# Supplementary material for: Ezh2 Control of Bivalent Genes Fine-Tunes Developmental Competence During Retinogenesis
Source: Invest Ophthalmol Vis Sci. 2026 Jun 10;67(6):18. doi: 10.1167/iovs.67.6.18 (PMC13263970; doi:10.1167/iovs.67.6.18)
Supplement: Supplement 2 [file iovs-67-6-18_s002.xlsx]

## Sheet: Sheet1
	Total raw Reads (PE)	Aligned Reads (%)	Duplicates (%)	NSC
EZH2_AM_R1	59.6	97.5	36.1	1.05
EZH2_AM_R2	57.5	95.8	69	1.13
EZH2_CST_R1	59.5	98	36.5	1.04
EZH2_CST_R2	59.6	97.6	38.4	1.05
H3K27me3_R1	59.7	98.2	31.9	1.06
H3K27me3_R2	59.6	96.5	33.8	1.07
PE: Pair end
NSC: Normalized Strand Cross-correlation
