# Supplementary material for: Ezh2 Control of Bivalent Genes Fine-Tunes Developmental Competence During Retinogenesis
Source: Invest Ophthalmol Vis Sci. 2026 Jun 10;67(6):18. doi: 10.1167/iovs.67.6.18 (PMC13263970; doi:10.1167/iovs.67.6.18)
Supplement: Supplement 3 [file iovs-67-6-18_s003.xlsx]

## Sheet: EZH2 CST Consensus Peaks
EZH2 CST Consensus Peaks (n=1772)
chrm	start	end
chr1	4491533	4494728
chr1	4496412	4497540
chr1	7844040	7844467
chr1	8215240	8215767
chr1	9966927	9968402
chr1	11888866	11889610
chr1	12143036	12143409
chr1	12219652	12219966
chr1	12400162	12400784
chr1	16413711	16414006
chr1	19102759	19103531
chr1	19214305	19214646
chr1	19240153	19240470
chr1	21562231	21562524
chr1	23666971	23667281
chr1	24821950	24823659
chr1	24838102	24839154
chr1	26430221	26431184
chr1	29774276	29774622
chr1	31973792	31974550
chr1	34536614	34537276
chr1	40680399	40680760
chr1	40681877	40682212
chr1	42686737	42688813
chr1	42693588	42694144
chr1	42695630	42700565
chr1	42702231	42706500
chr1	42713322	42714047
chr1	43849485	43849878
chr1	47068525	47068785
chr1	48035969	48036497
chr1	50343130	50343557
chr1	52401187	52401456
chr1	55247092	55248121
chr1	56800341	56800657
chr1	56969756	56970149
chr1	56977053	56982414
chr1	56983816	56984457
chr1	58384889	58385924
chr1	62299305	62300301
chr1	62601505	62601795
chr1	63261224	63262601
chr1	63266213	63267173
chr1	63273858	63274263
chr1	66274094	66275389
chr1	74771282	74772291
chr1	74773992	74774320
chr1	74783803	74784588
chr1	74803260	74804801
chr1	74855252	74856317
chr1	74881177	74886455
chr1	74891999	74893600
chr1	74900512	74901337
chr1	74947952	74952440
chr1	75219271	75219950
chr1	75387956	75388817
chr1	78193417	78198000
chr1	78200189	78202116
chr1	78209963	78211693
chr1	78216161	78218168
chr1	81365612	81366333
chr1	87153638	87156409
chr1	89923033	89923567
chr1	89925695	89935950
chr1	89941145	89942163
chr1	95102974	95104046
chr1	95473178	95473610
chr1	98797148	98797462
chr1	98968903	98969180
chr1	104829095	104829394
chr1	105043802	105044157
chr1	109454310	109454691
chr1	110563642	110563999
chr1	112481258	112481521
chr1	116077612	116077934
chr1	119419988	119422825
chr1	120340483	120341506
chr1	120596149	120608990
chr1	120613528	120616081
chr1	120885257	120885535
chr1	121097460	121097746
chr1	121177175	121180556
chr1	125349726	125350014
chr1	127124384	127124694
chr1	134646810	134647676
chr1	135918463	135919263
chr1	136051012	136051449
chr1	136259779	136260187
chr1	136945181	136949024
chr1	136953032	136953823
chr1	137483195	137483474
chr1	138794471	138795312
chr1	138840217	138840551
chr1	138843883	138844302
chr1	138846458	138847506
chr1	139752954	139754004
chr1	140021871	140022991
chr1	144645700	144646085
chr1	145341147	145342265
chr1	145821371	145821687
chr1	146447273	146448490
chr1	146605893	146606437
chr1	148689066	148689430
chr1	153185828	153186214
chr1	155596015	155596321
chr1	155733850	155734359
chr1	155735585	155738819
chr1	155740193	155741961
chr1	159792939	159793198
chr1	167687962	167693243
chr1	170259689	170260240
chr1	171877251	171877586
chr1	180696425	180697381
chr1	184716068	184721213
chr1	184724692	184728470
chr1	184730044	184735693
chr1	187608830	187609729
chr1	191184197	191185458
chr1	194824641	194824917
chr1	195161332	195162032
chr10	11080383	11080805
chr10	14321282	14321591
chr10	15085840	15086137
chr10	19355760	19360359
chr10	19361699	19363147
chr10	22813262	22813640
chr10	22819555	22820293
chr10	23464236	23464918
chr10	26681902	26682265
chr10	35286106	35286371
chr10	36017305	36017725
chr10	37703785	37704259
chr10	44003478	44005718
chr10	44526913	44527202
chr10	46343505	46343816
chr10	47233911	47234222
chr10	47523674	47523979
chr10	48240464	48241307
chr10	49000531	49000896
chr10	50634358	50634724
chr10	50891778	50896845
chr10	50897494	50898176
chr10	50898379	50898721
chr10	50900441	50905251
chr10	50908695	50911178
chr10	50972862	50973140
chr10	50982837	50984175
chr10	51850251	51850570
chr10	52022755	52023704
chr10	53785653	53785963
chr10	55668821	55669207
chr10	55899099	55899857
chr10	60686264	60686736
chr10	61418784	61419280
chr10	61978642	61979836
chr10	67535551	67536009
chr10	67539624	67540253
chr10	70932828	70933089
chr10	72916209	72916791
chr10	74148882	74149269
chr10	75317137	75317833
chr10	79065103	79066408
chr10	79445530	79445825
chr10	80341124	80342918
chr10	80356412	80356854
chr10	80490124	80491638
chr10	80494564	80496262
chr10	80502772	80504261
chr10	81343078	81343553
chr10	81452338	81453130
chr10	84756885	84760428
chr10	87586843	87587140
chr10	87663024	87663312
chr10	90886640	90887016
chr10	95264639	95264965
chr10	100164635	100164935
chr10	101996669	101996928
chr10	102277577	102277864
chr10	103026625	103028792
chr10	104119208	104119552
chr10	104176179	104176731
chr10	108219369	108219895
chr10	108873099	108873640
chr10	112154691	112154983
chr10	121641301	121642162
chr10	124243033	124244038
chr10	124529357	124529648
chr10	127048409	127049960
chr10	127091019	127091629
chr10	127164301	127164607
chr10	127326172	127327394
chr11	5058053	5058868
chr11	11614478	11615316
chr11	11641235	11641571
chr11	12037885	12038249
chr11	14960813	14961318
chr11	15526831	15527329
chr11	21908052	21908338
chr11	21993237	21997727
chr11	22000234	22000648
chr11	22858300	22859167
chr11	26025247	26025702
chr11	27576987	27577915
chr11	27922559	27923373
chr11	29139477	29139769
chr11	31370957	31371588
chr11	33146465	33146931
chr11	33194945	33195742
chr11	33197176	33204719
chr11	35120976	35121859
chr11	35765148	35765425
chr11	38485193	38485535
chr11	39708407	39708700
chr11	40500294	40500579
chr11	41441734	41442624
chr11	49609761	49611010
chr11	50601970	50602418
chr11	52167262	52167896
chr11	52284112	52284791
chr11	57827546	57838539
chr11	59289071	59290431
chr11	59306250	59307391
chr11	63649220	63649560
chr11	63889233	63889665
chr11	63920190	63920468
chr11	65749075	65749509
chr11	66708282	66709262
chr11	68383652	68385955
chr11	69963777	69966507
chr11	72326900	72327376
chr11	72960802	72961521
chr11	74610630	74610982
chr11	75165326	75169501
chr11	75171374	75172972
chr11	75795049	75795510
chr11	75951202	75951659
chr11	76666552	76667361
chr11	76998313	76999161
chr11	78924999	78925612
chr11	80154149	80154505
chr11	82434063	82434631
chr11	82932114	82933198
chr11	83849704	83854228
chr11	84516335	84516736
chr11	84516771	84517616
chr11	84519265	84529818
chr11	84957718	84958830
chr11	85102452	85102834
chr11	85886364	85887077
chr11	85888038	85888697
chr11	85891496	85892712
chr11	85893606	85894280
chr11	85894557	85895965
chr11	88193370	88194133
chr11	92299195	92299560
chr11	92989268	92989759
chr11	93099406	93100670
chr11	95142854	95146873
chr11	95148982	95151221
chr11	95830468	95831519
chr11	95914402	95915943
chr11	96170815	96178596
chr11	96189720	96191117
chr11	96193640	96198564
chr11	96199041	96201247
chr11	96202464	96206052
chr11	96251007	96253213
chr11	96254984	96256816
chr11	96261176	96261763
chr11	96263192	96264982
chr11	96267023	96274772
chr11	96276566	96279817
chr11	96281143	96287506
chr11	96290267	96295650
chr11	96297055	96306699
chr11	96310479	96312847
chr11	96313981	96315945
chr11	96316906	96321720
chr11	96325074	96329620
chr11	96331805	96334039
chr11	96336988	96338460
chr11	96339437	96347094
chr11	96351396	96355244
chr11	96365204	96367094
chr11	96373981	96374664
chr11	97017775	97019697
chr11	97020928	97021560
chr11	97534565	97534945
chr11	97627968	97629393
chr11	98313687	98313993
chr11	98318552	98322098
chr11	98325545	98329661
chr11	98334451	98334895
chr11	98348732	98349448
chr11	98545963	98546339
chr11	100959215	100959520
chr11	100969789	100970821
chr11	101079629	101080117
chr11	101963251	101964361
chr11	102146531	102147524
chr11	103362049	103363859
chr11	103649206	103650150
chr11	103749451	103750153
chr11	103773612	103774829
chr11	104133686	104134065
chr11	104233735	104234089
chr11	104571220	104571562
chr11	114888280	114888716
chr11	115824619	115824880
chr11	115858670	115859743
chr11	115974859	115975549
chr11	116108861	116109171
chr11	116281225	116282137
chr11	116283312	116283656
chr11	119034482	119037776
chr11	119041886	119043372
chr11	119046883	119048850
chr11	119054273	119055519
chr11	119390328	119390719
chr11	119548324	119549663
chr11	120658943	120659841
chr11	120660236	120661227
chr12	8297890	8299880
chr12	8301314	8302358
chr12	8302360	8303288
chr12	8406124	8407406
chr12	9574345	9575022
chr12	9576124	9576567
chr12	9578519	9582210
chr12	11542833	11543791
chr12	14428084	14428429
chr12	26017410	26017687
chr12	31559337	31559711
chr12	33955389	33955732
chr12	33956017	33957438
chr12	33958552	33961124
chr12	33962337	33964136
chr12	33967481	33967766
chr12	35868959	35869326
chr12	37115594	37115977
chr12	42781239	42781559
chr12	45744875	45745173
chr12	48613201	48613581
chr12	49373840	49374843
chr12	49376816	49377733
chr12	49382690	49383350
chr12	49384920	49386799
chr12	56520570	56521075
chr12	56523998	56524275
chr12	56528495	56529668
chr12	56531432	56538022
chr12	56611003	56615827
chr12	56617020	56618045
chr12	56689302	56698463
chr12	56700098	56700505
chr12	57537066	57538964
chr12	57540097	57541346
chr12	57542491	57544429
chr12	57546503	57550861
chr12	60801437	60801696
chr12	61253562	61254039
chr12	65177746	65178006
chr12	73038908	73042109
chr12	73044275	73046658
chr12	73048810	73050796
chr12	73545431	73546360
chr12	79367426	79367755
chr12	82163776	82164070
chr12	84517423	84517857
chr12	84641964	84642407
chr12	86421822	86423710
chr12	96455147	96455406
chr12	97595566	97595913
chr12	99966066	99966367
chr12	104471252	104476296
chr12	104477191	104478059
chr12	108523214	108524390
chr12	109052400	109052675
chr12	109453534	109454191
chr12	110281093	110281606
chr12	111274329	111275860
chr12	111423444	111423771
chr12	111442329	111443252
chr12	111445424	111445729
chr12	112144340	112144615
chr12	116060254	116062548
chr12	116064545	116065017
chr12	118198252	118198589
chr12	118529362	118530038
chr12	118837037	118838463
chr12	118847083	118851391
chr13	6452088	6452974
chr13	7022857	7023995
chr13	15032228	15032559
chr13	16603667	16604769
chr13	17534309	17535473
chr13	19320599	19321075
chr13	21995668	21997024
chr13	22005783	22006473
chr13	23286523	23287138
chr13	29070049	29070452
chr13	31557134	31560464
chr13	31614457	31616362
chr13	31619559	31620734
chr13	31626351	31628052
chr13	31629234	31629974
chr13	31802391	31803962
chr13	31807395	31812175
chr13	34513968	34515068
chr13	34652204	34652909
chr13	36724540	36724835
chr13	38152052	38152955
chr13	39749901	39750238
chr13	40703973	40705697
chr13	40708823	40711103
chr13	40728219	40742113
chr13	42347919	42348549
chr13	44360187	44361046
chr13	48657433	48660773
chr13	48661098	48666386
chr13	48668561	48670938
chr13	50020060	50020970
chr13	53463331	53466787
chr13	53472074	53472684
chr13	55825132	55831863
chr13	55832861	55838327
chr13	56258453	56259100
chr13	56295809	56296344
chr13	56438610	56438994
chr13	56752768	56754182
chr13	61467778	61468212
chr13	67015253	67015550
chr13	71957284	71960543
chr13	71961909	71964968
chr13	71967596	71968267
chr13	72623757	72624977
chr13	72630595	72631973
chr13	73261118	73261565
chr13	73262715	73265530
chr13	73270855	73272208
chr13	73536359	73536812
chr13	74120998	74121728
chr13	75211480	75211793
chr13	75545848	75546168
chr13	76514050	76514389
chr13	78463014	78463320
chr13	79618301	79618626
chr13	80473389	80473694
chr13	81463365	81463657
chr13	82944668	82944951
chr13	84104431	84104727
chr13	85217069	85217523
chr13	87680737	87681192
chr13	88372551	88372949
chr13	91551060	91551403
chr13	94126414	94126687
chr13	94595235	94596887
chr13	94707084	94710682
chr13	94868987	94879597
chr13	94881512	94886533
chr13	98352680	98353884
chr13	98365800	98366543
chr13	98502737	98504478
chr13	99433482	99433859
chr13	100551345	100551644
chr13	103881706	103882187
chr13	106570333	106570609
chr13	110934360	110935031
chr13	116297936	116299240
chr13	116313635	116314077
chr13	116602299	116602794
chr13	119787315	119787595
chr14	8751812	8752941
chr14	15758436	15758726
chr14	17315770	17316102
chr14	18860611	18860947
chr14	21984343	21985457
chr14	22159063	22159380
chr14	22482478	22482810
chr14	32463194	32464842
chr14	32596964	32599789
chr14	34384979	34385275
chr14	34819029	34820664
chr14	35967473	35967804
chr14	35982306	35982851
chr14	38037418	38038311
chr14	38378797	38379162
chr14	39081298	39081641
chr14	46388649	46389767
chr14	48666537	48667049
chr14	48671480	48672725
chr14	48751773	48752152
chr14	53061110	53061382
chr14	55788487	55789291
chr14	57058266	57058585
chr14	57104279	57104998
chr14	61684933	61686588
chr14	61688242	61689868
chr14	63239869	63248595
chr14	63249944	63250945
chr14	63254899	63256414
chr14	63264895	63272011
chr14	63942479	63944788
chr14	67229620	67229968
chr14	67231731	67232022
chr14	67235747	67236611
chr14	68082858	68083378
chr14	69170841	69172923
chr14	69174113	69175593
chr14	70077369	70080565
chr14	70176762	70177148
chr14	70554614	70555328
chr14	70936942	70937269
chr14	71975311	71976209
chr14	77049304	77050395
chr14	77613025	77613386
chr14	79768286	79770783
chr14	88958893	88959641
chr14	89659848	89660503
chr14	91950733	91951100
chr14	92229481	92229868
chr14	92955957	92956394
chr14	94568831	94569117
chr14	94608874	94609144
chr14	97912468	97913104
chr14	99698173	99698445
chr14	100796116	100796405
chr14	101729402	101729857
chr14	102172037	102172445
chr14	104439162	104439543
chr14	104458332	104459303
chr14	104464904	104465970
chr14	104471960	104474015
chr14	108277655	108277939
chr14	108617874	108618243
chr14	110400785	110401116
chr14	113441657	113442219
chr14	114523956	114524493
chr14	118198376	118198819
chr14	118227339	118229075
chr14	118230381	118237546
chr14	119509912	119510193
chr14	119875294	119875645
chr15	7810619	7810941
chr15	7813132	7813859
chr15	7815417	7815692
chr15	8206182	8206742
chr15	13992802	13993896
chr15	15109201	15109468
chr15	17751806	17752410
chr15	22236710	22237575
chr15	24221757	24222954
chr15	29564521	29564820
chr15	35293679	35294602
chr15	35295722	35296906
chr15	35299674	35304051
chr15	35588946	35589222
chr15	37232052	37234841
chr15	45238940	45239943
chr15	45699994	45700290
chr15	46436498	46436803
chr15	47193800	47194107
chr15	47564613	47564882
chr15	47777297	47777560
chr15	47941166	47941603
chr15	49095234	49096243
chr15	52661907	52662179
chr15	55308281	55308697
chr15	55399023	55399363
chr15	63032515	63032812
chr15	63585262	63585564
chr15	71412268	71413059
chr15	72546999	72547891
chr15	74517155	74518785
chr15	75746000	75747509
chr15	75887560	75888456
chr15	75997635	76000045
chr15	76002861	76004008
chr15	76517630	76519747
chr15	78718439	78719391
chr15	79163278	79164308
chr15	81884338	81884609
chr15	82211618	82212678
chr15	85580432	85581547
chr15	85660580	85660904
chr15	85670123	85670620
chr15	85672091	85673153
chr15	89378287	89379575
chr15	90706683	90707049
chr15	92397253	92397513
chr15	95650996	95651714
chr15	96149015	96149287
chr15	98772387	98772726
chr15	98776483	98778411
chr15	98789590	98793330
chr15	98804887	98807632
chr15	99087373	99089092
chr15	99222270	99226679
chr15	99583756	99584174
chr15	99589406	99591747
chr15	100636011	100637203
chr15	100647318	100648113
chr15	100729082	100729470
chr15	101266752	101267212
chr15	102256694	102257410
chr15	102909709	102910703
chr15	102913719	102914707
chr15	102917890	102925051
chr15	102926300	102928780
chr15	102933287	102940257
chr15	102941095	102944010
chr15	102945149	102957004
chr15	102959382	102968523
chr15	102970676	102972583
chr15	102974495	102986476
chr15	102987965	102989079
chr15	102990553	102997016
chr15	102997625	103001173
chr15	103005072	103006224
chr15	103007948	103012458
chr15	103013428	103016942
chr15	103025617	103029650
chr15	103032653	103033189
chr15	103034240	103036874
chr15	103037314	103038097
chr15	103040780	103041786
chr15	103057981	103061782
chr15	103066189	103066565
chr15	103085719	103087112
chr15	103102000	103102927
chr15	103146516	103147328
chr16	4165152	4165914
chr16	5132146	5132629
chr16	7716523	7716828
chr16	9991949	9992629
chr16	11984692	11985498
chr16	16395001	16395356
chr16	16414188	16415192
chr16	17796831	17798810
chr16	17801860	17804648
chr16	18581229	18583479
chr16	18584503	18592077
chr16	18621327	18621646
chr16	19794174	19795652
chr16	20589913	20590191
chr16	23941144	23941462
chr16	26320921	26321196
chr16	32342480	32342826
chr16	44806428	44807234
chr16	45053045	45053309
chr16	55129282	55129620
chr16	55279222	55279566
chr16	58002362	58002636
chr16	60190724	60192085
chr16	60210456	60211076
chr16	60461087	60461409
chr16	61280001	61280319
chr16	63234272	63234825
chr16	63725156	63725491
chr16	66063765	66064122
chr16	66314944	66315285
chr16	67845778	67846671
chr16	68590550	68590958
chr16	69635347	69635902
chr16	70373156	70373436
chr16	70932570	70933288
chr16	72103401	72104526
chr16	73820504	73820778
chr16	80466301	80467233
chr16	81913483	81914484
chr16	82913052	82913977
chr16	84328731	84329429
chr16	91225582	91229135
chr16	91231832	91232813
chr16	91269800	91271912
chr16	92694601	92696522
chr16	93682947	93683851
chr16	94078731	94081814
chr16	94082962	94090540
chr16	94093091	94096795
chr16	94479225	94480105
chr16	97763029	97764060
chr17	3327198	3327703
chr17	8430393	8430661
chr17	8432489	8433690
chr17	10971893	10972194
chr17	14007310	14008151
chr17	16121469	16122078
chr17	23679366	23679782
chr17	23818484	23818841
chr17	24752542	24753732
chr17	26836269	26845367
chr17	26848283	26851632
chr17	32818905	32819194
chr17	33977926	33978378
chr17	34197358	34198148
chr17	34671286	34672526
chr17	34957763	34958979
chr17	34970366	34972130
chr17	35342324	35343514
chr17	36145036	36146018
chr17	36157473	36158266
chr17	36167424	36168739
chr17	36205771	36206053
chr17	36216062	36216383
chr17	38894637	38894925
chr17	41691088	41691560
chr17	44737028	44737889
chr17	47410304	47410665
chr17	47436456	47436803
chr17	47834168	47834657
chr17	48096029	48097024
chr17	60814198	60814751
chr17	63097816	63098127
chr17	64451951	64452441
chr17	65459478	65459753
chr17	67428641	67428939
chr17	68397142	68398230
chr17	74046470	74047637
chr17	74619319	74619744
chr17	76348211	76348539
chr17	79238944	79239245
chr17	82124310	82125146
chr17	82734616	82735588
chr17	83630461	83632944
chr17	85683445	85689686
chr17	85691900	85693011
chr17	85798514	85801015
chr17	86754041	86754803
chr17	87636073	87636484
chr17	90728697	90729365
chr17	91525998	91526323
chr17	92273280	92273572
chr17	92708071	92708351
chr17	93171504	93171982
chr17	93708731	93709052
chr18	7001854	7002832
chr18	10142266	10142526
chr18	11047616	11048854
chr18	11050215	11055648
chr18	11059073	11059395
chr18	14109196	14109481
chr18	15410936	15411298
chr18	17302754	17303364
chr18	17367204	17367546
chr18	19105588	19106724
chr18	21763288	21763644
chr18	22912921	22913233
chr18	23006910	23007178
chr18	23056319	23056719
chr18	24005426	24005799
chr18	24653072	24654566
chr18	27112827	27113126
chr18	30837998	30839010
chr18	34550465	34550772
chr18	35363215	35364099
chr18	35652597	35655053
chr18	41332059	41332766
chr18	41556878	41557142
chr18	42394395	42396097
chr18	42398044	42398466
chr18	43169485	43169790
chr18	45109644	45109932
chr18	48784824	48785397
chr18	50775149	50776189
chr18	51763999	51764266
chr18	52528623	52529727
chr18	53462622	53466426
chr18	58724439	58724728
chr18	59742663	59743584
chr18	61035935	61036514
chr18	64345427	64345933
chr18	64660075	64660587
chr18	71555193	71555507
chr18	73425053	73425313
chr18	74442601	74443813
chr18	76843602	76845057
chr18	76846088	76847911
chr18	76852999	76853493
chr18	76856194	76861349
chr18	77794171	77794960
chr18	80707458	80708998
chr18	80711941	80714179
chr18	80985631	80986110
chr18	80987982	80989198
chr18	82405838	82406259
chr18	86321439	86321790
chr18	87071000	87071325
chr18	87957478	87957847
chr18	87957995	87958289
chr18	88301714	88302370
chr19	5085800	5086382
chr19	5559962	5560928
chr19	6428213	6428980
chr19	6926376	6928136
chr19	6933690	6934865
chr19	8533627	8533888
chr19	8988905	8989677
chr19	14007938	14008884
chr19	15395450	15395863
chr19	16381334	16381614
chr19	16868989	16875120
chr19	19047785	19048075
chr19	20107609	20108065
chr19	23732967	23734673
chr19	24897039	24900832
chr19	25505600	25507259
chr19	25604491	25614060
chr19	25671109	25675430
chr19	28026020	28026300
chr19	34456155	34456437
chr19	37244031	37244784
chr19	37433021	37436441
chr19	37437617	37438994
chr19	37697870	37698584
chr19	42201170	42202179
chr19	43386027	43386943
chr19	43599443	43603962
chr19	43606073	43618607
chr19	44669441	44670307
chr19	44683390	44684191
chr19	44733879	44735477
chr19	44740614	44742943
chr19	44746099	44753715
chr19	44755469	44761300
chr19	45142613	45145465
chr19	45148899	45155316
chr19	45158324	45159878
chr19	45223485	45226485
chr19	45228815	45238730
chr19	45239451	45240775
chr19	45242594	45243667
chr19	45741315	45743686
chr19	46131843	46132378
chr19	46316921	46317605
chr19	52383113	52383536
chr19	53675699	53676877
chr19	54045983	54046916
chr19	56874012	56875253
chr19	59168792	59172059
chr19	59309340	59310092
chr19	59450438	59451973
chr19	59457491	59465066
chr19	59469041	59470430
chr2	4276988	4277344
chr2	5137982	5138419
chr2	6262217	6262579
chr2	8404713	8404993
chr2	9874466	9878083
chr2	9881288	9887714
chr2	9888828	9890069
chr2	9891450	9892007
chr2	9894660	9896438
chr2	10366945	10367262
chr2	10369931	10371987
chr2	11981567	11982470
chr2	12574077	12574368
chr2	12939414	12940306
chr2	13512538	13513539
chr2	13793009	13793603
chr2	14702818	14703825
chr2	18677662	18678705
chr2	18688887	18689148
chr2	18698508	18699284
chr2	19430411	19432204
chr2	19444418	19446883
chr2	20872893	20873817
chr2	20916476	20916884
chr2	23424432	23424797
chr2	24471823	24474166
chr2	25290936	25292235
chr2	25311097	25311551
chr2	25577091	25579411
chr2	25615993	25616345
chr2	26201879	26203919
chr2	28908850	28913922
chr2	28915199	28916221
chr2	28917424	28918794
chr2	29250162	29252394
chr2	29747517	29747955
chr2	29751146	29751732
chr2	29845074	29846369
chr2	31633927	31641607
chr2	31653921	31655001
chr2	31846387	31846810
chr2	32083346	32083747
chr2	33543716	33544879
chr2	33629156	33640412
chr2	33641249	33646646
chr2	36093818	36094544
chr2	36097151	36097885
chr2	36102016	36105790
chr2	38059970	38060308
chr2	38709483	38712610
chr2	39125418	39125779
chr2	39696168	39696467
chr2	43454326	43454632
chr2	44037007	44037705
chr2	45218763	45219058
chr2	46797151	46797437
chr2	46977829	46978115
chr2	55464591	55465456
chr2	57110585	57110908
chr2	58724179	58724526
chr2	61803681	61807548
chr2	61811406	61813392
chr2	62760957	62761719
chr2	67026188	67026641
chr2	67638165	67638449
chr2	70471688	70477769
chr2	70560913	70563664
chr2	70565572	70567389
chr2	71527468	71528522
chr2	71529969	71530474
chr2	71532144	71534233
chr2	71539042	71542275
chr2	71543973	71545845
chr2	73268880	73280140
chr2	73280397	73281400
chr2	74648433	74649197
chr2	74652650	74661340
chr2	74667070	74669994
chr2	74671101	74694302
chr2	74695701	74707838
chr2	74710835	74715240
chr2	74721000	74721660
chr2	74722682	74723673
chr2	74724959	74737223
chr2	74738325	74741232
chr2	74745022	74750866
chr2	74752559	74753625
chr2	74762711	74764177
chr2	77626707	77627299
chr2	81669932	81670345
chr2	81709668	81710020
chr2	82269573	82269963
chr2	84313182	84313852
chr2	86078467	86078772
chr2	90418939	90419206
chr2	91922555	91924176
chr2	91974661	91976213
chr2	93641913	93644000
chr2	93645489	93649235
chr2	94239567	94242081
chr2	96222633	96223454
chr2	96294179	96295240
chr2	96787095	96787490
chr2	98267603	98268400
chr2	99702205	99702712
chr2	103792724	103792990
chr2	105122844	105128014
chr2	105129461	105131029
chr2	105132150	105135385
chr2	107316478	107316774
chr2	112409721	112410710
chr2	113739424	113739705
chr2	115853197	115855081
chr2	116962567	116963309
chr2	117171942	117172268
chr2	118677053	118677478
chr2	118702258	118704683
chr2	118896777	118897659
chr2	119237048	119238194
chr2	119912371	119912690
chr2	122297226	122297702
chr2	127362955	127363665
chr2	127656148	127656688
chr2	128607945	128608827
chr2	129524342	129524619
chr2	130360718	130362693
chr2	130576867	130577260
chr2	130581211	130581474
chr2	131545795	131546785
chr2	131561125	131562433
chr2	132944276	132945031
chr2	133553707	133554660
chr2	133951156	133951546
chr2	136058037	136059479
chr2	138466886	138467157
chr2	140358018	140358307
chr2	144149618	144150026
chr2	144330140	144333146
chr2	146835998	146837974
chr2	146839542	146840530
chr2	147082263	147085871
chr2	147087689	147088712
chr2	147181644	147195763
chr2	147359486	147363287
chr2	147364734	147368609
chr2	147370163	147370476
chr2	147374274	147374947
chr2	147595066	147595488
chr2	148030898	148032654
chr2	148037854	148047182
chr2	148048241	148049350
chr2	149831231	149831862
chr2	150688170	150688876
chr2	152143805	152144151
chr2	155391042	155391311
chr2	155809073	155809368
chr2	158609469	158612471
chr2	158613712	158616992
chr2	160364377	160366415
chr2	160368148	160369285
chr2	162943534	162943828
chr2	163339323	163340013
chr2	163853489	163854261
chr2	164168020	164168360
chr2	164170980	164171246
chr2	164400628	164401302
chr2	164401643	164402194
chr2	164404242	164404877
chr2	164938903	164940173
chr2	164949363	164950031
chr2	168049899	168050243
chr2	168181157	168184330
chr2	168280484	168280994
chr2	168600683	168601984
chr2	168911822	168912875
chr2	170494971	170497486
chr2	172042460	172042797
chr2	172545684	172552792
chr2	172787469	172787777
chr2	172938714	172939360
chr2	174284395	174284797
chr2	180103677	180104129
chr2	180334153	180334484
chr2	180658494	180658767
chr2	180774977	180777037
chr2	180892808	180893666
chr2	181213124	181213598
chr2	181670881	181671232
chr3	8478983	8479321
chr3	13006149	13006443
chr3	13497243	13497674
chr3	17660302	17661115
chr3	18553114	18553436
chr3	20862842	20863415
chr3	24188249	24188669
chr3	24242013	24243118
chr3	25378702	25379634
chr3	26785362	26785727
chr3	30170693	30170977
chr3	30509937	30511342
chr3	35608163	35608438
chr3	36521381	36521662
chr3	44670302	44671274
chr3	46825368	46825637
chr3	57084468	57084731
chr3	57438641	57438937
chr3	60104406	60104859
chr3	66971177	66972010
chr3	66978545	66980177
chr3	66980879	66981414
chr3	68018232	68018585
chr3	69983719	69984093
chr3	70838723	70839380
chr3	71529748	71530018
chr3	72014660	72015760
chr3	76334167	76334542
chr3	78264513	78265300
chr3	87794765	87795132
chr3	87996566	87997138
chr3	87997162	87997451
chr3	88200189	88201565
chr3	88208132	88209168
chr3	88214737	88217877
chr3	89319155	89322014
chr3	89830413	89831847
chr3	89912777	89913135
chr3	90464121	90465709
chr3	93445903	93446797
chr3	95173151	95173464
chr3	96389981	96390814
chr3	96404344	96404627
chr3	99233834	99236881
chr3	99239408	99242951
chr3	99248307	99249524
chr3	99251939	99256782
chr3	99258157	99259096
chr3	99261129	99264525
chr3	102012666	102012936
chr3	102433780	102434118
chr3	104169543	104169950
chr3	104780884	104781716
chr3	104961191	104962172
chr3	105911869	105912591
chr3	107458242	107460348
chr3	107581814	107583873
chr3	107593572	107598036
chr3	108226171	108226978
chr3	110850067	110851062
chr3	112935207	112936244
chr3	113124437	113124851
chr3	113591379	113592370
chr3	113984552	113984918
chr3	114620843	114621124
chr3	114776499	114776760
chr3	116251195	116251591
chr3	120309333	120309625
chr3	121773778	121774061
chr3	125081729	125082041
chr3	126030856	126031240
chr3	126719620	126720622
chr3	126944553	126945383
chr3	126946087	126946439
chr3	129078762	129079022
chr3	129199480	129200366
chr3	129201931	129204815
chr3	129211738	129212114
chr3	129213619	129225810
chr3	131105815	131106777
chr3	143839490	143840450
chr3	145963386	145964393
chr3	153282971	153283457
chr3	154327269	154333663
chr3	157566191	157567844
chr3	158560803	158561179
chr4	5929594	5929943
chr4	5932455	5932876
chr4	7983510	7984195
chr4	8447778	8448061
chr4	11384665	11388646
chr4	12107526	12108037
chr4	12108822	12110731
chr4	12974907	12975172
chr4	13359365	13360352
chr4	15329055	15329495
chr4	16307787	16308046
chr4	17319328	17319994
chr4	18023674	18023980
chr4	21678186	21679825
chr4	21681207	21681819
chr4	21684761	21689939
chr4	25988679	25989005
chr4	27701300	27701746
chr4	27891551	27891882
chr4	31093051	31094174
chr4	38415869	38416252
chr4	38552631	38553284
chr4	39339503	39339811
chr4	39510673	39510957
chr4	41498071	41498925
chr4	43788118	43788554
chr4	44702525	44704395
chr4	44710787	44715078
chr4	46038448	46039426
chr4	46339138	46340074
chr4	46341524	46349260
chr4	46534919	46536058
chr4	51069886	51070833
chr4	56558166	56558436
chr4	60358825	60359127
chr4	60683927	60684908
chr4	63589694	63590046
chr4	66356461	66356911
chr4	68243475	68244441
chr4	68466642	68466989
chr4	81827091	81827997
chr4	82536810	82537476
chr4	85950958	85952222
chr4	87503305	87503581
chr4	89274143	89277879
chr4	89293484	89295061
chr4	89613737	89614061
chr4	89689050	89689339
chr4	89800268	89800568
chr4	90450721	90450995
chr4	93555269	93555541
chr4	98289110	98289820
chr4	98727166	98728213
chr4	99650175	99663510
chr4	99663625	99664115
chr4	101126618	101126911
chr4	107435069	107435893
chr4	108524556	108525176
chr4	108554806	108555085
chr4	109656450	109658330
chr4	109973965	109987760
chr4	109988674	109989026
chr4	111930874	111931275
chr4	114900674	114903675
chr4	114906104	114909691
chr4	114911428	114913991
chr4	114924901	114926109
chr4	115052111	115059611
chr4	115539616	115539974
chr4	115931779	115932169
chr4	115935798	115940422
chr4	115943233	115944394
chr4	115962367	115963625
chr4	115979112	115979935
chr4	116045418	116046333
chr4	117493315	117494978
chr4	118496647	118496974
chr4	122754999	122755346
chr4	123182143	123182716
chr4	123342892	123343195
chr4	124986095	124987712
chr4	125489492	125491870
chr4	126300894	126301672
chr4	126731565	126733072
chr4	126734133	126736611
chr4	131920050	131922374
chr4	132004170	132004441
chr4	133518810	133519791
chr4	134342921	134343389
chr4	134371394	134371951
chr4	135140504	135140955
chr4	135150381	135158551
chr4	135684976	135686991
chr4	136246959	136248985
chr4	136588700	136589089
chr4	138058657	138059782
chr4	138394878	138396221
chr4	139820597	139834335
chr4	139851724	139852728
chr4	140697159	140697488
chr4	152158603	152159846
chr4	152313421	152313763
chr4	152315770	152316241
chr4	154139982	154142074
chr4	154634298	154635756
chr4	154637113	154639148
chr4	154640338	154642080
chr4	155360991	155361518
chr4	155653135	155653848
chr5	8512504	8512785
chr5	9291729	9292022
chr5	16570898	16571312
chr5	20187240	20187511
chr5	24524698	24525987
chr5	24764360	24764669
chr5	26384070	26384635
chr5	28117343	28118948
chr5	28123049	28124384
chr5	28157244	28157578
chr5	28160516	28162713
chr5	28165558	28171961
chr5	28174621	28175985
chr5	28209357	28210874
chr5	28212073	28212884
chr5	28219460	28219729
chr5	28347601	28348300
chr5	28457175	28460901
chr5	28462757	28464988
chr5	29467618	29468760
chr5	29469344	29470175
chr5	29470772	29475571
chr5	29476354	29479748
chr5	29487097	29487952
chr5	31092544	31094615
chr5	31136794	31138226
chr5	33430090	33435814
chr5	35280314	35281024
chr5	36239439	36239818
chr5	36868036	36869894
chr5	37816874	37819042
chr5	37821237	37821881
chr5	37823038	37829788
chr5	37967523	37969179
chr5	38277467	38278114
chr5	41290654	41290998
chr5	41583033	41583584
chr5	41754592	41756464
chr5	41758734	41764352
chr5	42663370	42663698
chr5	43004614	43004885
chr5	46315948	46316274
chr5	46700996	46701604
chr5	46878417	46878678
chr5	46928701	46929075
chr5	48029559	48029821
chr5	51803909	51804231
chr5	52113018	52113421
chr5	57861617	57862858
chr5	59401923	59402273
chr5	60034271	60034709
chr5	60940041	60940763
chr5	66151549	66152149
chr5	67094890	67101883
chr5	67103220	67104240
chr5	67216167	67217008
chr5	67220540	67223548
chr5	67228549	67232036
chr5	68737891	68738265
chr5	70785900	70786180
chr5	73013508	73014361
chr5	73650948	73651462
chr5	75073749	75078015
chr5	75082566	75085825
chr5	75148631	75150988
chr5	75152598	75155781
chr5	78131731	78132000
chr5	78155327	78155707
chr5	79629157	79629423
chr5	80687458	80688132
chr5	81461963	81462284
chr5	81779810	81780122
chr5	82140054	82140342
chr5	83211094	83212018
chr5	83353221	83353488
chr5	83691726	83692498
chr5	84156699	84157325
chr5	84641255	84642184
chr5	85386713	85386981
chr5	86522374	86523396
chr5	87332983	87333270
chr5	87955476	87955765
chr5	89767189	89768275
chr5	93044156	93045242
chr5	98144326	98144798
chr5	98186434	98187130
chr5	98255109	98255869
chr5	101322937	101323381
chr5	101647354	101648160
chr5	101658685	101659646
chr5	101663093	101668460
chr5	106448378	106448653
chr5	106457373	106458114
chr5	107720827	107721997
chr5	107723161	107727390
chr5	108366848	108367961
chr5	108368451	108369478
chr5	113334865	113335763
chr5	118028189	118028818
chr5	118170899	118172597
chr5	119492364	119492718
chr5	119661316	119661999
chr5	119796654	119798519
chr5	119799653	119800848
chr5	119802842	119806216
chr5	119807829	119808390
chr5	119831060	119833289
chr5	119836871	119839939
chr5	120424232	120428840
chr5	120429966	120432617
chr5	120434454	120435624
chr5	120437213	120440163
chr5	121925483	121926308
chr5	123435128	123435430
chr5	126781846	126782178
chr5	127242173	127242896
chr5	132683433	132683723
chr5	133267235	133267758
chr5	134986565	134987150
chr5	135857268	135857615
chr5	138992693	138993957
chr5	138998237	138998768
chr5	139540159	139554139
chr5	139580298	139580676
chr5	139907974	139909623
chr5	143287944	143288333
chr5	144546633	144546960
chr5	146176816	146177203
chr5	147186278	147186576
chr5	147188620	147191397
chr5	147267662	147268566
chr5	147270068	147271130
chr5	147274081	147275414
chr5	147276827	147277477
chr5	147299129	147309588
chr5	147312965	147313239
chr5	147313548	147315848
chr5	147723538	147727254
chr5	150952941	150953535
chr6	4094001	4094654
chr6	6036189	6037331
chr6	6849694	6852401
chr6	6854980	6864997
chr6	6869091	6869668
chr6	6871571	6873113
chr6	6873539	6874186
chr6	6874280	6882143
chr6	8863720	8863999
chr6	8948697	8948981
chr6	8955313	8957524
chr6	10556168	10556439
chr6	10676101	10676364
chr6	14215941	14216919
chr6	14308174	14308453
chr6	15574959	15575391
chr6	18272333	18272727
chr6	20869673	20869954
chr6	21400082	21401131
chr6	23245154	23248550
chr6	23250554	23255396
chr6	24809404	24810427
chr6	29507491	29507757
chr6	29526760	29528395
chr6	30172757	30179040
chr6	30959117	30959460
chr6	34803759	34804373
chr6	35351685	35352000
chr6	38353156	38354568
chr6	41994836	41995174
chr6	45106372	45107356
chr6	46602657	46603336
chr6	46898540	46898810
chr6	49821776	49823516
chr6	51172047	51174850
chr6	51177792	51178123
chr6	51184563	51184971
chr6	52003781	52006758
chr6	52157634	52158944
chr6	52162977	52171009
chr6	52172137	52173078
chr6	52174254	52178900
chr6	52185394	52185687
chr6	52190337	52192470
chr6	52193846	52195702
chr6	52197114	52198515
chr6	52199930	52236279
chr6	52238018	52241986
chr6	52242853	52249831
chr6	52251336	52254268
chr6	52256462	52256751
chr6	52258985	52263294
chr6	52265490	52267394
chr6	52267922	52268628
chr6	52272672	52274980
chr6	52291106	52291592
chr6	52306389	52306655
chr6	52310114	52311207
chr6	52313063	52320370
chr6	52321829	52324075
chr6	63329817	63330177
chr6	64727916	64728266
chr6	64730255	64730992
chr6	67534106	67535248
chr6	67535254	67535565
chr6	67897512	67898374
chr6	70072117	70072435
chr6	75555056	75555783
chr6	76236005	76236581
chr6	76930592	76930926
chr6	77443204	77443507
chr6	79203689	79203962
chr6	79565191	79565487
chr6	80123809	80124185
chr6	83064798	83065952
chr6	83067393	83072696
chr6	83086414	83088398
chr6	83702226	83703663
chr6	84583356	84586253
chr6	84587725	84589656
chr6	84992239	84993567
chr6	85185961	85191556
chr6	85193861	85195459
chr6	85510758	85513655
chr6	88189921	88191088
chr6	88193182	88200651
chr6	88202013	88204941
chr6	91410268	91410987
chr6	96444156	96445362
chr6	99726054	99726318
chr6	101649713	101650100
chr6	105410883	105411173
chr6	105944293	105944594
chr6	109033671	109033956
chr6	110624246	110624571
chr6	111104389	111104674
chr6	114011123	114011497
chr6	122801426	122801905
chr6	123362304	123362781
chr6	124195247	124195529
chr6	127148760	127149208
chr6	127153565	127156630
chr6	128310509	128310779
chr6	130732353	130732699
chr6	132986924	132987302
chr6	133823114	133824167
chr6	142570441	142570833
chr7	4194762	4195791
chr7	4278470	4278831
chr7	12676501	12676846
chr7	13043383	13043707
chr7	16475240	16476218
chr7	19023173	19023689
chr7	19522849	19524636
chr7	24943853	24945042
chr7	27364222	27364747
chr7	30464506	30466251
chr7	30633658	30634967
chr7	34675370	34675959
chr7	34811077	34812517
chr7	35584513	35584795
chr7	36679347	36679909
chr7	36691089	36691972
chr7	44352131	44353273
chr7	45405785	45407256
chr7	45833656	45834199
chr7	49632226	49639760
chr7	49640312	49640582
chr7	49677073	49679240
chr7	49907411	49910395
chr7	49911687	49912390
chr7	49915228	49915583
chr7	49975130	49975837
chr7	50792933	50793870
chr7	51636856	51637297
chr7	53641589	53641875
chr7	58524133	58524565
chr7	69637678	69637970
chr7	70279606	70281992
chr7	70325561	70325975
chr7	70684112	70684450
chr7	72102058	72102394
chr7	76709075	76709463
chr7	77493033	77494007
chr7	79499844	79500401
chr7	79504891	79505908
chr7	79508670	79510075
chr7	79514590	79515020
chr7	79535002	79536541
chr7	79542569	79545162
chr7	79617270	79617886
chr7	81213373	81214480
chr7	81453761	81454224
chr7	81991869	81992761
chr7	82335926	82336266
chr7	88267177	88267491
chr7	88268794	88269116
chr7	88867490	88867757
chr7	91643559	91643899
chr7	91678124	91678483
chr7	91892191	91892606
chr7	97167904	97168790
chr7	98836819	98838146
chr7	101818091	101818825
chr7	101820760	101822371
chr7	103466138	103466519
chr7	104537777	104538097
chr7	108431134	108431630
chr7	108951025	108951521
chr7	109506978	109507264
chr7	109735254	109735560
chr7	116011193	116012088
chr7	118490863	118491782
chr7	127625084	127625357
chr7	128417403	128417735
chr7	130935741	130937213
chr7	131541065	131545679
chr7	131549526	131557134
chr7	131643295	131645095
chr7	131966892	131967240
chr7	132597589	132598556
chr7	135410642	135411828
chr7	135697338	135698439
chr7	137314825	137315823
chr7	137317514	137317851
chr7	137319142	137319404
chr7	137319672	137320759
chr7	137321582	137323237
chr7	139580842	139585402
chr7	139943873	139944904
chr7	140047562	140050319
chr7	140922221	140922931
chr7	141099585	141100209
chr7	142658440	142661893
chr7	142663460	142664793
chr7	142967667	142968239
chr7	143445373	143445674
chr7	143501499	143503143
chr7	144861667	144863512
chr8	5727799	5728808
chr8	11476371	11477201
chr8	11478172	11479518
chr8	11936295	11936595
chr8	12383606	12387213
chr8	12388875	12392340
chr8	12393907	12395728
chr8	12397300	12398569
chr8	12400450	12401819
chr8	12477818	12478763
chr8	14096247	14097326
chr8	17851223	17851558
chr8	22173627	22174071
chr8	25038075	25038955
chr8	26249726	26250031
chr8	40286429	40286880
chr8	40371145	40371872
chr8	41392970	41394119
chr8	47227267	47227705
chr8	47409659	47410511
chr8	47411961	47412924
chr8	49595187	49595525
chr8	50122888	50123233
chr8	52390912	52391196
chr8	56027351	56027698
chr8	56823460	56823763
chr8	57309979	57310563
chr8	57313555	57314676
chr8	57319634	57325117
chr8	57326511	57328962
chr8	57331659	57335176
chr8	57340270	57341989
chr8	57345273	57346887
chr8	58754061	58754417
chr8	61540171	61540454
chr8	63632429	63632714
chr8	63687714	63688546
chr8	69880807	69883281
chr8	69885435	69889097
chr8	70084226	70084797
chr8	70087773	70088640
chr8	70373581	70376766
chr8	70487795	70495867
chr8	70891897	70892914
chr8	71558553	71559177
chr8	71679681	71681103
chr8	71685848	71686966
chr8	71687945	71689181
chr8	71692452	71694141
chr8	71701053	71701654
chr8	72318931	72320237
chr8	75039021	75039309
chr8	75213542	75213820
chr8	75213871	75214747
chr8	78435383	78437215
chr8	83075690	83075955
chr8	84044645	84045144
chr8	84703625	84708417
chr8	84771592	84773942
chr8	84775268	84776267
chr8	84778114	84788227
chr8	84798443	84798896
chr8	84798940	84799640
chr8	85266824	85267956
chr8	87468438	87471005
chr8	89044469	89046462
chr8	91798677	91800721
chr8	91805461	91806368
chr8	92360136	92360411
chr8	92360561	92366186
chr8	94179628	94179940
chr8	95678213	95678550
chr8	99296339	99296730
chr8	100822119	100822413
chr8	103211940	103212711
chr8	104540991	104542500
chr8	105268593	105271083
chr8	105613255	105614508
chr8	106135732	106138323
chr8	106603357	106605223
chr8	108695306	108698047
chr8	115197432	115197727
chr8	117859318	117859734
chr8	119895152	119895885
chr8	120882989	120884950
chr8	121071432	121076587
chr8	121079370	121085714
chr8	121086913	121090379
chr8	121113925	121119668
chr8	121120799	121121143
chr8	121125575	121129556
chr8	122677409	122679099
chr8	123892204	123893280
chr8	124751294	124752020
chr8	127257117	127257397
chr9	8870438	8870913
chr9	10526156	10526675
chr9	11526203	11526526
chr9	18063509	18064058
chr9	21036975	21037690
chr9	21165017	21165433
chr9	21244731	21245061
chr9	27078524	27079091
chr9	27683153	27684309
chr9	28532572	28532953
chr9	31913001	31916071
chr9	32424683	32425043
chr9	32542296	32546078
chr9	32636589	32636971
chr9	37527828	37528238
chr9	39410984	39411449
chr9	40874976	40879291
chr9	43205668	43206037
chr9	44043797	44044247
chr9	45138202	45139504
chr9	51702695	51703395
chr9	55539857	55540595
chr9	55541733	55542622
chr9	55543697	55544353
chr9	55545478	55547026
chr9	57504056	57504644
chr9	58197385	58197755
chr9	63135736	63136410
chr9	63139046	63140269
chr9	63141197	63149692
chr9	63150289	63152167
chr9	64385834	64386200
chr9	66554236	66554777
chr9	66805939	66806251
chr9	67783487	67784102
chr9	69757401	69767281
chr9	69768527	69770038
chr9	71214901	71217423
chr9	74892309	74893160
chr9	78395778	78396737
chr9	78442477	78443503
chr9	82614736	82615043
chr9	84591594	84591930
chr9	85664533	85664931
chr9	86100524	86101055
chr9	87729192	87732898
chr9	87736918	87740463
chr9	89908481	89910310
chr9	91014810	91015114
chr9	91386412	91387396
chr9	91400739	91401885
chr9	91404135	91407924
chr9	91409500	91409800
chr9	93070831	93071730
chr9	93112091	93112722
chr9	94390401	94391058
chr9	98693725	98694002
chr9	98951930	98958611
chr9	98961685	98963512
chr9	98964385	98965300
chr9	98972918	98973499
chr9	99867388	99878042
chr9	108943502	108943882
chr9	110945792	110946316
chr9	111312859	111313533
chr9	118477434	118480846
chr9	118486525	118487921
chr9	121641919	121642301
chr9	121886487	121886778
chr9	122568809	122569238
chr9	122569413	122569750
chr9	122571028	122571441
chr9	123346391	123346733
chr9	123678192	123678497
chrUn_JH584304	68598	73416
chrUn_JH584304	75032	79456
chrUn_JH584304	81278	85819
chrUn_JH584304	89344	94945
chrUn_JH584304	96852	97449
chrUn_JH584304	100031	104701
chrUn_JH584304	106664	111074
chrUn_JH584304	112872	114408
chrX	17384780	17385994
chrX	43949558	43950444
chrX	57647936	57648219
chrX	67345029	67345821
chrX	71662700	71664992
chrX	72364836	72365110
chrX	72936342	72936623
chrX	82297608	82297912
chrX	84832027	84832314
chrX	91612475	91613761
chrX	93288942	93289603
chrX	97494441	97494866
chrX	98151499	98152212
chrX	105764721	105765250
chrX	110953258	110953680
chrX	114106235	114106653
chrX	115005560	115006349
chrX	115665208	115666111
chrX	124550352	124550756
chrX	127728608	127728951
chrX	128600692	128600991
chrX	137099558	137100732
chrX	137118955	137119216
chrX	140061619	140061926
chrX	145318283	145319352
chrX	146311691	146311964
chrX	163081907	163082326
chrX	165297511	165297823
chrX	165737590	165737879

## Sheet: H3K27me3 Consensus Peaks
H3K27me3 Consensus Peaks (n=9123)
chrm	start	end
chr1	4399065	4399353
chr1	4487116	4503001
chr1	4949044	4950300
chr1	4951489	4951792
chr1	5017060	5024932
chr1	5434339	5435620
chr1	5825350	5825620
chr1	5915737	5919000
chr1	6358109	6360096
chr1	6381917	6382798
chr1	6383382	6383655
chr1	6440291	6441082
chr1	6921694	6922149
chr1	7063621	7063994
chr1	7194897	7195910
chr1	7998887	7999713
chr1	8045421	8045804
chr1	8161186	8161959
chr1	8213273	8213740
chr1	8771626	8772107
chr1	8890673	8890933
chr1	9796263	9797575
chr1	9798730	9799834
chr1	9847341	9849754
chr1	9964055	9971414
chr1	10992559	10994752
chr1	11414649	11415399
chr1	11783144	11783465
chr1	11949702	11950816
chr1	13050568	13050916
chr1	13103502	13105251
chr1	13123270	13130739
chr1	13338307	13338807
chr1	13492909	13496628
chr1	13618795	13619419
chr1	13762530	13763124
chr1	14336055	14336765
chr1	14504214	14508595
chr1	14753629	14758035
chr1	14917798	14919630
chr1	15862672	15863063
chr1	16314689	16315433
chr1	16475057	16475846
chr1	16743968	16744811
chr1	16777778	16778516
chr1	17095141	17097320
chr1	17383674	17384798
chr1	17920663	17920962
chr1	18056771	18060277
chr1	18450417	18451842
chr1	19095577	19114573
chr1	19205203	19244583
chr1	19283989	19284838
chr1	19625788	19626267
chr1	20178604	20179484
chr1	20852691	20853188
chr1	21272319	21272608
chr1	21942550	21942815
chr1	21961748	21962748
chr1	21995688	21995970
chr1	21997960	21998429
chr1	22532407	22535363
chr1	23760221	23761607
chr1	24584621	24589795
chr1	27729819	27730284
chr1	27741504	27741887
chr1	28174045	28175109
chr1	29038165	29038971
chr1	30090819	30091088
chr1	30920988	30921264
chr1	31470094	31472345
chr1	31695661	31695920
chr1	33166945	33168019
chr1	33413047	33414065
chr1	33905653	33909488
chr1	34422964	34423356
chr1	34457785	34461321
chr1	34471321	34473371
chr1	34534255	34538536
chr1	34578223	34582285
chr1	34676667	34680300
chr1	34748702	34754595
chr1	34806192	34806984
chr1	35695784	35698026
chr1	36254908	36256755
chr1	36269363	36269981
chr1	36303161	36304342
chr1	36770656	36771192
chr1	37217366	37219181
chr1	37539197	37540615
chr1	37541952	37543118
chr1	37718632	37721471
chr1	38225222	38226130
chr1	38625645	38626449
chr1	38628359	38628703
chr1	39192080	39196485
chr1	39307787	39308490
chr1	39308560	39311616
chr1	39313519	39313955
chr1	39314418	39316129
chr1	39649221	39652396
chr1	40323995	40327314
chr1	40679125	40684681
chr1	41131374	41131644
chr1	42490118	42490886
chr1	42492709	42493131
chr1	42681511	42717054
chr1	44248886	44249257
chr1	44271912	44272495
chr1	44821806	44822319
chr1	45925907	45927360
chr1	46260106	46261691
chr1	46568069	46568328
chr1	46793348	46793664
chr1	47069901	47070773
chr1	47952130	47952439
chr1	48284578	48285246
chr1	48286667	48286955
chr1	48497703	48498272
chr1	48546799	48547769
chr1	48738136	48738531
chr1	50923828	50925643
chr1	51230027	51230326
chr1	52315496	52316574
chr1	52400151	52400731
chr1	52590948	52591487
chr1	52888609	52888956
chr1	52890209	52891873
chr1	52941949	52942372
chr1	52951901	52952759
chr1	52978196	52978556
chr1	53115741	53116557
chr1	54194961	54196524
chr1	55039617	55040701
chr1	55168956	55169220
chr1	55224710	55227452
chr1	55273684	55273972
chr1	55362059	55364659
chr1	55667310	55668347
chr1	55887737	55894660
chr1	55911661	55913044
chr1	55914710	55915003
chr1	55916112	55916756
chr1	56461918	56462658
chr1	56967795	56971875
chr1	56973745	56987350
chr1	57067843	57068148
chr1	57181243	57181746
chr1	57776051	57776841
chr1	59483001	59484582
chr1	59591853	59594043
chr1	60040871	60044560
chr1	60348774	60349744
chr1	60677115	60678348
chr1	60847559	60847917
chr1	60848990	60850877
chr1	60852036	60855095
chr1	61214402	61214938
chr1	61261521	61267958
chr1	62676893	62677616
chr1	62701716	62709259
chr1	62744349	62744628
chr1	62747739	62750863
chr1	63212918	63213661
chr1	63245114	63245442
chr1	63246465	63282211
chr1	63283846	63285669
chr1	63308579	63311620
chr1	63613828	63614740
chr1	64370954	64371652
chr1	65310250	65312100
chr1	65622369	65622682
chr1	65988129	65988418
chr1	66818402	66818928
chr1	67751853	67754085
chr1	69105737	69106004
chr1	72224280	72225617
chr1	72533880	72538116
chr1	72874165	72876131
chr1	73405283	73405809
chr1	74036325	74037579
chr1	74068110	74068705
chr1	74098175	74099131
chr1	74123773	74124340
chr1	74303501	74304922
chr1	74654835	74655209
chr1	74713530	74714157
chr1	74748348	74749391
chr1	74762411	74764834
chr1	74765689	74811506
chr1	74849373	74861978
chr1	74871520	74871780
chr1	74878034	74904871
chr1	74905144	74905641
chr1	74929974	74930665
chr1	74931872	74937468
chr1	74945971	74957452
chr1	75217176	75222488
chr1	75261212	75268291
chr1	75275699	75280378
chr1	75359595	75362081
chr1	75374733	75376163
chr1	75386818	75390506
chr1	75420681	75424188
chr1	75448891	75452225
chr1	75456931	75460003
chr1	75480150	75483487
chr1	75485155	75488774
chr1	75662002	75667372
chr1	75668898	75673752
chr1	75678313	75679443
chr1	75840315	75842455
chr1	75843511	75844477
chr1	75888613	75889779
chr1	77516646	77517633
chr1	77930838	77931937
chr1	77937741	77938176
chr1	77978236	77978774
chr1	78118690	78123424
chr1	78132125	78134123
chr1	78135872	78150683
chr1	78156587	78159895
chr1	78165019	78176357
chr1	78179707	78181407
chr1	78183003	78221220
chr1	78308631	78312169
chr1	78364001	78364276
chr1	78984544	78985520
chr1	79021716	79022377
chr1	79256689	79256989
chr1	79550841	79551555
chr1	79670493	79673440
chr1	81692673	81693061
chr1	82586295	82586837
chr1	82985382	82985743
chr1	83982792	83983824
chr1	83987019	83987555
chr1	86017366	86020509
chr1	86043904	86048814
chr1	86301886	86305038
chr1	86668544	86672098
chr1	87126313	87129128
chr1	87134183	87134485
chr1	87151357	87159086
chr1	87184668	87187093
chr1	87206091	87207507
chr1	87263228	87263696
chr1	87264655	87266741
chr1	87320576	87321285
chr1	87474970	87475572
chr1	87509797	87510056
chr1	88174853	88175408
chr1	88204580	88204994
chr1	88787451	88787746
chr1	89101054	89101532
chr1	89428666	89429760
chr1	89431573	89433790
chr1	89702270	89702879
chr1	89752023	89756813
chr1	89843888	89847977
chr1	89849599	89853890
chr1	89906347	89906623
chr1	89912009	89948719
chr1	89958326	89959307
chr1	89960999	89961861
chr1	89964470	89965053
chr1	89966434	89972679
chr1	89990352	89995727
chr1	90340251	90340556
chr1	90396687	90397082
chr1	90890121	90891219
chr1	90927461	90928515
chr1	91179648	91180958
chr1	91343184	91346988
chr1	91366554	91367166
chr1	91458416	91458819
chr1	91536847	91540102
chr1	91797189	91798420
chr1	91799654	91805058
chr1	92475321	92475744
chr1	93586461	93586768
chr1	93684235	93686774
chr1	93830492	93830896
chr1	94156389	94156649
chr1	95233617	95233886
chr1	96870877	96871983
chr1	97417857	97418236
chr1	98287360	98288606
chr1	98616147	98616419
chr1	99125994	99126413
chr1	101266181	101266446
chr1	101459957	101460260
chr1	103152631	103153301
chr1	103300411	103300680
chr1	103414339	103414706
chr1	103633387	103634227
chr1	103927289	103927822
chr1	104099882	104100229
chr1	104383728	104384164
chr1	104863053	104863404
chr1	104893174	104893975
chr1	105044388	105045235
chr1	105779439	105783289
chr1	105844235	105845056
chr1	106223491	106223752
chr1	106245555	106247277
chr1	107039467	107040697
chr1	108321854	108322880
chr1	111254024	111254605
chr1	111695058	111695638
chr1	112600161	112600779
chr1	113020982	113021601
chr1	113029588	113030260
chr1	114214488	114215149
chr1	114228357	114228675
chr1	114805290	114805952
chr1	115509603	115510518
chr1	116052556	116052876
chr1	117167411	117167773
chr1	117919803	117920150
chr1	117958151	117958418
chr1	118627935	118629155
chr1	119326950	119330815
chr1	119332478	119335573
chr1	119417668	119424781
chr1	120007787	120008438
chr1	120072672	120074484
chr1	120335865	120344725
chr1	120589916	120628274
chr1	120643116	120643924
chr1	120962169	120962530
chr1	120999419	120999755
chr1	121038796	121040229
chr1	121043275	121058916
chr1	121096617	121098916
chr1	121152234	121156853
chr1	121166710	121170055
chr1	121174428	121182799
chr1	121526296	121529266
chr1	121742752	121743107
chr1	122087118	122087401
chr1	122091592	122092467
chr1	124042008	124047931
chr1	124654269	124654527
chr1	125091742	125092414
chr1	125348714	125350021
chr1	125485050	125485308
chr1	125909649	125914575
chr1	125919362	125919672
chr1	126428822	126429102
chr1	126830367	126831475
chr1	127559322	127560119
chr1	127675747	127680590
chr1	127851644	127851907
chr1	128065252	128066139
chr1	128089284	128089906
chr1	128778375	128778637
chr1	130538269	130538545
chr1	130877371	130879319
chr1	131243226	131247050
chr1	131305203	131305550
chr1	131904523	131905057
chr1	131908775	131910037
chr1	131961853	131965412
chr1	132066047	132069371
chr1	132137916	132141394
chr1	132540403	132543912
chr1	132814747	132815056
chr1	132879139	132879859
chr1	133161943	133165954
chr1	133328928	133330083
chr1	133363731	133365257
chr1	133429835	133430607
chr1	133800079	133800731
chr1	133853823	133855094
chr1	133909118	133910045
chr1	134233221	134237025
chr1	134297285	134301934
chr1	134381704	134382827
chr1	134399683	134400984
chr1	134402786	134405259
chr1	134512370	134515125
chr1	134641911	134655235
chr1	134708079	134710205
chr1	134961249	134961563
chr1	134988121	134988999
chr1	135084081	135086886
chr1	135102233	135106551
chr1	135128294	135129345
chr1	135684917	135689172
chr1	135698627	135700267
chr1	135816748	135820439
chr1	135915218	135923288
chr1	136007148	136007755
chr1	136046542	136047098
chr1	136048810	136052015
chr1	136258038	136262744
chr1	136773858	136780871
chr1	136943021	136959659
chr1	138306123	138306548
chr1	138480670	138480947
chr1	138790256	138791244
chr1	138831411	138832766
chr1	138833829	138850592
chr1	140215890	140216343
chr1	140323537	140323969
chr1	140516869	140517687
chr1	140964420	140964734
chr1	141039992	141040844
chr1	142030637	142031445
chr1	142870941	142871531
chr1	144464803	144466782
chr1	146398491	146399524
chr1	146494855	146497932
chr1	147742696	147742969
chr1	148521229	148521675
chr1	149138616	149138937
chr1	149394393	149394703
chr1	149398547	149399342
chr1	149721658	149722605
chr1	150100299	150100638
chr1	150582927	150586896
chr1	150587933	150591025
chr1	150991664	150993333
chr1	151154284	151154799
chr1	151570439	151573178
chr1	151831029	151831314
chr1	152022088	152022480
chr1	152280114	152280413
chr1	152623700	152624002
chr1	152625487	152625866
chr1	152764169	152765966
chr1	152791966	152792240
chr1	152800359	152801451
chr1	152953137	152957287
chr1	153071011	153074676
chr1	153082544	153083410
chr1	153184781	153187717
chr1	153424884	153425848
chr1	154203598	154207280
chr1	154724153	154729145
chr1	154882792	154884271
chr1	154900976	154901850
chr1	155721693	155750161
chr1	155752977	155753936
chr1	156202800	156206816
chr1	156301081	156305407
chr1	156309462	156312157
chr1	156417109	156417706
chr1	156672778	156674036
chr1	157211137	157211396
chr1	157211423	157211932
chr1	157444130	157444496
chr1	157448641	157452086
chr1	157836642	157836977
chr1	157977354	157977922
chr1	158354923	158355762
chr1	161170168	161172023
chr1	162475969	162477100
chr1	162971445	162972046
chr1	163067764	163068042
chr1	163306402	163316665
chr1	164249666	164250548
chr1	164455886	164457595
chr1	165120722	165121222
chr1	165407594	165408042
chr1	165445354	165445756
chr1	165701019	165703721
chr1	165706607	165709528
chr1	165764455	165764978
chr1	165840355	165846103
chr1	166079828	166080085
chr1	166353790	166354161
chr1	167340048	167341191
chr1	167392097	167393414
chr1	167643822	167644688
chr1	167659257	167662504
chr1	167671431	167674195
chr1	167683073	167684925
chr1	167685862	167701728
chr1	167714347	167715326
chr1	167991173	167991518
chr1	168006173	168006452
chr1	168524559	168524850
chr1	170116150	170116775
chr1	170257571	170258075
chr1	170267080	170267395
chr1	170905834	170909797
chr1	171030595	171032924
chr1	171156110	171161549
chr1	171191390	171197270
chr1	171379364	171381521
chr1	171437051	171440083
chr1	171861146	171862334
chr1	171876287	171877301
chr1	171987809	171988337
chr1	172052481	172055716
chr1	172243498	172245994
chr1	172324999	172327419
chr1	172340536	172342371
chr1	172499415	172501351
chr1	172560368	172562984
chr1	172765843	172766910
chr1	172940245	172940946
chr1	173563740	173564322
chr1	173566170	173567041
chr1	173787947	173789019
chr1	173838356	173838734
chr1	174459657	174460043
chr1	175046528	175046809
chr1	175235732	175236050
chr1	175490600	175491812
chr1	176148950	176149209
chr1	176274463	176275208
chr1	176276279	176276794
chr1	176544482	176544751
chr1	176835294	176835692
chr1	177653646	177653970
chr1	177750124	177750412
chr1	178167086	178167355
chr1	178527548	178531857
chr1	178701546	178706169
chr1	179654297	179654686
chr1	180048491	180049092
chr1	180332737	180333631
chr1	180482596	180484923
chr1	180694991	180699355
chr1	180893025	180895738
chr1	180933881	180938271
chr1	180940788	180944063
chr1	181350737	181354671
chr1	181780964	181781657
chr1	182258334	182259114
chr1	182518230	182519113
chr1	182526549	182530141
chr1	182762791	182763916
chr1	182911654	182912076
chr1	183383124	183385527
chr1	183822090	183822905
chr1	183824164	183825568
chr1	183827698	183829075
chr1	184149598	184149913
chr1	184484583	184486030
chr1	184707921	184709914
chr1	184713371	184740121
chr1	184754993	184755373
chr1	184809742	184811239
chr1	184846731	184847346
chr1	184851222	184852146
chr1	184880197	184885122
chr1	184955820	184956716
chr1	186175959	186176260
chr1	187353928	187354794
chr1	187602614	187612647
chr1	188148312	188149086
chr1	189013083	189014329
chr1	189342599	189342954
chr1	189509059	189509794
chr1	189727330	189730449
chr1	190171219	190176197
chr1	190259980	190268289
chr1	191096899	191100254
chr1	191180550	191188191
chr1	191934587	191935236
chr1	192091174	192092376
chr1	192189639	192192406
chr1	192833066	192834538
chr1	192850335	192850868
chr1	192852082	192857483
chr1	193049845	193050188
chr1	193151859	193155520
chr1	193386438	193388077
chr1	193390840	193393024
chr1	193470692	193471014
chr1	194938195	194939443
chr1	195259059	195261256
chr10	3367350	3368445
chr10	4709886	4714455
chr10	4832832	4833162
chr10	6170952	6171841
chr10	6642972	6643537
chr10	6788367	6789218
chr10	6868533	6868794
chr10	6941322	6941653
chr10	7389040	7395484
chr10	7490769	7493332
chr10	7590315	7592852
chr10	7613730	7614895
chr10	7866879	7868749
chr10	8517148	8517975
chr10	8549390	8550599
chr10	9119265	9120091
chr10	9190458	9190778
chr10	9526101	9526924
chr10	9527358	9537689
chr10	9542793	9543090
chr10	9547124	9548086
chr10	9673825	9678128
chr10	9899552	9900090
chr10	11078911	11084200
chr10	11861424	11862029
chr10	12940696	12942127
chr10	13060218	13062404
chr10	13893277	13893947
chr10	14406758	14407162
chr10	14543749	14546838
chr10	15202777	15203245
chr10	17265603	17265951
chr10	18843791	18846903
chr10	19270842	19271185
chr10	19338434	19339877
chr10	19349906	19365250
chr10	19462294	19466161
chr10	19712949	19713514
chr10	19848143	19854510
chr10	19931385	19933716
chr10	19935056	19936254
chr10	20147548	20149190
chr10	20648956	20649218
chr10	21833367	21833716
chr10	21880887	21884060
chr10	21991010	21993638
chr10	22735687	22736260
chr10	22810575	22824868
chr10	22836522	22847586
chr10	23345306	23349351
chr10	23861286	23861898
chr10	24221981	24225208
chr10	24327069	24328268
chr10	24709902	24713046
chr10	24718335	24719815
chr10	25049704	25050470
chr10	25896019	25897675
chr10	25898527	25898989
chr10	25938634	25938968
chr10	26695634	26696739
chr10	26731878	26732786
chr10	27462755	27464061
chr10	28279660	28279965
chr10	29171274	29171698
chr10	29531720	29537057
chr10	30303161	30303901
chr10	30326861	30327725
chr10	30328637	30330036
chr10	30400222	30405625
chr10	30406761	30414997
chr10	30417834	30421404
chr10	30844554	30846737
chr10	32313095	32313572
chr10	33610630	33611418
chr10	34262602	34263064
chr10	34438401	34438668
chr10	34440401	34440677
chr10	34458001	34458368
chr10	35151449	35153411
chr10	36980303	36981214
chr10	38061600	38063161
chr10	38829790	38831286
chr10	39925571	39928035
chr10	40121364	40122485
chr10	40125516	40126385
chr10	40140659	40143145
chr10	40563536	40564290
chr10	40646670	40646938
chr10	40992999	40993615
chr10	41069836	41073007
chr10	41411374	41412309
chr10	41412641	41412912
chr10	41436709	41438983
chr10	41444997	41445448
chr10	41549310	41549570
chr10	41683941	41685278
chr10	41783644	41784073
chr10	41797267	41797936
chr10	42459235	42459798
chr10	42573026	42573704
chr10	42577731	42583076
chr10	42584704	42588579
chr10	42590259	42592881
chr10	42614424	42615269
chr10	42631189	42637377
chr10	42679794	42680134
chr10	43020128	43023704
chr10	43103358	43105475
chr10	43107194	43107635
chr10	43169529	43173183
chr10	43174875	43178124
chr10	43320630	43322813
chr10	43324147	43326119
chr10	43878226	43878610
chr10	44001434	44007143
chr10	44148476	44150155
chr10	44455635	44459678
chr10	44524719	44530722
chr10	44538907	44539393
chr10	44911510	44912016
chr10	45287874	45290799
chr10	45333899	45337472
chr10	45471164	45475066
chr10	45483839	45489021
chr10	45899301	45903183
chr10	46548346	46549639
chr10	47393514	47394286
chr10	47492444	47493956
chr10	48826259	48826661
chr10	50348278	50348929
chr10	50425844	50427048
chr10	50888037	50916003
chr10	50924060	50925467
chr10	50925641	50931598
chr10	51062051	51062331
chr10	51255127	51256324
chr10	51258218	51260875
chr10	51676446	51679995
chr10	51824652	51826003
chr10	52018935	52031897
chr10	52495655	52496386
chr10	54073896	54074559
chr10	54076595	54076896
chr10	55635413	55636191
chr10	56376221	56377006
chr10	56378831	56379507
chr10	56576630	56577122
chr10	56784432	56793381
chr10	56795692	56798624
chr10	57772521	57772827
chr10	58533870	58534363
chr10	58651096	58652076
chr10	59303823	59304115
chr10	60105922	60108830
chr10	60218016	60218918
chr10	60345986	60347825
chr10	60476740	60477135
chr10	60581643	60587258
chr10	60629278	60629590
chr10	60683980	60689580
chr10	60826537	60833976
chr10	61272076	61274931
chr10	61416428	61420153
chr10	61594047	61596132
chr10	61602946	61603256
chr10	61624556	61626360
chr10	61862765	61864036
chr10	61936207	61937680
chr10	61976087	61980593
chr10	62127002	62140295
chr10	62506608	62509088
chr10	62611599	62611955
chr10	63380667	63382178
chr10	64087974	64089816
chr10	64669823	64670559
chr10	64783248	64783523
chr10	65095264	65095661
chr10	65591813	65592751
chr10	66687636	66689408
chr10	67002249	67005780
chr10	67125542	67126946
chr10	67317689	67319344
chr10	67533297	67542308
chr10	67557783	67558855
chr10	67560276	67560831
chr10	68058359	68058743
chr10	68280238	68281379
chr10	68724471	68725853
chr10	68765954	68766212
chr10	69683703	69685055
chr10	70087812	70088271
chr10	70243602	70247787
chr10	70508050	70508335
chr10	70912451	70912877
chr10	71160081	71160586
chr10	71286629	71286925
chr10	71670188	71670597
chr10	71734023	71736456
chr10	71736621	71738967
chr10	71740160	71741933
chr10	72011641	72012199
chr10	73097644	73101857
chr10	73766705	73767468
chr10	75061490	75062026
chr10	75316302	75319137
chr10	75559103	75562033
chr10	75668121	75668937
chr10	75778445	75781861
chr10	75797048	75797334
chr10	75833534	75835441
chr10	75931023	75932119
chr10	76748984	76749268
chr10	77415739	77417752
chr10	77677010	77679639
chr10	77685204	77687359
chr10	78068656	78070504
chr10	78390132	78392897
chr10	79065932	79067099
chr10	79612091	79613865
chr10	79714826	79719508
chr10	79777183	79779946
chr10	79881704	79883628
chr10	79917422	79923731
chr10	79969435	79972847
chr10	79986615	79991931
chr10	79998430	79998751
chr10	80001550	80004090
chr10	80011223	80015626
chr10	80018586	80020317
chr10	80136023	80137543
chr10	80186093	80186780
chr10	80189297	80189638
chr10	80196873	80197708
chr10	80340236	80358877
chr10	80463682	80464877
chr10	80471713	80472454
chr10	80480858	80482947
chr10	80482970	80506828
chr10	80534990	80539591
chr10	80808027	80811011
chr10	80834049	80836442
chr10	80842528	80845563
chr10	80871469	80872348
chr10	80886920	80888948
chr10	81021712	81026318
chr10	81126856	81136471
chr10	81239718	81240647
chr10	81251582	81255327
chr10	81255516	81260922
chr10	81284889	81285618
chr10	81289558	81292553
chr10	81331808	81332929
chr10	81338315	81339062
chr10	81341161	81344886
chr10	81363548	81365095
chr10	81424575	81427794
chr10	81444186	81444513
chr10	81450968	81465480
chr10	81473038	81475016
chr10	81476632	81477162
chr10	81480564	81482559
chr10	81572607	81574540
chr10	82008919	82009984
chr10	82049137	82049469
chr10	82109773	82110248
chr10	82113112	82113476
chr10	82224034	82224600
chr10	82230520	82230938
chr10	82377877	82378966
chr10	82447428	82447830
chr10	83334417	83338858
chr10	83450675	83452474
chr10	83461808	83463361
chr10	83467240	83467730
chr10	83743308	83743797
chr10	84208056	84208345
chr10	84752897	84762164
chr10	84822305	84823144
chr10	84823317	84824288
chr10	84857861	84861401
chr10	84871507	84871882
chr10	84909862	84911005
chr10	85044584	85044897
chr10	85387589	85388666
chr10	85448823	85449352
chr10	85449358	85449901
chr10	85450477	85451149
chr10	85452416	85456541
chr10	85925225	85930295
chr10	86299482	86302482
chr10	86678498	86679138
chr10	86779388	86781232
chr10	86801642	86802194
chr10	87099487	87100119
chr10	87311719	87311981
chr10	87486671	87487239
chr10	87491708	87492296
chr10	87494959	87497606
chr10	87498051	87498326
chr10	87540532	87551749
chr10	87553077	87554215
chr10	88356144	88358237
chr10	88884818	88887531
chr10	89256064	89256549
chr10	89343012	89347029
chr10	89489389	89490095
chr10	90771277	90772763
chr10	90824555	90833761
chr10	90967565	90971546
chr10	91337979	91338249
chr10	92485182	92486631
chr10	92636863	92637786
chr10	92682298	92683710
chr10	92751238	92751506
chr10	93311330	93312032
chr10	93534010	93535030
chr10	93639883	93640546
chr10	93788187	93789090
chr10	93819791	93820081
chr10	93830236	93835113
chr10	94512265	94518901
chr10	95262042	95267557
chr10	95413727	95414377
chr10	96917668	96917971
chr10	98750575	98750889
chr10	98769543	98769847
chr10	98912643	98913952
chr10	99885320	99885674
chr10	100014422	100015279
chr10	100016652	100018956
chr10	100215685	100217958
chr10	101797111	101797427
chr10	102317231	102317958
chr10	103024581	103037685
chr10	105967843	105968235
chr10	106342848	106343230
chr10	106895122	106895494
chr10	107787134	107787655
chr10	108330210	108331782
chr10	108474095	108474550
chr10	109033151	109033467
chr10	110453392	110455610
chr10	111705293	111706060
chr10	112174163	112174595
chr10	112271618	112272473
chr10	114800078	114801527
chr10	114802934	114803289
chr10	115519969	115520630
chr10	115525381	115525710
chr10	116300374	116302420
chr10	116474564	116475143
chr10	117023636	117025652
chr10	117148965	117151909
chr10	117256311	117256659
chr10	117571125	117573371
chr10	117627208	117632017
chr10	117745856	117746130
chr10	118127958	118129691
chr10	119177848	119178191
chr10	119894308	119894929
chr10	119897661	119898195
chr10	120199995	120202163
chr10	120473437	120474740
chr10	120476995	120478022
chr10	120550882	120552579
chr10	120694109	120695354
chr10	120719935	120723618
chr10	120896632	120900175
chr10	121032176	121036650
chr10	121308982	121310753
chr10	121315129	121316455
chr10	121351545	121352219
chr10	121474431	121475784
chr10	121640691	121643821
chr10	121713633	121713998
chr10	122083997	122085235
chr10	122447616	122450931
chr10	122508784	122509308
chr10	122612575	122613193
chr10	123264844	123266509
chr10	126619699	126620471
chr10	126845868	126846433
chr10	126846750	126847037
chr10	127040482	127041276
chr10	127047399	127051936
chr10	127076915	127083269
chr10	127088538	127093203
chr10	127165340	127171687
chr10	127176522	127181263
chr10	127323334	127329338
chr10	127339516	127341499
chr10	127507948	127508298
chr10	127523837	127536584
chr10	127643008	127644323
chr10	127659742	127669308
chr10	127719869	127722892
chr10	127729693	127730337
chr10	128194843	128197251
chr10	128213119	128213928
chr10	128516600	128518789
chr10	128584229	128584507
chr10	128585776	128590265
chr10	128741696	128745866
chr10	128895711	128897945
chr10	128928192	128929351
chr10	128929950	128935667
chr10	129359292	129360430
chr10	129897115	129897493
chr11	3515123	3518177
chr11	3627927	3631634
chr11	3640934	3641723
chr11	3760574	3763525
chr11	3772801	3777033
chr11	3982887	3985287
chr11	3997083	4001247
chr11	4117898	4118532
chr11	4217540	4219606
chr11	4265369	4268660
chr11	4358207	4358484
chr11	4743763	4751261
chr11	4944996	4954501
chr11	5055387	5065152
chr11	5150642	5152818
chr11	5442830	5443257
chr11	5578772	5580858
chr11	5629788	5630271
chr11	5695566	5696447
chr11	5860637	5863304
chr11	6005569	6008635
chr11	6011099	6011423
chr11	6063278	6069121
chr11	6235360	6236262
chr11	6604306	6605962
chr11	6756459	6757678
chr11	6793623	6795538
chr11	7062096	7065470
chr11	7211109	7215680
chr11	7686232	7686779
chr11	9083000	9083322
chr11	9114407	9120352
chr11	9444330	9445184
chr11	11113419	11117957
chr11	11142303	11142591
chr11	11684373	11688590
chr11	12014819	12015084
chr11	12016263	12017347
chr11	12020582	12042628
chr11	12292971	12293488
chr11	12294776	12295169
chr11	12296183	12296671
chr11	12298351	12299045
chr11	12463382	12465914
chr11	13728124	13728615
chr11	15078439	15079454
chr11	16257587	16260983
chr11	16390862	16391120
chr11	16752524	16753961
chr11	17033012	17033417
chr11	18047166	18048096
chr11	18515867	18517137
chr11	18870150	18871292
chr11	19409549	19410001
chr11	19414997	19415525
chr11	20391938	20392989
chr11	20544592	20544971
chr11	21127249	21128096
chr11	21484737	21485486
chr11	21908423	21909116
chr11	21990814	22007970
chr11	22856221	22861961
chr11	23047778	23048429
chr11	23108383	23109159
chr11	23185298	23185900
chr11	23839813	23841133
chr11	24058237	24063514
chr11	24072684	24076220
chr11	24661477	24661740
chr11	25571297	25573029
chr11	25593248	25596261
chr11	25604113	25608984
chr11	25611681	25612097
chr11	25644996	25646357
chr11	26089780	26091271
chr11	26974885	26975337
chr11	27951702	27952902
chr11	28168911	28170262
chr11	28211381	28211866
chr11	28234913	28235602
chr11	28476325	28476656
chr11	28862660	28863004
chr11	29824307	29826124
chr11	30023927	30025304
chr11	30268979	30269968
chr11	30298817	30299086
chr11	30755326	30755833
chr11	30757274	30757746
chr11	30969820	30970196
chr11	31152408	31152763
chr11	31370456	31372296
chr11	31980257	31981184
chr11	32222379	32223431
chr11	32286997	32287507
chr11	32531097	32533046
chr11	32926047	32926389
chr11	33143608	33148474
chr11	33176251	33176584
chr11	33180614	33181226
chr11	33191390	33207731
chr11	33679725	33681170
chr11	33684917	33685430
chr11	33841888	33844533
chr11	34281588	34286291
chr11	34288186	34292722
chr11	34870474	34871089
chr11	35119373	35124506
chr11	35152581	35153769
chr11	35365209	35366187
chr11	35439549	35440314
chr11	35446181	35447380
chr11	35448599	35462927
chr11	35486292	35487811
chr11	35496232	35499423
chr11	35539168	35540095
chr11	35540259	35541439
chr11	35543178	35546724
chr11	35552537	35552853
chr11	35557236	35558137
chr11	35657349	35658725
chr11	35659006	35663237
chr11	35665415	35667447
chr11	35764104	35765181
chr11	35795320	35801283
chr11	35874429	35874715
chr11	35978946	35981913
chr11	36001920	36002204
chr11	36430963	36431495
chr11	36590792	36591423
chr11	36593182	36593908
chr11	37233578	37235210
chr11	38247799	38248217
chr11	40270847	40271957
chr11	40273574	40276612
chr11	40277693	40280246
chr11	40965019	40967057
chr11	41663109	41663366
chr11	41706683	41707044
chr11	42180696	42182139
chr11	43766844	43768203
chr11	43774666	43776726
chr11	43835557	43837785
chr11	44036459	44036791
chr11	44311251	44311824
chr11	44611383	44614314
chr11	44615958	44616592
chr11	44618280	44622007
chr11	44857286	44857613
chr11	45979617	45980117
chr11	46165430	46166870
chr11	47837150	47845730
chr11	47846951	47847478
chr11	47986756	47990183
chr11	48823802	48825473
chr11	48849464	48849893
chr11	48857209	48858641
chr11	48870195	48871115
chr11	49168510	49170334
chr11	49348160	49348437
chr11	49605936	49614418
chr11	49632762	49637658
chr11	49897243	49897805
chr11	49901389	49903199
chr11	49905943	49906222
chr11	50007684	50015165
chr11	50236908	50238357
chr11	50358442	50360151
chr11	50599840	50605851
chr11	50813650	50815738
chr11	50847470	50853494
chr11	50898795	50899785
chr11	50900826	50901935
chr11	50930093	50930922
chr11	51148239	51148837
chr11	51638093	51638546
chr11	51649589	51651462
chr11	51858104	51858879
chr11	52163885	52171645
chr11	52173421	52175017
chr11	52282338	52286669
chr11	52313774	52315496
chr11	52608758	52609626
chr11	52763160	52764608
chr11	53456348	53457989
chr11	53462287	53465181
chr11	53477944	53480272
chr11	53635712	53637621
chr11	53760021	53763571
chr11	53978745	53979760
chr11	54027143	54029630
chr11	55601629	55602567
chr11	55606232	55609409
chr11	57635513	57636288
chr11	57637748	57638129
chr11	57824141	57843237
chr11	57884988	57885458
chr11	58097032	58098831
chr11	58640091	58640903
chr11	58960699	58963148
chr11	58993727	58995306
chr11	59133183	59137845
chr11	59174026	59179571
chr11	59232374	59232754
chr11	59242855	59243282
chr11	59243717	59244030
chr11	59248879	59249206
chr11	59261292	59262127
chr11	59264327	59271535
chr11	59272900	59274174
chr11	59277037	59277299
chr11	59279883	59280492
chr11	59283154	59302301
chr11	59303406	59308497
chr11	59464214	59464749
chr11	59963320	59965205
chr11	60508328	60510800
chr11	61022214	61024354
chr11	61147595	61148160
chr11	61211370	61211673
chr11	61212211	61212585
chr11	61341018	61344158
chr11	61375632	61379446
chr11	61682952	61685598
chr11	61957292	61958982
chr11	62247740	62251011
chr11	62559674	62561462
chr11	62779524	62780263
chr11	62797717	62798057
chr11	63128700	63133735
chr11	63293678	63294695
chr11	63295790	63299491
chr11	63300780	63305086
chr11	63306772	63307477
chr11	63488083	63488349
chr11	63652987	63653270
chr11	63777929	63780465
chr11	63781871	63784880
chr11	63786301	63792630
chr11	63887467	63891115
chr11	63912870	63926003
chr11	64436474	64438176
chr11	64519537	64522508
chr11	65411158	65411534
chr11	66179153	66179677
chr11	66522722	66529364
chr11	66567015	66568326
chr11	66711353	66711709
chr11	67023336	67024590
chr11	67083503	67085383
chr11	67455733	67456506
chr11	67886003	67886265
chr11	67920257	67922275
chr11	68228369	68229245
chr11	68233909	68234223
chr11	68234444	68235248
chr11	68236921	68249510
chr11	68349470	68350083
chr11	68381404	68403834
chr11	68432299	68433066
chr11	68555941	68556846
chr11	68900301	68900701
chr11	68946929	68948566
chr11	68951418	68958081
chr11	68966537	68967280
chr11	69116928	69117466
chr11	69119924	69122121
chr11	69195307	69198469
chr11	69235879	69238053
chr11	69326535	69327505
chr11	69420549	69422822
chr11	69801248	69806676
chr11	69857915	69859630
chr11	69934428	69938657
chr11	69957416	69958465
chr11	69959886	69968305
chr11	70212020	70216632
chr11	70224632	70230945
chr11	70247455	70248829
chr11	70252073	70256147
chr11	70319277	70324069
chr11	70349280	70353919
chr11	70458028	70460965
chr11	70464650	70467168
chr11	70538690	70541491
chr11	70614878	70616368
chr11	71304209	71305061
chr11	71751500	71752257
chr11	72049800	72051992
chr11	72132684	72137494
chr11	72264934	72267095
chr11	72313418	72315644
chr11	72411908	72412168
chr11	72487962	72489695
chr11	72576113	72577850
chr11	72959239	72963781
chr11	73019179	73021227
chr11	73158779	73161528
chr11	73470644	73471632
chr11	74520669	74523654
chr11	74526951	74527245
chr11	74588281	74592540
chr11	74608347	74614237
chr11	74615844	74616442
chr11	74617626	74621710
chr11	75163627	75174979
chr11	75193359	75196497
chr11	75291359	75291741
chr11	75652207	75654190
chr11	75794039	75797833
chr11	76549818	76550704
chr11	76570375	76570651
chr11	76621557	76622196
chr11	76664148	76675505
chr11	76996988	77002674
chr11	77348538	77349924
chr11	77460909	77463810
chr11	77465833	77468653
chr11	77514427	77516604
chr11	77624141	77626262
chr11	77896243	77898007
chr11	77913378	77916041
chr11	77930968	77935638
chr11	78487367	78488634
chr11	78488918	78492028
chr11	78495477	78496772
chr11	78923206	78927263
chr11	78952056	78953240
chr11	79591677	79592090
chr11	79709484	79714204
chr11	79972080	79976456
chr11	80152484	80156407
chr11	80295270	80296743
chr11	80603669	80603947
chr11	80778310	80780467
chr11	80889031	80889390
chr11	80957952	80958625
chr11	81151257	81152087
chr11	81154089	81155074
chr11	81966443	81969717
chr11	82432579	82435495
chr11	82509469	82509891
chr11	82928126	82937177
chr11	82949742	82953898
chr11	82990438	82991039
chr11	82991866	82992125
chr11	83039307	83040216
chr11	83048939	83049960
chr11	83418399	83419361
chr11	83426632	83428366
chr11	83441135	83446027
chr11	83460974	83465589
chr11	83750789	83751254
chr11	83848182	83859550
chr11	84065386	84070365
chr11	84514162	84533653
chr11	84638038	84644873
chr11	84646397	84647365
chr11	84650031	84650410
chr11	84660188	84662650
chr11	84700329	84702684
chr11	84707417	84708702
chr11	84723464	84724537
chr11	84727029	84728083
chr11	84740539	84740892
chr11	84779377	84782319
chr11	84944343	84944676
chr11	84956090	84960185
chr11	85524884	85527963
chr11	85834537	85839195
chr11	85884099	85897240
chr11	85898204	85902265
chr11	85923934	85928544
chr11	86807984	86808568
chr11	87357490	87357772
chr11	87662678	87664177
chr11	87759909	87763837
chr11	88097846	88098922
chr11	88169143	88170125
chr11	88192068	88196226
chr11	88862282	88864048
chr11	88872391	88874346
chr11	88894758	88895211
chr11	88997471	89000476
chr11	89044941	89045218
chr11	89298941	89301921
chr11	90029926	90033158
chr11	90387960	90390354
chr11	90585329	90585830
chr11	91916784	91917048
chr11	93095906	93102103
chr11	93712029	93712294
chr11	94392178	94393009
chr11	94471745	94476656
chr11	94498142	94500396
chr11	94563248	94566124
chr11	94872155	94873924
chr11	94881161	94884048
chr11	94933055	94939874
chr11	95075099	95078930
chr11	95118308	95124532
chr11	95137347	95153378
chr11	95200833	95203117
chr11	95222224	95224845
chr11	95512423	95515786
chr11	95577698	95586818
chr11	95596727	95598099
chr11	95796395	95797381
chr11	95823095	95827466
chr11	95828514	95836372
chr11	95911053	95919124
chr11	95922666	95923713
chr11	96121812	96127009
chr11	96144785	96149088
chr11	96160634	96161602
chr11	96163221	96214363
chr11	96218256	96220212
chr11	96228649	96229494
chr11	96232696	96233459
chr11	96234264	96235702
chr11	96241703	96242114
chr11	96244930	96381668
chr11	96405741	96407845
chr11	96438328	96439535
chr11	96447759	96448347
chr11	96463020	96465661
chr11	96618463	96623240
chr11	96849441	96850554
chr11	96927768	96930736
chr11	96987396	96988856
chr11	97014363	97023784
chr11	97098111	97099968
chr11	97111847	97116833
chr11	97127495	97128075
chr11	97138110	97140645
chr11	97439504	97441348
chr11	97463219	97463855
chr11	97498060	97502043
chr11	97532463	97538793
chr11	97545996	97548633
chr11	97550826	97553077
chr11	97572607	97574917
chr11	97624321	97632113
chr11	97660702	97662662
chr11	97984885	97987402
chr11	98051391	98053963
chr11	98303652	98304226
chr11	98310497	98342650
chr11	98344744	98353911
chr11	98386078	98389005
chr11	98409773	98412252
chr11	98446515	98448167
chr11	98457961	98459593
chr11	98542526	98550673
chr11	98837448	98837981
chr11	98982862	98983444
chr11	99546946	99547212
chr11	99825317	99826144
chr11	99992744	99995164
chr11	100144022	100146828
chr11	100225349	100225625
chr11	100356709	100358117
chr11	100415489	100416107
chr11	100571009	100572148
chr11	100639159	100640514
chr11	100649554	100652293
chr11	100672702	100673116
chr11	100691187	100693313
chr11	100757619	100763154
chr11	100849192	100849461
chr11	100857711	100862540
chr11	100957480	100960733
chr11	100966645	100974810
chr11	100981353	100983529
chr11	101077731	101082060
chr11	101126935	101127204
chr11	101162478	101169840
chr11	101174344	101179847
chr11	101244672	101248028
chr11	101260841	101266525
chr11	101783289	101788722
chr11	101806934	101807966
chr11	101893025	101895118
chr11	101936542	101938946
chr11	101960771	101966376
chr11	102069524	102071809
chr11	102103203	102109745
chr11	102137778	102138343
chr11	102142871	102149321
chr11	102244710	102245435
chr11	102275860	102276179
chr11	102398616	102401657
chr11	102448411	102449328
chr11	102456819	102457173
chr11	102465483	102467077
chr11	102605460	102606475
chr11	102664623	102667412
chr11	102819880	102821152
chr11	102892575	102894192
chr11	102944568	102946547
chr11	102988433	102991795
chr11	103079864	103081980
chr11	103100275	103102720
chr11	103111009	103113968
chr11	103169885	103172682
chr11	103190798	103201710
chr11	103332809	103334426
chr11	103355575	103356263
chr11	103359035	103365002
chr11	103595047	103595883
chr11	103639764	103641584
chr11	103646930	103657473
chr11	103747740	103752309
chr11	103769244	103776451
chr11	103793130	103796988
chr11	103810732	103812140
chr11	104130312	104137446
chr11	104231720	104236140
chr11	104480932	104482075
chr11	104569987	104572342
chr11	104607547	104610913
chr11	104814489	104814900
chr11	105163522	105164010
chr11	105580317	105580725
chr11	105967433	105967792
chr11	105968726	105969447
chr11	106010017	106010308
chr11	106019595	106021232
chr11	106611079	106612165
chr11	107813437	107813955
chr11	107914108	107915687
chr11	108341380	108343092
chr11	108825061	108825354
chr11	108831181	108842699
chr11	108843678	108844779
chr11	108845336	108845673
chr11	108889077	108893614
chr11	108908419	108911611
chr11	108921770	108925244
chr11	108935985	108936663
chr11	109471771	109472236
chr11	109719524	109723555
chr11	110341115	110342061
chr11	110794622	110794886
chr11	111058669	111060433
chr11	111061344	111064698
chr11	111066456	111068009
chr11	111840591	111841358
chr11	111842413	111843609
chr11	111844576	111848224
chr11	112198812	112199155
chr11	112780393	112781229
chr11	113438256	113438864
chr11	113440429	113441949
chr11	113618081	113621134
chr11	114639617	114640093
chr11	114666401	114666691
chr11	114675766	114676747
chr11	114765666	114766304
chr11	114785568	114787002
chr11	114791247	114793225
chr11	114848903	114854133
chr11	115089939	115093722
chr11	115153900	115155688
chr11	115162404	115164942
chr11	115248932	115251484
chr11	115256723	115260333
chr11	115261818	115268191
chr11	115312926	115325751
chr11	115333750	115337475
chr11	115368715	115369003
chr11	115372576	115376147
chr11	115492348	115493292
chr11	115823324	115827291
chr11	115830140	115832607
chr11	115856806	115861997
chr11	115882559	115883887
chr11	115972352	115977198
chr11	116106259	116112484
chr11	116221271	116224409
chr11	116237797	116238961
chr11	116279067	116285179
chr11	116333631	116335368
chr11	116446424	116447554
chr11	116532057	116534313
chr11	116623224	116624649
chr11	116653350	116654775
chr11	116693531	116696060
chr11	116904546	116906359
chr11	116917359	116920696
chr11	117004198	117004634
chr11	117012291	117012649
chr11	117197220	117201074
chr11	117265850	117266253
chr11	117266790	117267568
chr11	117383687	117384707
chr11	117408594	117409389
chr11	117413676	117416249
chr11	117459704	117461331
chr11	117488652	117489021
chr11	117597935	117599829
chr11	117616699	117618033
chr11	117652968	117653650
chr11	117780095	117783932
chr11	117859672	117860881
chr11	117930586	117931202
chr11	118306265	118308928
chr11	118385280	118385546
chr11	118427425	118428386
chr11	118503271	118504702
chr11	118567438	118573296
chr11	118609128	118610876
chr11	118678196	118680064
chr11	118905867	118910437
chr11	119021132	119022708
chr11	119034081	119040046
chr11	119041562	119062624
chr11	119078588	119084182
chr11	119086495	119092225
chr11	119388555	119397019
chr11	119544903	119551250
chr11	119776062	119776369
chr11	120224961	120226263
chr11	120657280	120662780
chr11	120720985	120722314
chr11	120757449	120757722
chr11	120761426	120763603
chr11	120908495	120908812
chr11	121155179	121158939
chr11	121318937	121319543
chr11	121701940	121704774
chr11	121830087	121830526
chr11	121857089	121857450
chr11	121860088	121861974
chr12	3335097	3335609
chr12	3954235	3956242
chr12	4594134	4594399
chr12	4801504	4802093
chr12	4839585	4842213
chr12	5546618	5548863
chr12	5551266	5552056
chr12	6700034	6700888
chr12	7825957	7826999
chr12	8032887	8033663
chr12	8295527	8306592
chr12	8308722	8308997
chr12	8311510	8312092
chr12	8948427	8948847
chr12	9569357	9584876
chr12	11147755	11152412
chr12	11434919	11435914
chr12	11437319	11438821
chr12	11500677	11501030
chr12	12153974	12154328
chr12	12458495	12459004
chr12	12658737	12660189
chr12	12693219	12693631
chr12	13221321	13222115
chr12	13761948	13762375
chr12	13992593	13993081
chr12	14148967	14151792
chr12	14440771	14441167
chr12	14441615	14441880
chr12	14595764	14596974
chr12	16652553	16655509
chr12	16810127	16810622
chr12	16997665	17001634
chr12	17175213	17176848
chr12	17322862	17326608
chr12	17967598	17967969
chr12	18405137	18405471
chr12	18650061	18650335
chr12	20699816	20700448
chr12	20901203	20902106
chr12	21015675	21016762
chr12	24070840	24071652
chr12	24215601	24216737
chr12	24571231	24575246
chr12	24680111	24683798
chr12	25324256	25324578
chr12	26040722	26041067
chr12	29526549	29538867
chr12	29956097	29956382
chr12	30681866	30682550
chr12	30881679	30887107
chr12	31072602	31077696
chr12	31242779	31243770
chr12	31244936	31251700
chr12	31252121	31252390
chr12	31261234	31268431
chr12	31555799	31561671
chr12	32727663	32727925
chr12	33146247	33147147
chr12	33345335	33346047
chr12	33925910	33931829
chr12	33951570	33972171
chr12	34905080	34907413
chr12	35295352	35295704
chr12	35348640	35349187
chr12	35533294	35534675
chr12	35860427	35861228
chr12	37105760	37111871
chr12	37927496	37927754
chr12	38437673	38438208
chr12	40131733	40134802
chr12	42112103	42112787
chr12	42240963	42241233
chr12	42356751	42357632
chr12	43180420	43180875
chr12	44155313	44156031
chr12	44220934	44222591
chr12	44443130	44443529
chr12	47072345	47072606
chr12	48534850	48535432
chr12	49371484	49404061
chr12	49972954	49973718
chr12	50119955	50120419
chr12	50122728	50123196
chr12	50975729	50976049
chr12	50999754	51001439
chr12	51003699	51004182
chr12	51310478	51310820
chr12	51592722	51595556
chr12	51969839	51970439
chr12	52825796	52826054
chr12	52866352	52866779
chr12	53249003	53251156
chr12	53753783	53755642
chr12	54067024	54069319
chr12	54161851	54163564
chr12	54192745	54193021
chr12	54202103	54203177
chr12	54316777	54317110
chr12	54776162	54776857
chr12	55596280	55601646
chr12	55855891	55856937
chr12	55857006	55857816
chr12	55932377	55933725
chr12	56400027	56401728
chr12	56450304	56450607
chr12	56451554	56453313
chr12	56454325	56477230
chr12	56507790	56543081
chr12	56600689	56601535
chr12	56605635	56622609
chr12	56643950	56644599
chr12	56679270	56705254
chr12	56717546	56719764
chr12	57195489	57197294
chr12	57531567	57556578
chr12	57573315	57577651
chr12	57668705	57668966
chr12	57820479	57821284
chr12	58210594	58215184
chr12	58391358	58391647
chr12	59448736	59449415
chr12	60443872	60444929
chr12	60713434	60714224
chr12	61519137	61522303
chr12	61523474	61527377
chr12	62183082	62183396
chr12	65642789	65643727
chr12	65830985	65831265
chr12	66255039	66256181
chr12	68759395	68759653
chr12	69012814	69013122
chr12	69718516	69720743
chr12	70110425	70110842
chr12	70223612	70224444
chr12	70225550	70231591
chr12	70232649	70236446
chr12	70345629	70346196
chr12	70381934	70382221
chr12	70472317	70472731
chr12	70923898	70924515
chr12	71111081	71111837
chr12	71310565	71311905
chr12	72040080	72040338
chr12	72407214	72407912
chr12	72641551	72642015
chr12	73031606	73055365
chr12	73110648	73111901
chr12	73114177	73114684
chr12	73541750	73552438
chr12	73585926	73587509
chr12	73971180	73971709
chr12	73996921	73999099
chr12	74284674	74285649
chr12	75225510	75226601
chr12	76151950	76152770
chr12	76176521	76177773
chr12	76197192	76198131
chr12	76325329	76325979
chr12	76404665	76408697
chr12	76417374	76418681
chr12	76530913	76534235
chr12	76708081	76714271
chr12	76743239	76743769
chr12	76821479	76823651
chr12	77379802	77381489
chr12	78906455	78913543
chr12	79129471	79133398
chr12	79367210	79367910
chr12	79728190	79728795
chr12	80416555	80416819
chr12	80516385	80518628
chr12	80691224	80694805
chr12	81027205	81028461
chr12	81779618	81780752
chr12	81877890	81879069
chr12	82593461	82593973
chr12	82616153	82619140
chr12	82784124	82784508
chr12	83364888	83365186
chr12	84001915	84002601
chr12	84039240	84040448
chr12	84047826	84048353
chr12	84052660	84055530
chr12	84068444	84070543
chr12	84092791	84094761
chr12	84217134	84218426
chr12	84568765	84570696
chr12	84624428	84626213
chr12	84639519	84645150
chr12	84696965	84702707
chr12	84873635	84879554
chr12	85150981	85151325
chr12	85473936	85477004
chr12	85600445	85600879
chr12	85705928	85706575
chr12	85746610	85747372
chr12	86210001	86216666
chr12	86221162	86221793
chr12	86378780	86380264
chr12	86403123	86404255
chr12	86420495	86425215
chr12	86881858	86884001
chr12	86981681	86984854
chr12	86987023	86991996
chr12	87005913	87006238
chr12	87010402	87011825
chr12	87025785	87028144
chr12	87100800	87103591
chr12	87149888	87150160
chr12	87298791	87301484
chr12	87525899	87526445
chr12	88354805	88355369
chr12	89812562	89813692
chr12	90481396	90482016
chr12	91078915	91079273
chr12	92209764	92210729
chr12	93076981	93078180
chr12	94037198	94037690
chr12	94042932	94043421
chr12	94079665	94079973
chr12	95957030	95958674
chr12	97202557	97202831
chr12	97382269	97383069
chr12	98573671	98574427
chr12	98577012	98579060
chr12	99147631	99148131
chr12	99536408	99536667
chr12	99963605	99968779
chr12	100897381	100900538
chr12	100906783	100908290
chr12	101098915	101099513
chr12	101715323	101718332
chr12	101818150	101820202
chr12	102124716	102125322
chr12	102126337	102131717
chr12	102553428	102555461
chr12	102947110	102949044
chr12	103243089	103243756
chr12	103324835	103325397
chr12	103532934	103534198
chr12	104466891	104480939
chr12	104525705	104526353
chr12	104635411	104638640
chr12	104677725	104680269
chr12	105007164	105010943
chr12	105023179	105023752
chr12	105337168	105338264
chr12	105562309	105564831
chr12	105934855	105935135
chr12	105959617	105963262
chr12	106121989	106124822
chr12	106170539	106176637
chr12	106309689	106312768
chr12	106377990	106379901
chr12	106474593	106483648
chr12	106687067	106687795
chr12	106826920	106829100
chr12	107026545	107027801
chr12	107325561	107325917
chr12	107332413	107333671
chr12	107726508	107726939
chr12	107975416	107979383
chr12	107998163	107998789
chr12	108001098	108002757
chr12	108004617	108006134
chr12	108327521	108328736
chr12	108352378	108353742
chr12	108700229	108704648
chr12	109032693	109033796
chr12	109051064	109055326
chr12	109446559	109447389
chr12	109449631	109461519
chr12	109527377	109531254
chr12	109537360	109542994
chr12	109604116	109608801
chr12	109611981	109615347
chr12	109833072	109834225
chr12	110068633	110069181
chr12	110186875	110189788
chr12	110277169	110283550
chr12	110373826	110374100
chr12	110375198	110376304
chr12	110377575	110378817
chr12	110380209	110380685
chr12	110380997	110382083
chr12	110384136	110388735
chr12	110440592	110441116
chr12	110719347	110720406
chr12	110735638	110737449
chr12	110844049	110846373
chr12	111269520	111277921
chr12	111420877	111432265
chr12	111440329	111452295
chr12	111455205	111455917
chr12	111484182	111487643
chr12	111904974	111909958
chr12	112012474	112012856
chr12	112019874	112021227
chr12	112129127	112132342
chr12	112141870	112147481
chr12	112237920	112239103
chr12	112510496	112513350
chr12	112586840	112590150
chr12	112619468	112621491
chr12	112679253	112680712
chr12	112699999	112701321
chr12	112721493	112722099
chr12	112869977	112870651
chr12	112873737	112879495
chr12	112887735	112888033
chr12	112927661	112930998
chr12	113151177	113152741
chr12	113196971	113197371
chr12	114346337	114346604
chr12	114634272	114634573
chr12	115983855	115984273
chr12	116059491	116061162
chr12	116540763	116541783
chr12	117384492	117385212
chr12	117532586	117535863
chr12	118196370	118199986
chr12	118455939	118459929
chr12	118461219	118461681
chr12	118527930	118531424
chr12	118645307	118663952
chr12	118811663	118812059
chr12	118835260	118854743
chr12	118855865	118858009
chr13	3486672	3487014
chr13	3507341	3507897
chr13	3509226	3510034
chr13	4459755	4461503
chr13	4653915	4654348
chr13	4819190	4819643
chr13	5195489	5196086
chr13	5456082	5456709
chr13	5691222	5692026
chr13	5831271	5831696
chr13	7404051	7404537
chr13	8762080	8763044
chr13	8765784	8767813
chr13	9527237	9527711
chr13	9893232	9893653
chr13	11377990	11378429
chr13	11613516	11614033
chr13	12103564	12108831
chr13	12260503	12261116
chr13	12519205	12519558
chr13	13394826	13395295
chr13	13436596	13439339
chr13	13782844	13786009
chr13	14522067	14522667
chr13	15081180	15081509
chr13	15099810	15100618
chr13	15732762	15733530
chr13	16016558	16018654
chr13	17150419	17150913
chr13	17416704	17417148
chr13	18053256	18054206
chr13	19313065	19313433
chr13	20672879	20673447
chr13	21206382	21207426
chr13	21209211	21209987
chr13	21242240	21244600
chr13	21258030	21260351
chr13	21263423	21263995
chr13	21267414	21268709
chr13	21466385	21467989
chr13	21469157	21470323
chr13	21632127	21632506
chr13	21880966	21884052
chr13	21907319	21907736
chr13	21913814	21922023
chr13	21924081	21925913
chr13	21933686	21938556
chr13	21959537	21960220
chr13	21979422	21983435
chr13	21986526	21988340
chr13	21992299	22021593
chr13	22117014	22117506
[truncated: 7,125 more rows]

## Sheet: EZH2 GREAT GO analysis
# GREAT version 4.0.4	Species assembly: mm10	Association rule: Basal+extension: 5000 bp upstream, 1000 bp downstream, 1000000 bp max extension, curated regulatory domains included
# Term Name	Binom Rank	Binom Raw P-Value	Binom FDR Q-Val	Binom Fold Enrichment	Binom Observed Region Hits	Binom Region Set Coverage	Hyper Rank	Hyper FDR Q-Val	Hyper Fold Enrichment	Hyper Observed Gene Hits	Hyper Total Genes	Hyper Gene Set Coverage	representative genes
pattern specification process	1	9.45442e-116	1.23758e-111	3.94847	377	0.212874	20	2.15985e-61	4.28969	167	440	0.0882198	Acvr1, Aldh1a2, Alx1, Alx3, Alx4, Barx1, Bicc1, Bmi1, Bmp2, Bmp4, Bmp7, Bmpr1a, Cdx1, Cdx2, Cfc1, Crb2, Cyp26a1, Cyp26b1, Dand5, Dbx1, Dlx1, Dlx2, Dmrt3, Dmrta2, Dnah11, Edn1, Egr2, Emx1, Emx2, En1, Eomes, Evx1, Fezf1, Fgf8, Foxa1, Foxa2, Foxb1, Foxc1, Foxc2, Foxd1, Foxf1, Foxg1, Gata4, Gbx2, Gli1, Gli3, Grem1, Gsc, Gsx2, Hand1, Hand2, Hhex, Hnf1b, Hoxa1, Hoxa10, Hoxa11, Hoxa2, Hoxa3, Hoxa4, Hoxa…
transcription, DNA-templated	2	2.83695e-110	1.85679e-106	2.26313	722	0.407679	11	5.4911e-67	2.3609	423	2025	0.223455	Actr5, Adnp, Ahr, Alx1, Alx3, Alx4, Ar, Arx, Ascc3, Ascl2, Ascl3, Asxl3, Atf3, Atoh1, Bahd1, Barhl1, Barhl2, Barx1, Barx2, Bcl6, Bhlha9, Bhlhe23, Bmi1, Bnc1, Bsx, Bzw1, Calcoco1, Cavin1, Cbfa2t3, Cbx2, Cbx4, Cbx8, Ccnh, Cdk12, Cdkn2a, Cdx1, Cdx2, Creb3l1, Crebbp, Crtc1, Ctcf, Ctnnd2, Cux2, Dach1, Dach2, Dido1, Dlx1, Dlx2, Dlx3, Dlx5, Dmbx1, Dmrt1, Dmrt2, Dmrt3, Dmrta1, Ebf2, Ebf3, Ebf4, Egr2, Egr…
nucleic acid-templated transcription	3	3.05569e-110	1.3333e-106	2.26279	722	0.407679	12	5.88074e-67	2.35973	423	2026	0.223455	Actr5, Adnp, Ahr, Alx1, Alx3, Alx4, Ar, Arx, Ascc3, Ascl2, Ascl3, Asxl3, Atf3, Atoh1, Bahd1, Barhl1, Barhl2, Barx1, Barx2, Bcl6, Bhlha9, Bhlhe23, Bmi1, Bnc1, Bsx, Bzw1, Calcoco1, Cavin1, Cbfa2t3, Cbx2, Cbx4, Cbx8, Ccnh, Cdk12, Cdkn2a, Cdx1, Cdx2, Creb3l1, Crebbp, Crtc1, Ctcf, Ctnnd2, Cux2, Dach1, Dach2, Dido1, Dlx1, Dlx2, Dlx3, Dlx5, Dmbx1, Dmrt1, Dmrt2, Dmrt3, Dmrta1, Ebf2, Ebf3, Ebf4, Egr2, Egr…
RNA biosynthetic process	4	1.9249e-108	6.29924e-105	2.24377	722	0.407679	14	1.60198e-66	2.34793	424	2041	0.223983	Actr5, Adnp, Ahr, Alx1, Alx3, Alx4, Ar, Arx, Ascc3, Ascl2, Ascl3, Asxl3, Atf3, Atoh1, Bahd1, Barhl1, Barhl2, Barx1, Barx2, Bcl6, Bhlha9, Bhlhe23, Bmi1, Bnc1, Bsx, Bzw1, Calcoco1, Cavin1, Cbfa2t3, Cbx2, Cbx4, Cbx8, Ccnh, Cdk12, Cdkn2a, Cdx1, Cdx2, Creb3l1, Crebbp, Crtc1, Ctcf, Ctnnd2, Cux2, Dach1, Dach2, Dido1, Dlx1, Dlx2, Dlx3, Dlx5, Dmbx1, Dmrt1, Dmrt2, Dmrt3, Dmrta1, Ebf2, Ebf3, Ebf4, Egr2, Egr…
regionalization	5	7.52641e-108	1.97042e-104	4.31421	323	0.182383	22	4.68498e-59	4.73114	144	344	0.0760697	Aldh1a2, Alx1, Alx4, Barx1, Bmi1, Bmp2, Bmp4, Bmpr1a, Cdx1, Cdx2, Cfc1, Crb2, Cyp26a1, Cyp26b1, Dbx1, Dlx1, Dlx2, Dmrt3, Dmrta2, Edn1, Egr2, Emx1, Emx2, En1, Eomes, Evx1, Fezf1, Fgf8, Foxa1, Foxa2, Foxb1, Foxc1, Foxc2, Foxd1, Foxf1, Foxg1, Gata4, Gbx2, Gli1, Gli3, Grem1, Gsc, Gsx2, Hhex, Hnf1b, Hoxa1, Hoxa10, Hoxa11, Hoxa2, Hoxa3, Hoxa4, Hoxa5, Hoxa7, Hoxb1, Hoxb2, Hoxb3, Hoxb4, Hoxb5, Hoxb6, Hox…
regulation of transcription from RNA polymerase II promoter	6	1.84567e-106	4.02664e-103	2.18709	740	0.417843	10	4.19971e-73	2.47125	422	1930	0.222927	Aatf, Acvr1, Adcyap1, Agap2, Ahr, Alx1, Alx4, Ar, Arid2, Arx, Ascl2, Ascl3, Ascl5, Atf3, Atoh1, Aym1, Barhl1, Barhl2, Barx1, Barx2, Bcl6, Bhlhe23, Bmi1, Bmp2, Bmp4, Bmp7, Bmp8a, Bmpr1a, Bnc1, Brip1, Bsx, Calcoco1, Cbfa2t3, Cbx2, Cbx4, Cbx8, Ccnh, Cdh13, Cdk12, Cdkn1c, Cdkn2a, Cdx1, Cdx2, Cfc1, Ckap2, Crb2, Creb3l1, Crebbp, Crtc1, Ctcf, Ctdp1, Cux2, Cytl1, Dach1, Dand5, Dbx1, Ddn, Dlx1, Dlx2, Dlx3…
nucleobase-containing compound biosynthetic process	7	4.06991e-101	7.61073e-98	2.12956	742	0.418972	23	5.28652e-59	2.16821	442	2304	0.233492	Actr5, Adcy4, Adnp, Ahr, Alx1, Alx3, Alx4, Amd2, Ar, Arx, Ascc3, Ascl2, Ascl3, Asxl3, Atf3, Atoh1, Bahd1, Barhl1, Barhl2, Barx1, Barx2, Bcl6, Bhlha9, Bhlhe23, Bmi1, Bnc1, Bsx, Bzw1, Calcoco1, Calcrl, Cavin1, Cbfa2t3, Cbx2, Cbx4, Cbx8, Ccnh, Cdk12, Cdkn2a, Cdx1, Cdx2, Coasy, Creb3l1, Crebbp, Crtc1, Ctcf, Ctnnd2, Cux2, Dach1, Dach2, Dido1, Dlx1, Dlx2, Dlx3, Dlx5, Dmbx1, Dmrt1, Dmrt2, Dmrt3, Dmrta1,…
heterocycle biosynthetic process	8	8.16245e-98	1.33558e-94	2.09314	744	0.420102	28	1.39076e-57	2.13167	447	2370	0.236133	Actr5, Adcy4, Adnp, Ahr, Alx1, Alx3, Alx4, Amd2, Ar, Arx, Ascc3, Ascl2, Ascl3, Asxl3, Atf3, Atoh1, Bahd1, Barhl1, Barhl2, Barx1, Barx2, Bcl6, Bhlha9, Bhlhe23, Bmi1, Bnc1, Bsx, Bzw1, Calcoco1, Calcrl, Cavin1, Cbfa2t3, Cbx2, Cbx4, Cbx8, Ccnh, Cdk12, Cdkn2a, Cdx1, Cdx2, Coasy, Creb3l1, Crebbp, Crtc1, Ctcf, Ctnnd2, Cux2, Dach1, Dach2, Dido1, Dlx1, Dlx2, Dlx3, Dlx5, Dmbx1, Dmrt1, Dmrt2, Dmrt3, Dmrta1,…
organic cyclic compound biosynthetic process	9	5.25911e-96	7.64909e-93	2.05169	758	0.428007	31	6.09853e-56	2.08186	457	2481	0.241416	Actr5, Adcy4, Adnp, Ahr, Alx1, Alx3, Alx4, Amd2, Ar, Arx, Ascc3, Ascl2, Ascl3, Asxl3, Atf3, Atoh1, Bahd1, Barhl1, Barhl2, Barx1, Barx2, Bcl6, Bhlha9, Bhlhe23, Bmi1, Bnc1, Bsx, Bzw1, Calcoco1, Calcrl, Cavin1, Cbfa2t3, Cbx2, Cbx4, Cbx8, Ccnh, Cdk12, Cdkn2a, Cdx1, Cdx2, Cftr, Ch25h, Coasy, Creb3l1, Crebbp, Crtc1, Ctcf, Ctnnd2, Cux2, Cyp27b1, Cyp7b1, Dach1, Dach2, Dido1, Dlx1, Dlx2, Dlx3, Dlx5, Dmbx1…
aromatic compound biosynthetic process	10	2.36052e-95	3.08992e-92	2.07052	743	0.419537	30	2.54674e-56	2.11589	445	2377	0.235077	Actr5, Adcy4, Adnp, Ahr, Alx1, Alx3, Alx4, Amd2, Ar, Arx, Ascc3, Ascl2, Ascl3, Asxl3, Atf3, Atoh1, Bahd1, Barhl1, Barhl2, Barx1, Barx2, Bcl6, Bhlha9, Bhlhe23, Bmi1, Bnc1, Bsx, Bzw1, Calcoco1, Calcrl, Cavin1, Cbfa2t3, Cbx2, Cbx4, Cbx8, Ccnh, Cdk12, Cdkn2a, Cdx1, Cdx2, Coasy, Creb3l1, Crebbp, Crtc1, Ctcf, Ctnnd2, Cux2, Dach1, Dach2, Dido1, Dlx1, Dlx2, Dlx3, Dlx5, Dmbx1, Dmrt1, Dmrt2, Dmrt3, Dmrta1,…

## Sheet: H3K27me3 GREAT GO analysis
# GREAT version 4.0.4	Species assembly: mm10	Association rule: Basal+extension: 5000 bp upstream, 1000 bp downstream, 1000000 bp max extension, curated regulatory domains included
# Term Name	Binom Rank	Binom Raw P-Value	Binom FDR Q-Val	Binom Fold Enrichment	Binom Observed Region Hits	Binom Region Set Coverage	Hyper Rank	Hyper FDR Q-Val	Hyper Fold Enrichment	Hyper Observed Gene Hits	Hyper Total Genes	Hyper Gene Set Coverage	representative genes
dorsal spinal cord development	33	1.34547e-35	5.33703e-33	4.90219	97	0.0106325	676	1.93402e-05	2.475	18	20	0.00231363	Ascl1, Gdf7, Gsx1, Gsx2, Lbx1, Lhx1, Lhx3, Lhx5, Lmo4, Pax3, Pax7, Pbx3, Prrxl1, Rfx4, Tal1, Uncx, Wnt1, Wnt3a
cell differentiation in spinal cord	44	4.19661e-33	1.24849e-30	2.69377	195	0.0213745	332	2.2838e-10	2.25	45	55	0.00578406	Abt1, Ascl1, Cacna1a, Dbx1, Dicer1, Dll4, Dmrt3, Dync2h1, Evx1, Foxn4, Gata2, Gbx1, Gdf7, Gigyf2, Gli2, Gli3, Gsx1, Gsx2, Hoxd10, Isl1, Isl2, Lbx1, Lhx1, Lhx3, Lhx4, Lhx5, Lmo4, Mnx1, Nkx2-2, Nkx6-1, Nkx6-2, Olig2, Olig3, Pax3, Pax6, Pax7, Phox2a, Ptch1, Shh, Sox1, Sox4, Tal1, Tbx20, Wnt1, Wnt3a
dorsal/ventral pattern formation	54	1.06461e-31	2.5807e-29	2.28945	253	0.0277321	593	3.63247e-06	1.71174	61	98	0.00784062	Alg3, Ascl1, Bmp4, Bmpr1b, Ctnnb1, Dbx1, Dll4, Dmrt3, Dync2h1, Edn1, En1, Evx1, Fbxl15, Fgf8, Foxa1, Foxa2, Foxg1, Foxn4, Gas1, Gli1, Gli2, Gli3, Grem1, Grem2, Gsc, Gsx2, Hhip, Hoxd11, Intu, Lhx1, Lhx2, Lhx3, Lmx1b, Mapk8, Mnx1, Nbl1, Nkx2-1, Nkx2-2, Nkx6-1, Nkx6-2, Nog, Noto, Otx2, Ovol2, Pax6, Pax7, Ptch1, Rfx4, Sfrp1, Shh, Six3, Smad2, Smad6, Sox1, Sp8, Tbx20, Tgif1, Vax2, Wnt3, Wnt3a, Wnt7a
spinal cord association neuron differentiation	58	1.61528e-30	3.64551e-28	5.12307	79	0.00865943	661	1.38946e-05	2.75	14	14	0.00179949	Ascl1, Gdf7, Gsx1, Gsx2, Lbx1, Lhx1, Lhx3, Lhx5, Lmo4, Pax3, Pax7, Tal1, Wnt1, Wnt3a
neuron fate commitment	72	1.1823e-25	2.14949e-23	2.02645	267	0.0292667	139	8.80039e-21	2.44444	72	81	0.0092545	Ascl1, Atoh1, Bcl11b, Bmp4, Casz1, Cdc42, Dbx1, Dll1, Dll4, Dlx1, Dlx2, Dmrt3, Dmrta2, Epop, Evx1, Eya1, Fev, Fezf2, Foxa1, Foxa2, Foxg1, Foxn4, Gata2, Gbx1, Gli2, Gli3, Gsx1, Gsx2, Hes1, Hoxd10, Id2, Ihh, Isl1, Isl2, Jag2, Lbx1, Lhx3, Lhx6, Mnx1, Myt1l, Nkx2-1, Nkx2-2, Nkx6-1, Nkx6-2, Notch3, Nrg1, Ntrk3, Olig1, Olig2, Olig3, Otx2, Pax3, Pax6, Pax7, Pou3f2, Pou4f1, Prrx1, Ptf1a, Rbpj, Runx1, Sat…
cell fate specification	80	1.09636e-22	1.79392e-20	2.03103	233	0.0255398	248	6.22894e-13	2.2	60	75	0.00771208	Alg3, Ascl1, Atoh1, Cdon, Ctnnb1, Dbx1, Dll1, Dmrt3, Dmrta2, Eomes, Etv2, Evx1, Eya1, Fev, Foxa1, Foxa2, Gli2, Gli3, Gsc, Gsx2, Hnf1b, Hoxa13, Hoxd10, Ihh, Isl1, Isl2, Itgb1, Lbx1, Lhx3, Mnx1, Myt1l, Nanog, Nkx2-2, Nkx6-1, Nkx6-2, Nodal, Ntrk3, Olig2, Olig3, Otx2, Pax2, Pax6, Pou3f2, Pou4f1, Pou5f1, Prdm14, Ptch1, Rbpj, Shh, Six1, Six2, Sox1, Sox17, Sox18, Sox2, Sox6, Sox9, Tbx1, Tead4, Tlx3
dopaminergic neuron differentiation	95	2.68961e-19	3.706e-17	2.4613	129	0.0141401	627	7.41805e-06	2.18382	27	34	0.00347044	Ctnnb1, Cxcl12, Dmrta2, En1, En2, Fgf8, Foxa2, Hif1a, Lmx1a, Lmx1b, Manf, Nr4a2, Otx2, Pax2, Pax5, Phox2b, Pitx3, Rspo2, Sfrp1, Shh, Vegfa, Wnt1, Wnt2, Wnt3, Wnt3a, Wnt5a, Wnt9b
midbrain development	98	2.75437e-18	3.67905e-16	2.15134	161	0.0176477	925	0.0005277	1.61563	47	80	0.00604113	Actb, Atp5j, Barhl1, Basp1, Cdc42, Cnp, Cox6b1, Ctnnb1, En1, En2, Fgf2, Fgfr1, Fgfr2, Fgfr3, Foxb1, Fzd6, Gdf7, Hes1, Hes3, Ina, Kdm2b, Lmx1a, Lmx1b, Mapkap1, Mbp, Msx1, Otx1, Otx2, Padi2, Phox2a, Pitx3, Rfx4, Shh, Smad9, Sos1, Syngr3, Sypl2, Tal2, Tfap2d, Ttbk1, Wls, Wnt1, Wnt2, Wnt3, Wnt3a, Wnt5a, Wnt9b
forebrain regionalization	104	4.34084e-16	5.46361e-14	2.43277	108	0.0118382	671	1.74973e-05	2.25893	23	28	0.0029563	Bhlhe22, Bmp2, Bmp4, Dmrta2, Emx1, Emx2, Eomes, Fezf1, Fezf2, Fgf8, Gli3, Gsx2, Lhx1, Lhx2, Nkx2-1, Nr2f1, Otx2, Pax6, Shh, Six3, Wnt1, Wnt2b, Wnt7b
mesodermal cell fate commitment	108	1.7694e-15	2.14458e-13	4.32885	45	0.00493259	1383	0.0113072	2.29167	10	12	0.00128535	Bmp4, Etv2, Eya1, Foxc2, Nanog, Nodal, Pax2, Pou5f1, Six2, Wnt3a
