# Supplementary material for: Ezh2 Control of Bivalent Genes Fine-Tunes Developmental Competence During Retinogenesis
Source: Invest Ophthalmol Vis Sci. 2026 Jun 10;67(6):18. doi: 10.1167/iovs.67.6.18 (PMC13263970; doi:10.1167/iovs.67.6.18)
Supplement: Supplement 4 [file iovs-67-6-18_s004.xlsx]

## Sheet: EZH2 Open (n=893)
chrm	start	end
chr1	4491691	4493677
chr1	4496411	4497450
chr1	9967049	9968338
chr1	11888866	11889055
chr1	34536826	34537276
chr1	40680724	40680760
chr1	40681876	40682212
chr1	42686736	42687133
chr1	42695629	42695958
chr1	42697333	42698178
chr1	42696616	42696929
chr1	42703626	42704441
chr1	42705544	42705752
chr1	42713321	42713909
chr1	56800576	56800657
chr1	56977231	56977883
chr1	74771978	74772179
chr1	74784141	74784588
chr1	74803259	74803665
chr1	74855251	74855518
chr1	74882285	74882588
chr1	74884881	74885102
chr1	74893138	74893600
chr1	74900511	74900950
chr1	74948091	74948308
chr1	74948779	74949249
chr1	74951211	74951918
chr1	75219270	75219892
chr1	75387955	75388817
chr1	78196582	78197373
chr1	78216160	78216296
chr1	78216552	78217724
chr1	87154290	87154903
chr1	87155851	87156334
chr1	89930127	89931545
chr1	89941785	89942163
chr1	119420917	119422163
chr1	120340482	120341506
chr1	120603041	120603917
chr1	120606936	120607268
chr1	120614450	120614706
chr1	121177386	121178244
chr1	134646809	134647059
chr1	135918733	135919263
chr1	136051084	136051449
chr1	136259918	136260187
chr1	136948593	136949024
chr1	136953031	136953199
chr1	153185827	153186214
chr1	155737319	155737532
chr1	155741836	155741961
chr1	167688394	167689687
chr1	167692067	167692302
chr1	180696623	180697381
chr1	184727444	184727950
chr1	184731783	184732386
chr1	184732638	184733153
chr1	187609043	187609729
chr10	11080382	11080805
chr10	14321484	14321591
chr10	19357026	19357562
chr10	19361707	19362228
chr10	22813298	22813640
chr10	22819554	22819784
chr10	36017304	36017687
chr10	44003503	44004632
chr10	44526935	44527202
chr10	50894117	50895260
chr10	50900924	50901505
chr10	50902920	50903494
chr10	50904680	50905009
chr10	50910479	50911178
chr10	52022754	52022942
chr10	60686726	60686736
chr10	61978641	61978817
chr10	67535550	67536009
chr10	70932827	70933089
chr10	75317136	75317537
chr10	80342729	80342918
chr10	80494769	80495247
chr10	81343154	81343475
chr10	84760104	84760428
chr10	95264638	95264965
chr10	103028079	103028792
chr10	121641510	121642162
chr10	127049629	127049960
chr10	127091441	127091629
chr10	127326358	127326873
chr11	5058052	5058311
chr11	12037884	12037951
chr11	21993236	21994084
chr11	21996570	21997205
chr11	22858996	22859167
chr11	33201071	33201840
chr11	33203176	33203741
chr11	35121034	35121859
chr11	49609760	49610292
chr11	50601969	50602418
chr11	59306585	59307231
chr11	63889237	63889654
chr11	63920425	63920468
chr11	68385154	68385404
chr11	68385914	68385955
chr11	69966058	69966507
chr11	72961063	72961521
chr11	74610719	74610982
chr11	75168817	75169246
chr11	75172969	75172972
chr11	76998598	76998807
chr11	78924998	78925372
chr11	80154148	80154505
chr11	82434401	82434631
chr11	82932113	82932840
chr11	83851288	83851574
chr11	83853246	83853479
chr11	84525063	84526068
chr11	84957717	84958164
chr11	85886363	85886623
chr11	85888519	85888697
chr11	85895035	85895510
chr11	93099405	93099968
chr11	95145326	95145594
chr11	95145784	95146348
chr11	95914601	95915016
chr11	96272472	96272740
chr11	96284392	96284673
chr11	96294642	96295024
chr11	96311525	96311833
chr11	96318587	96319088
chr11	96345905	96346314
chr11	96353192	96353431
chr11	96354529	96354894
chr11	97628867	97629120
chr11	98327331	98327758
chr11	98328327	98328708
chr11	98348731	98349099
chr11	98545962	98546100
chr11	100970211	100970821
chr11	101963601	101964290
chr11	103649316	103649961
chr11	103749450	103750110
chr11	103773611	103774310
chr11	104571268	104571562
chr11	115859384	115859743
chr11	115974858	115975234
chr11	116281298	116281608
chr11	119390327	119390719
chr11	119549236	119549663
chr11	120660235	120661205
chr12	8298028	8298769
chr12	8301683	8302213
chr12	9574344	9574996
chr12	31559336	31559711
chr12	33956016	33956158
chr12	33956869	33957438
chr12	33958551	33958867
chr12	33967480	33967766
chr12	49374493	49374843
chr12	49377380	49377733
chr12	49383153	49383350
chr12	49384919	49385765
chr12	56521032	56521075
chr12	56533082	56533815
chr12	56534307	56534943
chr12	56611651	56612357
chr12	56613968	56614279
chr12	56689885	56690117
chr12	56691500	56691901
chr12	56695333	56696005
chr12	56696659	56697096
chr12	56700097	56700494
chr12	57538762	57538964
chr12	57542490	57542602
chr12	73039328	73040207
chr12	73044440	73045226
chr12	73046446	73046658
chr12	73545601	73546360
chr12	82163834	82164040
chr12	86421821	86422520
chr12	99966065	99966317
chr12	104471772	104472232
chr12	104472753	104473401
chr12	104474439	104474639
chr12	109453533	109453762
chr12	111274328	111274573
chr12	111275113	111275713
chr12	111442328	111442898
chr12	118198459	118198589
chr12	118529465	118530038
chr12	118837036	118837592
chr12	118847082	118847242
chr12	118848393	118850246
chr13	17534678	17535473
chr13	21995667	21995846
chr13	22005978	22006473
chr13	23286522	23287135
chr13	31557905	31560128
chr13	31626350	31626745
chr13	31629316	31629808
chr13	31807394	31807410
chr13	31808057	31808429
chr13	31811186	31811965
chr13	34652203	34652909
chr13	36724611	36724808
chr13	38152051	38152087
chr13	38152511	38152936
chr13	40703972	40704332
chr13	40728322	40728579
chr13	40730847	40731789
chr13	48659931	48660197
chr13	48662780	48663391
chr13	48668927	48669249
chr13	50020868	50020970
chr13	53472446	53472684
chr13	55825256	55825577
chr13	55831050	55831249
chr13	55835762	55835951
chr13	55837037	55837238
chr13	56295973	56296344
chr13	56752946	56753740
chr13	71959474	71959772
chr13	71962810	71964130
chr13	73265400	73265530
chr13	73536358	73536812
chr13	74121197	74121728
chr13	94595441	94596240
chr13	94709703	94710553
chr13	94868986	94869115
chr13	94873651	94873866
chr13	94875072	94875554
chr13	94877021	94877517
chr13	94882831	94883757
chr13	94885466	94885706
chr13	98365799	98366543
chr13	98504276	98504478
chr13	100551586	100551644
chr14	32464732	32464842
chr14	32597252	32598085
chr14	32599310	32599789
chr14	34819274	34820664
chr14	46388668	46389058
chr14	48666536	48666573
chr14	48751839	48752152
chr14	57058265	57058355
chr14	57104278	57104998
chr14	61689486	61689868
chr14	63240436	63241040
chr14	63245201	63245818
chr14	63255670	63256339
chr14	63943294	63944161
chr14	69174572	69175370
chr14	70176761	70177148
chr14	79769670	79769955
chr14	101729401	101729857
chr14	104465960	104465970
chr14	104473002	104473487
chr14	104473780	104474015
chr14	118234774	118237266
chr15	7810618	7810941
chr15	7813131	7813408
chr15	7815452	7815692
chr15	35293678	35294068
chr15	35295918	35296870
chr15	35302658	35303058
chr15	37233864	37234611
chr15	55308280	55308676
chr15	72547475	72547891
chr15	75887715	75888033
chr15	75998624	75998899
chr15	78718438	78718861
chr15	82211931	82212678
chr15	85660855	85660904
chr15	85670326	85670620
chr15	89379012	89379269
chr15	92397252	92397513
chr15	98772559	98772726
chr15	98776482	98776962
chr15	98789589	98790127
chr15	98805363	98805844
chr15	98806573	98806833
chr15	99088178	99088582
chr15	99224396	99224786
chr15	99583767	99584174
chr15	99590465	99591316
chr15	100636476	100637171
chr15	100729127	100729470
chr15	101266751	101267039
chr15	102257140	102257410
chr15	102920662	102920962
chr15	102921173	102921995
chr15	102943040	102943463
chr15	102954723	102954967
chr15	102955926	102956340
chr15	102966998	102967199
chr15	102981751	102982182
chr15	102999088	102999735
chr15	103034824	103035083
chr15	103061247	103061479
chr15	103085851	103086389
chr15	103102095	103102602
chr15	103146533	103147209
chr16	5132229	5132605
chr16	11984691	11984854
chr16	17797145	17797693
chr16	17798449	17798709
chr16	17804495	17804648
chr16	18581956	18582487
chr16	18586561	18586864
chr16	20589912	20590191
chr16	63234560	63234759
chr16	70373155	70373436
chr16	91225581	91225622
chr16	91232268	91232657
chr16	91269799	91270772
chr16	93682946	93683720
chr16	94085179	94085790
chr16	94094401	94094617
chr16	97763109	97763999
chr17	3327197	3327264
chr17	24752610	24753426
chr17	26849690	26850114
chr17	26850420	26850965
chr17	34197391	34197815
chr17	34671328	34672275
chr17	34958831	34958979
chr17	34971882	34972130
chr17	35342323	35342930
chr17	36145035	36146018
chr17	36157889	36158164
chr17	36167423	36167681
chr17	36167989	36168492
chr17	36205770	36206053
chr17	47410370	47410665
chr17	74047229	74047637
chr17	83631223	83632356
chr17	83632605	83632944
chr17	85687676	85688736
chr17	85799759	85801015
chr17	86754040	86754479
chr18	7001853	7002563
chr18	11052044	11052967
chr18	11054174	11055164
chr18	24653317	24654254
chr18	35652596	35653116
chr18	35654481	35655053
chr18	42394394	42394884
chr18	42395326	42395611
chr18	52528622	52529727
chr18	53463653	53465303
chr18	61035934	61036237
chr18	64660494	64660587
chr18	73425226	73425313
chr18	74442600	74443055
chr18	76843952	76844562
chr18	76846561	76846969
chr18	76853093	76853473
chr18	76859365	76860581
chr18	77794304	77794960
chr18	80707614	80708634
chr18	80712426	80713296
chr18	80985798	80986110
chr18	82405843	82406259
chr18	87957477	87957802
chr19	5560809	5560928
chr19	6428212	6428980
chr19	6933689	6934393
chr19	8989105	8989492
chr19	16872350	16873499
chr19	24897471	24897760
chr19	24899612	24900690
chr19	25505599	25506134
chr19	25605847	25606270
chr19	25610507	25611260
chr19	25672003	25672808
chr19	25673564	25673977
chr19	34456199	34456389
chr19	37434088	37435596
chr19	37697869	37698584
chr19	42201534	42202179
chr19	43386707	43386893
chr19	43612133	43612510
chr19	43614596	43615101
chr19	43616314	43616553
chr19	44670184	44670307
chr19	44684101	44684191
chr19	44734690	44735048
chr19	44741457	44741877
chr19	44746611	44746983
chr19	44750297	44750966
chr19	44755862	44756326
chr19	44756604	44757230
chr19	45143285	45143783
chr19	45150485	45151156
chr19	45224035	45224316
chr19	45229784	45230122
chr19	45234900	45235403
chr19	45235901	45236848
chr19	45742527	45742885
chr19	53676405	53676877
chr19	56874098	56874981
chr19	59169189	59169468
chr19	59171667	59171972
chr19	59451496	59451826
chr19	59458239	59458602
chr19	59459241	59459835
chr19	59469260	59469683
chr2	5137981	5138273
chr2	9881287	9881388
chr2	9889101	9890031
chr2	13793008	13793603
chr2	14703431	14703678
chr2	18677661	18677959
chr2	18688886	18689148
chr2	18698714	18699284
chr2	19430828	19431351
chr2	19431591	19432204
chr2	19445277	19446428
chr2	24473663	24474166
chr2	25292190	25292235
chr2	28917803	28918185
chr2	29751145	29751680
chr2	29845743	29846369
chr2	31637907	31638166
chr2	31653981	31654913
chr2	31846386	31846810
chr2	32083681	32083747
chr2	33543715	33543794
chr2	33544130	33544853
chr2	33639395	33639839
chr2	36102506	36102829
chr2	36103799	36104029
chr2	36104760	36105649
chr2	38710449	38710950
chr2	38711733	38712473
chr2	61804824	61805757
chr2	61807159	61807464
chr2	61811552	61812471
chr2	70475050	70475441
chr2	70476211	70477141
chr2	70562171	70562438
chr2	71529968	71530208
chr2	73271382	73271936
chr2	73273320	73274127
chr2	73274442	73274676
chr2	73277514	73277714
chr2	73278618	73279234
chr2	74655505	74656428
chr2	74668161	74668877
chr2	74691332	74691818
chr2	74697541	74698730
chr2	74705097	74705903
chr2	74712033	74712283
chr2	74746403	74746950
chr2	74749771	74750192
chr2	74752914	74753139
chr2	74762710	74763710
chr2	91975450	91976213
chr2	93642471	93643223
chr2	94241518	94241913
chr2	105122951	105123195
chr2	105126343	105127521
chr2	105130697	105131024
chr2	118677052	118677478
chr2	118702587	118703831
chr2	118896776	118896872
chr2	119237249	119238056
chr2	122297464	122297702
chr2	127362954	127363419
chr2	127656147	127656660
chr2	130362409	130362693
chr2	130581210	130581223
chr2	131545794	131546406
chr2	131561728	131562433
chr2	133554268	133554660
chr2	136058036	136059479
chr2	144330591	144332034
chr2	144333083	144333146
chr2	146839541	146839737
chr2	147083709	147085566
chr2	147184203	147184413
chr2	147194555	147195439
chr2	147193401	147194339
chr2	147362277	147362753
chr2	147365000	147365793
chr2	147367952	147368318
chr2	148038561	148038769
chr2	148039417	148039630
chr2	148046056	148046558
chr2	148048559	148049174
chr2	149831230	149831862
chr2	150688171	150688876
chr2	152143804	152144115
chr2	158613711	158613981
chr2	158616324	158616534
chr2	160365500	160365689
chr2	160368147	160368154
chr2	162943533	162943779
chr2	163339579	163339833
chr2	163853488	163853914
chr2	164168101	164168360
chr2	164170979	164171239
chr2	164938902	164939201
chr2	168050168	168050243
chr2	168280694	168280994
chr2	168601212	168601984
chr2	168911896	168912801
chr2	170497007	170497486
chr2	172042459	172042797
chr2	172547251	172547443
chr2	172549297	172549730
chr2	172550517	172550924
chr2	174284790	174284797
chr2	180103847	180104129
chr2	180334152	180334484
chr2	180776731	180776970
chr2	180893046	180893666
chr2	181213123	181213486
chr3	36521380	36521662
chr3	66978623	66979082
chr3	66981057	66981414
chr3	70838722	70839380
chr3	87794764	87795132
chr3	88200400	88200802
chr3	88214736	88215348
chr3	89321920	89322014
chr3	89831210	89831780
chr3	89912776	89913135
chr3	90464903	90465709
chr3	93445902	93446405
chr3	93446758	93446797
chr3	95173150	95173464
chr3	96404478	96404627
chr3	99233928	99234782
chr3	99241034	99241648
chr3	99253599	99254193
chr3	102012665	102012936
chr3	104780883	104781716
chr3	104961352	104962172
chr3	107458356	107460324
chr3	107582895	107583522
chr3	107595127	107595966
chr3	107596327	107596711
chr3	108226170	108226860
chr3	116251480	116251591
chr3	129199479	129200190
chr3	129204188	129204815
chr3	129213618	129214815
chr3	129215897	129216174
chr3	129224023	129224426
chr3	129225201	129225470
chr3	131106120	131106777
chr3	145963600	145964393
chr3	154327997	154328824
chr3	154329824	154330461
chr3	154332036	154332393
chr3	157566725	157567844
chr3	158560928	158561179
chr4	5932701	5932876
chr4	11386898	11387479
chr4	11387914	11388448
chr4	21678207	21679825
chr4	21685598	21685836
chr4	21688454	21689167
chr4	44703427	44703650
chr4	44704037	44704395
chr4	44713940	44714434
chr4	46038960	46039426
chr4	46342726	46343144
chr4	46344042	46344682
chr4	46535750	46536058
chr4	82536809	82537049
chr4	82537421	82537476
chr4	89274797	89275376
chr4	89276506	89277028
chr4	89294322	89295061
chr4	89689049	89689094
chr4	98727165	98727391
chr4	99656068	99656486
chr4	99656782	99656988
chr4	99657232	99658034
chr4	99662964	99663510
chr4	107435068	107435415
chr4	109657002	109657956
chr4	109974777	109975176
chr4	109977660	109978529
chr4	109981992	109982530
chr4	114902059	114902408
chr4	114907682	114909525
chr4	114924979	114925839
chr4	115052546	115053011
chr4	115056403	115057806
chr4	115935971	115936404
chr4	115939645	115940175
chr4	115943968	115944212
chr4	115962710	115963445
chr4	116045417	116045550
chr4	117494335	117494598
chr4	117494951	117494978
chr4	123342891	123343195
chr4	124986397	124986876
chr4	125490019	125490964
chr4	126735263	126736373
chr4	131921494	131921903
chr4	133518846	133519432
chr4	134343189	134343389
chr4	135150425	135150692
chr4	135152198	135152776
chr4	135686076	135686645
chr4	136247693	136248384
chr4	138395026	138395442
chr4	138396050	138396221
chr4	139821445	139822082
chr4	139832976	139833310
chr4	152158602	152158878
chr4	152159225	152159533
chr4	152313420	152313590
chr4	154139981	154140401
chr4	154635364	154635756
chr4	155361129	155361518
chr4	155653134	155653709
chr5	28123157	28123477
chr5	28124372	28124384
chr5	28165557	28167070
chr5	28209700	28210224
chr5	28458065	28458369
chr5	28464509	28464988
chr5	29467760	29468177
chr5	29477715	29478772
chr5	31092958	31093806
chr5	31138064	31138226
chr5	33434085	33434483
chr5	36239438	36239547
chr5	36868433	36868798
chr5	36869661	36869894
chr5	37817016	37817554
chr5	37823773	37824868
chr5	37967716	37967947
chr5	38277466	38277691
chr5	41763449	41764352
chr5	52113030	52113421
chr5	66151548	66151804
chr5	67096076	67096473
chr5	67101683	67101883
chr5	67216427	67216846
chr5	67222498	67223230
chr5	67228548	67228585
chr5	67230715	67231149
chr5	73013507	73014336
chr5	73651022	73651462
chr5	75075290	75075597
chr5	75075810	75076150
chr5	75085500	75085771
chr5	75148630	75148955
chr5	75155748	75155781
chr5	93044155	93045242
chr5	98186433	98186582
chr5	101323332	101323381
chr5	101647893	101648160
chr5	101663154	101663841
chr5	101664679	101665745
chr5	106448377	106448482
chr5	107721347	107721807
chr5	107723728	107724139
chr5	107724797	107725630
chr5	108366847	108367889
chr5	113335174	113335360
chr5	113335708	113335763
chr5	118028188	118028489
chr5	120424231	120424454
chr5	127242172	127242411
chr5	134986564	134987150
chr5	135857267	135857365
chr5	139547140	139547742
chr5	139908224	139908909
chr5	143287943	143288333
chr5	147188619	147189218
chr5	147270067	147270456
chr5	147299128	147299801
chr5	147306433	147306813
chr5	147314852	147315415
chr5	147725054	147726484
chr5	150952940	150953426
chr6	6850541	6850757
chr6	6862626	6862966
chr6	6863297	6864174
chr6	6874106	6874186
chr6	6874279	6874689
chr6	6878338	6879101
chr6	6881431	6882143
chr6	8948696	8948981
chr6	8957207	8957524
chr6	23247531	23248550
chr6	23253597	23254190
chr6	29507500	29507757
chr6	29526759	29527177
chr6	30173873	30174351
chr6	30174778	30175025
chr6	38353818	38354568
chr6	49822101	49822996
chr6	52006072	52006474
chr6	52157906	52158944
chr6	52164184	52164447
chr6	52170130	52170361
chr6	52191159	52191500
chr6	52191906	52192420
chr6	52203675	52204097
chr6	52211442	52211920
chr6	52221475	52222183
chr6	52240300	52240797
chr6	52260184	52260388
chr6	52260691	52261027
chr6	52291144	52291560
chr6	52316610	52316990
chr6	64727915	64728082
chr6	67534826	67535248
chr6	67535253	67535565
chr6	70072116	70072432
chr6	83069854	83070409
chr6	83086413	83086608
chr6	83087488	83087763
chr6	83702314	83702772
chr6	84587724	84587965
chr6	85187488	85188186
chr6	85511426	85512461
chr6	85513278	85513655
chr6	88189920	88190049
chr6	88197272	88197507
chr6	88198337	88198856
chr6	91410918	91410987
chr6	99726053	99726318
chr6	122801425	122801905
chr7	4278579	4278831
chr7	13043594	13043707
chr7	19524046	19524611
chr7	30465431	30465793
chr7	30634683	30634967
chr7	34675518	34675752
chr7	34812313	34812517
chr7	49633249	49633737
chr7	49636649	49637059
chr7	49908864	49909156
chr7	49911791	49912315
chr7	49975129	49975837
chr7	70280406	70281687
chr7	70325560	70325704
chr7	70684111	70684429
chr7	79504890	79505406
chr7	79535373	79536541
chr7	79543682	79543904
chr7	81213372	81213750
chr7	81453760	81454224
chr7	81991868	81992761
chr7	82335925	82336266
chr7	98837964	98838146
chr7	101818090	101818508
chr7	101821636	101822371
chr7	108951024	108951265
chr7	109507192	109507264
chr7	118490871	118491782
chr7	130935852	130936850
chr7	131541899	131543103
chr7	131552381	131552745
chr7	131553717	131554167
chr7	131554429	131554721
chr7	131966891	131967230
chr7	132597588	132597784
chr7	135411743	135411828
chr7	137314824	137315001
chr7	137319141	137319316
chr7	137321581	137321754
chr7	137322509	137322996
chr7	139582030	139582977
chr7	139943872	139944436
chr7	140048702	140049526
chr7	140922534	140922931
chr7	142659251	142659615
chr7	142660658	142660886
chr7	142967666	142968239
chr7	143445372	143445674
chr7	143502340	143502825
chr7	144861666	144862075
chr8	11478257	11478771
chr8	12385881	12386351
chr8	12395081	12395728
chr8	12397299	12397356
chr8	12401054	12401819
chr8	14096246	14097099
chr8	25038308	25038922
chr8	40286428	40286880
chr8	47412582	47412924
chr8	57314186	57314472
chr8	57320954	57322358
chr8	57328354	57328962
chr8	57333571	57334571
chr8	57340868	57341261
chr8	69882251	69882466
chr8	69887891	69888159
chr8	69888697	69889062
chr8	70084225	70084797
chr8	70087884	70088452
chr8	70374371	70375183
chr8	70488308	70488675
chr8	70493359	70493548
chr8	70495292	70495754
chr8	70892363	70892614
chr8	71558732	71559177
chr8	71686194	71686838
chr8	71693634	71693937
chr8	72319598	72320054
chr8	72318930	72319402
chr8	75039020	75039297
chr8	75213541	75213820
chr8	75213870	75214004
chr8	78435382	78435439
chr8	78436176	78436889
chr8	83075689	83075955
chr8	84044738	84044927
chr8	84704197	84704637
chr8	91805460	91805640
chr8	94179876	94179940
chr8	95678212	95678550
chr8	104540990	104541634
chr8	105268592	105268944
chr8	105269685	105270098
chr8	105613855	105614487
chr8	106136488	106137048
chr8	106138042	106138246
chr8	106603356	106603884
chr8	119895151	119895450
chr8	121073591	121073909
chr8	121083617	121084741
chr8	121116071	121116815
chr8	121125574	121125773
chr8	121128449	121128793
chr8	122678135	122678883
chr8	124751316	124752020
chr8	127257231	127257397
chr9	21037597	21037690
chr9	21244730	21245061
chr9	31913000	31913906
chr9	31914854	31915247
chr9	32545259	32545500
chr9	37527827	37528138
chr9	40877771	40878289
chr9	43205868	43206037
chr9	45138351	45139045
chr9	57504055	57504644
chr9	63148988	63149271
chr9	63151055	63151338
chr9	64385833	64386200
chr9	66805938	66806216
chr9	69759594	69759873
chr9	69760388	69760782
chr9	69769481	69769676
chr9	71215251	71216641
chr9	78395777	78396313
chr9	78442498	78443235
chr9	87729555	87731633
chr9	87739643	87740463
chr9	89908683	89908918
chr9	89909490	89910252
chr9	91405142	91406405
chr9	98952252	98952753
chr9	98954862	98957237
chr9	98965155	98965300
chr9	98973011	98973499
chr9	99868613	99869059
chr9	99872393	99872695
chr9	99875126	99875392
chr9	108943501	108943835
chr9	111312858	111313031
chr9	118478520	118479556
chr9	121641918	121642301
chr9	122568926	122569238
chr9	122569412	122569615
chr9	123678436	123678497
chrUn_JH584304	70746	71205
chrUn_JH584304	77746	78323
chrUn_JH584304	78575	79382
chrUn_JH584304	81416	81656
chrUn_JH584304	85506	85819
chrUn_JH584304	90547	90775
chrUn_JH584304	94625	94940
chrUn_JH584304	100477	100784
chrUn_JH584304	102998	103574
chrUn_JH584304	103830	104512
chrUn_JH584304	110723	111074
chrUn_JH584304	112983	113403
chrX	71664209	71664992
chrX	93288941	93289469
chrX	105764720	105765250
chrX	110953365	110953680
chrX	140061618	140061926

## Sheet: EZH2 Closed (1037)
chrm	start	end
chr1	7844039	7844467
chr1	8215239	8215767
chr1	12143035	12143409
chr1	12219651	12219966
chr1	12400161	12400784
chr1	16413710	16414006
chr1	19102758	19103531
chr1	19214304	19214646
chr1	19240152	19240470
chr1	21562230	21562524
chr1	23666970	23667281
chr1	24821949	24823659
chr1	24838101	24839154
chr1	26430220	26431184
chr1	29774275	29774622
chr1	31973791	31974550
chr1	42693587	42694144
chr1	43849484	43849878
chr1	47068524	47068785
chr1	48035968	48036497
chr1	50343129	50343557
chr1	52401186	52401456
chr1	55247091	55248121
chr1	56969755	56970149
chr1	56983815	56984457
chr1	58384888	58385924
chr1	62299304	62300301
chr1	62601504	62601795
chr1	63261223	63262601
chr1	63266212	63267173
chr1	63273857	63274263
chr1	66274093	66275389
chr1	74773991	74774320
chr1	78200188	78202116
chr1	78209962	78211693
chr1	81365611	81366333
chr1	89923032	89923567
chr1	95102973	95104046
chr1	95473177	95473610
chr1	98797147	98797462
chr1	98968902	98969180
chr1	104829094	104829394
chr1	105043801	105044157
chr1	109454309	109454691
chr1	110563641	110563999
chr1	112481257	112481521
chr1	116077611	116077934
chr1	120885256	120885535
chr1	121097459	121097746
chr1	125349725	125350014
chr1	127124383	127124694
chr1	137483194	137483474
chr1	138794470	138795312
chr1	138840216	138840551
chr1	138843882	138844302
chr1	138846457	138847506
chr1	139752953	139754004
chr1	140021870	140022991
chr1	144645699	144646085
chr1	145341146	145342265
chr1	145821370	145821687
chr1	146447272	146448490
chr1	146605892	146606437
chr1	148689065	148689430
chr1	155596014	155596321
chr1	155733849	155734359
chr1	159792938	159793198
chr1	170259688	170260240
chr1	171877250	171877586
chr1	184716067	184721213
chr1	191184196	191185458
chr1	194824640	194824917
chr1	195161331	195162032
chr10	15085839	15086137
chr10	23464235	23464918
chr10	26681901	26682265
chr10	35286105	35286371
chr10	37703784	37704259
chr10	46343504	46343816
chr10	47233910	47234222
chr10	47523673	47523979
chr10	48240463	48241307
chr10	49000530	49000896
chr10	50634357	50634724
chr10	50897493	50898176
chr10	50898378	50898721
chr10	50972861	50973140
chr10	50982836	50984175
chr10	51850250	51850570
chr10	53785652	53785963
chr10	55668820	55669207
chr10	55899098	55899857
chr10	61418783	61419280
chr10	67539623	67540253
chr10	72916208	72916791
chr10	74148881	74149269
chr10	79065102	79066408
chr10	79445529	79445825
chr10	80356411	80356854
chr10	80490123	80491638
chr10	80502771	80504261
chr10	81452337	81453130
chr10	87586842	87587140
chr10	87663023	87663312
chr10	90886639	90887016
chr10	100164634	100164935
chr10	101996668	101996928
chr10	102277576	102277864
chr10	104119207	104119552
chr10	104176178	104176731
chr10	108219368	108219895
chr10	108873098	108873640
chr10	112154690	112154983
chr10	124243032	124244038
chr10	124529356	124529648
chr10	127164300	127164607
chr11	11614477	11615316
chr11	11641234	11641571
chr11	14960812	14961318
chr11	15526830	15527329
chr11	21908051	21908338
chr11	22000233	22000648
chr11	26025246	26025702
chr11	27576986	27577915
chr11	27922558	27923373
chr11	29139476	29139769
chr11	31370956	31371588
chr11	33146464	33146931
chr11	33194944	33195742
chr11	35765147	35765425
chr11	38485192	38485535
chr11	39708406	39708700
chr11	40500293	40500579
chr11	41441733	41442624
chr11	52167261	52167896
chr11	52284111	52284791
chr11	57827545	57838539
chr11	59289070	59290431
chr11	63649219	63649560
chr11	65749074	65749509
chr11	66708281	66709262
chr11	72326899	72327376
chr11	75795048	75795510
chr11	75951201	75951659
chr11	76666551	76667361
chr11	84516334	84516736
chr11	84516770	84517616
chr11	85102451	85102834
chr11	85891495	85892712
chr11	85893605	85894280
chr11	88193369	88194133
chr11	92299194	92299560
chr11	92989267	92989759
chr11	95148981	95151221
chr11	95830467	95831519
chr11	96170814	96178596
chr11	96189719	96191117
chr11	96193639	96198564
chr11	96199040	96201247
chr11	96202463	96206052
chr11	96251006	96253213
chr11	96254983	96256816
chr11	96261175	96261763
chr11	96263191	96264982
chr11	96276565	96279817
chr11	96297054	96306699
chr11	96313980	96315945
chr11	96325073	96329620
chr11	96331804	96334039
chr11	96336987	96338460
chr11	96365203	96367094
chr11	96373980	96374664
chr11	97017774	97019697
chr11	97020927	97021560
chr11	97534564	97534945
chr11	98313686	98313993
chr11	98318551	98322098
chr11	98334450	98334895
chr11	100959214	100959520
chr11	101079628	101080117
chr11	102146530	102147524
chr11	103362048	103363859
chr11	104133685	104134065
chr11	104233734	104234089
chr11	114888279	114888716
chr11	115824618	115824880
chr11	116108860	116109171
chr11	116283311	116283656
chr11	119034481	119037776
chr11	119041885	119043372
chr11	119046882	119048850
chr11	119054272	119055519
chr11	120658942	120659841
chr12	8302359	8303288
chr12	8406123	8407406
chr12	9576123	9576567
chr12	9578518	9582210
chr12	11542832	11543791
chr12	14428083	14428429
chr12	26017409	26017687
chr12	33955388	33955732
chr12	33962336	33964136
chr12	35868958	35869326
chr12	37115593	37115977
chr12	42781238	42781559
chr12	45744874	45745173
chr12	48613200	48613581
chr12	56523997	56524275
chr12	56528494	56529668
chr12	56617019	56618045
chr12	57540096	57541346
chr12	57546502	57550861
chr12	60801436	60801696
chr12	61253561	61254039
chr12	65177745	65178006
chr12	73048809	73050796
chr12	79367425	79367755
chr12	84517422	84517857
chr12	84641963	84642407
chr12	96455146	96455406
chr12	97595565	97595913
chr12	104477190	104478059
chr12	108523213	108524390
chr12	109052399	109052675
chr12	110281092	110281606
chr12	111423443	111423771
chr12	111445423	111445729
chr12	112144339	112144615
chr12	116060253	116062548
chr12	116064544	116065017
chr13	6452087	6452974
chr13	7022856	7023995
chr13	15032227	15032559
chr13	16603666	16604769
chr13	19320598	19321075
chr13	29070048	29070452
chr13	31614456	31616362
chr13	31619558	31620734
chr13	31802390	31803962
chr13	34513967	34515068
chr13	39749900	39750238
chr13	40708822	40711103
chr13	42347918	42348549
chr13	44360186	44361046
chr13	53463330	53466787
chr13	56258452	56259100
chr13	56438609	56438994
chr13	61467777	61468212
chr13	67015252	67015550
chr13	71967595	71968267
chr13	72623756	72624977
chr13	72630594	72631973
chr13	73261117	73261565
chr13	73270854	73272208
chr13	75211479	75211793
chr13	75545847	75546168
chr13	76514049	76514389
chr13	78463013	78463320
chr13	79618300	79618626
chr13	80473388	80473694
chr13	81463364	81463657
chr13	82944667	82944951
chr13	84104430	84104727
chr13	85217068	85217523
chr13	87680736	87681192
chr13	88372550	88372949
chr13	91551059	91551403
chr13	94126413	94126687
chr13	98352679	98353884
chr13	99433481	99433859
chr13	103881705	103882187
chr13	106570332	106570609
chr13	110934359	110935031
chr13	116297935	116299240
chr13	116313634	116314077
chr13	116602298	116602794
chr13	119787314	119787595
chr14	8751811	8752941
chr14	15758435	15758726
chr14	17315769	17316102
chr14	18860610	18860947
chr14	21984342	21985457
chr14	22159062	22159380
chr14	22482477	22482810
chr14	34384978	34385275
chr14	35967472	35967804
chr14	35982305	35982851
chr14	38037417	38038311
chr14	38378796	38379162
chr14	39081297	39081641
chr14	48671479	48672725
chr14	53061109	53061382
chr14	55788486	55789291
chr14	61684932	61686588
chr14	63249943	63250945
chr14	63264894	63272011
chr14	67229619	67229968
chr14	67231730	67232022
chr14	67235746	67236611
chr14	68082857	68083378
chr14	69170840	69172923
chr14	70077368	70080565
chr14	70554613	70555328
chr14	70936941	70937269
chr14	71975310	71976209
chr14	77049303	77050395
chr14	77613024	77613386
chr14	88958892	88959641
chr14	89659847	89660503
chr14	91950732	91951100
chr14	92229480	92229868
chr14	92955956	92956394
chr14	94568830	94569117
chr14	94608873	94609144
chr14	97912467	97913104
chr14	99698172	99698445
chr14	100796115	100796405
chr14	102172036	102172445
chr14	104439161	104439543
chr14	104458331	104459303
chr14	108277654	108277939
chr14	108617873	108618243
chr14	110400784	110401116
chr14	113441656	113442219
chr14	114523955	114524493
chr14	118198375	118198819
chr14	118227338	118229075
chr14	119509911	119510193
chr14	119875293	119875645
chr15	8206181	8206742
chr15	13992801	13993896
chr15	15109200	15109468
chr15	17751805	17752410
chr15	22236709	22237575
chr15	24221756	24222954
chr15	29564520	29564820
chr15	35588945	35589222
chr15	45238939	45239943
chr15	45699993	45700290
chr15	46436497	46436803
chr15	47193799	47194107
chr15	47564612	47564882
chr15	47777296	47777560
chr15	47941165	47941603
chr15	49095233	49096243
chr15	52661906	52662179
chr15	55399022	55399363
chr15	63032514	63032812
chr15	63585261	63585564
chr15	71412267	71413059
chr15	74517154	74518785
chr15	75745999	75747509
chr15	76002860	76004008
chr15	76517629	76519747
chr15	79163277	79164308
chr15	81884337	81884609
chr15	85580431	85581547
chr15	85672090	85673153
chr15	90706682	90707049
chr15	95650995	95651714
chr15	96149014	96149287
chr15	100647317	100648113
chr15	102909708	102910703
chr15	102913718	102914707
chr15	102926299	102928780
chr15	102933286	102940257
chr15	102970675	102972583
chr15	102987964	102989079
chr15	102990552	102997016
chr15	103005071	103006224
chr15	103007947	103012458
chr15	103013427	103016942
chr15	103025616	103029650
chr15	103032652	103033189
chr15	103037313	103038097
chr15	103040779	103041786
chr15	103066188	103066565
chr16	4165151	4165914
chr16	7716522	7716828
chr16	9991948	9992629
chr16	16395000	16395356
chr16	16414187	16415192
chr16	18621326	18621646
chr16	19794173	19795652
chr16	23941143	23941462
chr16	26320920	26321196
chr16	32342479	32342826
chr16	44806427	44807234
chr16	45053044	45053309
chr16	55129281	55129620
chr16	55279221	55279566
chr16	58002361	58002636
chr16	60190723	60192085
chr16	60210455	60211076
chr16	60461086	60461409
chr16	61280000	61280319
chr16	63725155	63725491
chr16	66063764	66064122
chr16	66314943	66315285
chr16	67845777	67846671
chr16	68590549	68590958
chr16	69635346	69635902
chr16	70932569	70933288
chr16	72103400	72104526
chr16	73820503	73820778
chr16	80466300	80467233
chr16	81913482	81914484
chr16	82913051	82913977
chr16	84328730	84329429
chr16	92694600	92696522
chr16	94078730	94081814
chr16	94479224	94480105
chr17	8430392	8430661
chr17	8432488	8433690
chr17	10971892	10972194
chr17	14007309	14008151
chr17	16121468	16122078
chr17	23679365	23679782
chr17	23818483	23818841
chr17	26836268	26845367
chr17	32818904	32819194
chr17	33977925	33978378
chr17	36216061	36216383
chr17	38894636	38894925
chr17	41691087	41691560
chr17	44737027	44737889
chr17	47436455	47436803
chr17	47834167	47834657
chr17	48096028	48097024
chr17	60814197	60814751
chr17	63097815	63098127
chr17	64451950	64452441
chr17	65459477	65459753
chr17	67428640	67428939
chr17	68397141	68398230
chr17	74619318	74619744
chr17	76348210	76348539
chr17	79238943	79239245
chr17	82124309	82125146
chr17	82734615	82735588
chr17	85691899	85693011
chr17	87636072	87636484
chr17	90728696	90729365
chr17	91525997	91526323
chr17	92273279	92273572
chr17	92708070	92708351
chr17	93171503	93171982
chr17	93708730	93709052
chr18	10142265	10142526
chr18	11047615	11048854
chr18	11059072	11059395
chr18	14109195	14109481
chr18	15410935	15411298
chr18	17302753	17303364
chr18	17367203	17367546
chr18	19105587	19106724
chr18	21763287	21763644
chr18	22912920	22913233
chr18	23006909	23007178
chr18	23056318	23056719
chr18	24005425	24005799
chr18	27112826	27113126
chr18	30837997	30839010
chr18	34550464	34550772
chr18	35363214	35364099
chr18	41332058	41332766
chr18	41556877	41557142
chr18	42398043	42398466
chr18	43169484	43169790
chr18	45109643	45109932
chr18	48784823	48785397
chr18	50775148	50776189
chr18	51763998	51764266
chr18	58724438	58724728
chr18	59742662	59743584
chr18	64345426	64345933
chr18	71555192	71555507
chr18	80987981	80989198
chr18	86321438	86321790
chr18	87070999	87071325
chr18	87957994	87958289
chr18	88301713	88302370
chr19	5085799	5086382
chr19	6926375	6928136
chr19	8533626	8533888
chr19	14007937	14008884
chr19	15395449	15395863
chr19	16381333	16381614
chr19	19047784	19048075
chr19	20107608	20108065
chr19	23732966	23734673
chr19	28026019	28026300
chr19	37244030	37244784
chr19	37437616	37438994
chr19	43599442	43603962
chr19	45158323	45159878
chr19	45239450	45240775
chr19	45242593	45243667
chr19	46131842	46132378
chr19	46316920	46317605
chr19	52383112	52383536
chr19	54045982	54046916
chr19	59309339	59310092
chr2	4276987	4277344
chr2	6262216	6262579
chr2	8404712	8404993
chr2	9874465	9878083
chr2	9891449	9892007
chr2	9894659	9896438
chr2	10366944	10367262
chr2	10369930	10371987
chr2	11981566	11982470
chr2	12574076	12574368
chr2	12939413	12940306
chr2	13512537	13513539
chr2	20872892	20873817
chr2	20916475	20916884
chr2	23424431	23424797
chr2	25311096	25311551
chr2	25577090	25579411
chr2	25615992	25616345
chr2	26201878	26203919
chr2	28908849	28913922
chr2	28915198	28916221
chr2	29250161	29252394
chr2	29747516	29747955
chr2	33641248	33646646
chr2	36093817	36094544
chr2	36097150	36097885
chr2	38059969	38060308
chr2	39125417	39125779
chr2	39696167	39696467
chr2	43454325	43454632
chr2	44037006	44037705
chr2	45218762	45219058
chr2	46797150	46797437
chr2	46977828	46978115
chr2	55464590	55465456
chr2	57110584	57110908
chr2	58724178	58724526
chr2	62760956	62761719
chr2	67026187	67026641
chr2	67638164	67638449
chr2	70565571	70567389
chr2	71527467	71528522
chr2	71532143	71534233
chr2	71539041	71542275
chr2	71543972	71545845
chr2	73280396	73281400
chr2	74648432	74649197
chr2	74720999	74721660
chr2	74722681	74723673
chr2	74724958	74737223
chr2	74738324	74741232
chr2	77626706	77627299
chr2	81669931	81670345
chr2	81709667	81710020
chr2	82269572	82269963
chr2	84313181	84313852
chr2	86078466	86078772
chr2	90418938	90419206
chr2	91922554	91924176
chr2	93645488	93649235
chr2	96222632	96223454
chr2	96294178	96295240
chr2	96787094	96787490
chr2	98267602	98268400
chr2	99702204	99702712
chr2	103792723	103792990
chr2	105132149	105135385
chr2	107316477	107316774
chr2	112409720	112410710
chr2	113739423	113739705
chr2	115853196	115855081
chr2	116962566	116963309
chr2	117171941	117172268
chr2	119912370	119912690
chr2	128607944	128608827
chr2	129524341	129524619
chr2	130576866	130577260
chr2	132944275	132945031
chr2	133951155	133951546
chr2	138466885	138467157
chr2	140358017	140358307
chr2	144149617	144150026
chr2	146835997	146837974
chr2	147087688	147088712
chr2	147370162	147370476
chr2	147374273	147374947
chr2	147595065	147595488
chr2	148030897	148032654
chr2	155391041	155391311
chr2	155809072	155809368
chr2	158609468	158612471
chr2	164400627	164401302
chr2	164401642	164402194
chr2	164404241	164404877
chr2	164949362	164950031
chr2	168181156	168184330
chr2	172787468	172787777
chr2	172938713	172939360
chr2	180658493	180658767
chr2	181670880	181671232
chr3	8478982	8479321
chr3	13006148	13006443
chr3	13497242	13497674
chr3	17660301	17661115
chr3	18553113	18553436
chr3	20862841	20863415
chr3	24188248	24188669
chr3	24242012	24243118
chr3	25378701	25379634
chr3	26785361	26785727
chr3	30170692	30170977
chr3	30509936	30511342
chr3	35608162	35608438
chr3	44670301	44671274
chr3	46825367	46825637
chr3	57084467	57084731
chr3	57438640	57438937
chr3	60104405	60104859
chr3	66971176	66972010
chr3	68018231	68018585
chr3	69983718	69984093
chr3	71529747	71530018
chr3	72014659	72015760
chr3	76334166	76334542
chr3	78264512	78265300
chr3	87996565	87997138
chr3	87997161	87997451
chr3	88208131	88209168
chr3	96389980	96390814
chr3	99248306	99249524
chr3	99258156	99259096
chr3	99261128	99264525
chr3	102433779	102434118
chr3	104169542	104169950
chr3	105911868	105912591
chr3	110850066	110851062
chr3	112935206	112936244
chr3	113124436	113124851
chr3	113591378	113592370
chr3	113984551	113984918
chr3	114620842	114621124
chr3	114776498	114776760
chr3	120309332	120309625
chr3	121773777	121774061
chr3	125081728	125082041
chr3	126030855	126031240
chr3	126719619	126720622
chr3	126944552	126945383
chr3	126946086	126946439
chr3	129078761	129079022
chr3	129211737	129212114
chr3	143839489	143840450
chr3	153282970	153283457
chr4	5929593	5929943
chr4	7983509	7984195
chr4	8447777	8448061
chr4	12107525	12108037
chr4	12108821	12110731
chr4	12974906	12975172
chr4	13359364	13360352
chr4	15329054	15329495
chr4	16307786	16308046
chr4	17319327	17319994
chr4	18023673	18023980
chr4	21681206	21681819
chr4	25988678	25989005
chr4	27701299	27701746
chr4	27891550	27891882
chr4	31093050	31094174
chr4	38415868	38416252
chr4	38552630	38553284
chr4	39339502	39339811
chr4	39510672	39510957
chr4	41498070	41498925
chr4	43788117	43788554
chr4	46339137	46340074
chr4	51069885	51070833
chr4	56558165	56558436
chr4	60358824	60359127
chr4	60683926	60684908
chr4	63589693	63590046
chr4	66356460	66356911
chr4	68243474	68244441
chr4	68466641	68466989
chr4	81827090	81827997
chr4	85950957	85952222
chr4	87503304	87503581
chr4	89613736	89614061
chr4	89800267	89800568
chr4	90450720	90450995
chr4	93555268	93555541
chr4	98289109	98289820
chr4	99663624	99664115
chr4	101126617	101126911
chr4	108524555	108525176
chr4	108554805	108555085
chr4	109988673	109989026
chr4	111930873	111931275
chr4	114911427	114913991
chr4	115539615	115539974
chr4	115931778	115932169
chr4	115979111	115979935
chr4	118496646	118496974
chr4	122754998	122755346
chr4	123182142	123182716
chr4	126300893	126301672
chr4	126731564	126733072
chr4	132004169	132004441
chr4	134371393	134371951
chr4	135140503	135140955
chr4	136588699	136589089
chr4	138058656	138059782
chr4	139851723	139852728
chr4	140697158	140697488
chr4	152315769	152316241
chr4	154637112	154639148
chr4	154640337	154642080
chr5	8512503	8512785
chr5	9291728	9292022
chr5	16570897	16571312
chr5	20187239	20187511
chr5	24524697	24525987
chr5	24764359	24764669
chr5	26384069	26384635
chr5	28117342	28118948
chr5	28157243	28157578
chr5	28160515	28162713
chr5	28174620	28175985
chr5	28212072	28212884
chr5	28219459	28219729
chr5	28347600	28348300
chr5	29469343	29470175
chr5	29470771	29475571
chr5	29487096	29487952
chr5	35280313	35281024
chr5	37821236	37821881
chr5	41290653	41290998
chr5	41583032	41583584
chr5	41754591	41756464
chr5	42663369	42663698
chr5	43004613	43004885
chr5	46315947	46316274
chr5	46700995	46701604
chr5	46878416	46878678
chr5	46928700	46929075
chr5	48029558	48029821
chr5	51803908	51804231
chr5	57861616	57862858
chr5	59401922	59402273
chr5	60034270	60034709
chr5	60940040	60940763
chr5	67103219	67104240
chr5	68737890	68738265
chr5	70785899	70786180
chr5	78131730	78132000
chr5	78155326	78155707
chr5	79629156	79629423
chr5	80687457	80688132
chr5	81461962	81462284
chr5	81779809	81780122
chr5	82140053	82140342
chr5	83211093	83212018
chr5	83353220	83353488
chr5	83691725	83692498
chr5	84156698	84157325
chr5	84641254	84642184
chr5	85386712	85386981
chr5	86522373	86523396
chr5	87332982	87333270
chr5	87955475	87955765
chr5	89767188	89768275
chr5	98144325	98144798
chr5	98255108	98255869
chr5	101658684	101659646
chr5	106457372	106458114
chr5	108368450	108369478
chr5	118170898	118172597
chr5	119492363	119492718
chr5	119661315	119661999
chr5	119796653	119798519
chr5	119799652	119800848
chr5	119802841	119806216
chr5	119807828	119808390
chr5	119831059	119833289
chr5	119836870	119839939
chr5	120429965	120432617
chr5	120434453	120435624
chr5	120437212	120440163
chr5	121925482	121926308
chr5	123435127	123435430
chr5	126781845	126782178
chr5	132683432	132683723
chr5	133267234	133267758
chr5	138992692	138993957
chr5	138998236	138998768
chr5	139580297	139580676
chr5	144546632	144546960
chr5	146176815	146177203
chr5	147186277	147186576
chr5	147267661	147268566
chr5	147274080	147275414
chr5	147276826	147277477
chr5	147312964	147313239
chr6	4094000	4094654
chr6	6036188	6037331
chr6	6869090	6869668
chr6	6871570	6873113
chr6	8863719	8863999
chr6	10556167	10556439
chr6	10676100	10676364
chr6	14215940	14216919
chr6	14308173	14308453
chr6	15574958	15575391
chr6	18272332	18272727
chr6	20869672	20869954
chr6	21400081	21401131
chr6	24809403	24810427
chr6	30959116	30959460
chr6	34803758	34804373
chr6	35351684	35352000
chr6	41994835	41995174
chr6	45106371	45107356
chr6	46602656	46603336
chr6	46898539	46898810
chr6	51172046	51174850
chr6	51177791	51178123
chr6	51184562	51184971
chr6	52172136	52173078
chr6	52174253	52178900
chr6	52185393	52185687
chr6	52193845	52195702
chr6	52197113	52198515
chr6	52242852	52249831
chr6	52251335	52254268
chr6	52256461	52256751
chr6	52265489	52267394
chr6	52267921	52268628
chr6	52272671	52274980
chr6	52306388	52306655
chr6	52310113	52311207
chr6	52321828	52324075
chr6	63329816	63330177
chr6	64730254	64730992
chr6	67897511	67898374
chr6	75555055	75555783
chr6	76236004	76236581
chr6	76930591	76930926
chr6	77443203	77443507
chr6	79203688	79203962
chr6	79565190	79565487
chr6	80123808	80124185
chr6	83064797	83065952
chr6	84583355	84586253
chr6	84992238	84993567
chr6	85193860	85195459
chr6	88202012	88204941
chr6	96444155	96445362
chr6	101649712	101650100
chr6	105410882	105411173
chr6	105944292	105944594
chr6	109033670	109033956
chr6	110624245	110624571
chr6	111104388	111104674
chr6	114011122	114011497
chr6	123362303	123362781
chr6	124195246	124195529
chr6	127148759	127149208
chr6	127153564	127156630
chr6	128310508	128310779
chr6	130732352	130732699
chr6	132986923	132987302
chr6	133823113	133824167
chr6	142570440	142570833
chr7	4194761	4195791
chr7	12676500	12676846
chr7	16475239	16476218
chr7	19023172	19023689
chr7	24943852	24945042
chr7	27364221	27364747
chr7	35584512	35584795
chr7	36679346	36679909
chr7	36691088	36691972
chr7	44352130	44353273
chr7	45405784	45407256
chr7	45833655	45834199
chr7	49640311	49640582
chr7	49677072	49679240
chr7	49915227	49915583
chr7	50792932	50793870
chr7	51636855	51637297
chr7	53641588	53641875
chr7	58524132	58524565
chr7	69637677	69637970
chr7	72102057	72102394
chr7	76709074	76709463
chr7	77493032	77494007
chr7	79499843	79500401
chr7	79508669	79510075
chr7	79514589	79515020
chr7	79617269	79617886
chr7	88267176	88267491
chr7	88268793	88269116
chr7	88867489	88867757
chr7	91643558	91643899
chr7	91678123	91678483
chr7	91892190	91892606
chr7	97167903	97168790
chr7	103466137	103466519
chr7	104537776	104538097
chr7	108431133	108431630
chr7	109735253	109735560
chr7	116011192	116012088
chr7	127625083	127625357
chr7	128417402	128417735
chr7	131643294	131645095
chr7	135697337	135698439
chr7	137317513	137317851
chr7	137319671	137320759
chr7	141099584	141100209
chr7	142663459	142664793
chr8	5727798	5728808
chr8	11476370	11477201
chr8	11936294	11936595
chr8	12388874	12392340
chr8	12477817	12478763
chr8	17851222	17851558
chr8	22173626	22174071
chr8	26249725	26250031
chr8	40371144	40371872
chr8	41392969	41394119
chr8	47227266	47227705
chr8	47409658	47410511
chr8	49595186	49595525
chr8	50122887	50123233
chr8	52390911	52391196
chr8	56027350	56027698
chr8	56823459	56823763
chr8	57309978	57310563
chr8	57345272	57346887
chr8	58754060	58754417
chr8	61540170	61540454
chr8	63632428	63632714
chr8	63687713	63688546
chr8	71679680	71681103
chr8	71687944	71689181
chr8	71701052	71701654
chr8	84771591	84773942
chr8	84775267	84776267
chr8	84778113	84788227
chr8	84798442	84798896
chr8	84798939	84799640
chr8	85266823	85267956
chr8	87468437	87471005
chr8	89044468	89046462
chr8	91798676	91800721
chr8	92360135	92360411
chr8	92360560	92366186
chr8	99296338	99296730
chr8	100822118	100822413
chr8	103211939	103212711
chr8	108695305	108698047
chr8	115197431	115197727
chr8	117859317	117859734
chr8	120882988	120884950
chr8	121086912	121090379
chr8	121120798	121121143
chr8	123892203	123893280
chr9	8870437	8870913
chr9	10526155	10526675
chr9	11526202	11526526
chr9	18063508	18064058
chr9	21165016	21165433
chr9	27078523	27079091
chr9	27683152	27684309
chr9	28532571	28532953
chr9	32424682	32425043
chr9	32636588	32636971
chr9	39410983	39411449
chr9	44043796	44044247
chr9	51702694	51703395
chr9	55539856	55540595
chr9	55541732	55542622
chr9	55543696	55544353
chr9	55545477	55547026
chr9	58197384	58197755
chr9	63135735	63136410
chr9	63139045	63140269
chr9	66554235	66554777
chr9	67783486	67784102
chr9	74892308	74893160
chr9	82614735	82615043
chr9	84591593	84591930
chr9	85664532	85664931
chr9	86100523	86101055
chr9	91014809	91015114
chr9	91386411	91387396
chr9	91400738	91401885
chr9	91409499	91409800
chr9	93070830	93071730
chr9	93112090	93112722
chr9	94390400	94391058
chr9	98693724	98694002
chr9	98961684	98963512
chr9	110945791	110946316
chr9	118486524	118487921
chr9	121886486	121886778
chr9	122571027	122571441
chr9	123346390	123346733
chrUn_GL456370	5618	5954
chrUn_JH584304	96851	97449
chrX	17384779	17385994
chrX	43949557	43950444
chrX	57647935	57648219
chrX	67345028	67345821
chrX	72364835	72365110
chrX	72936341	72936623
chrX	82297607	82297912
chrX	84832026	84832314
chrX	91612474	91613761
chrX	97494440	97494866
chrX	98151498	98152212
chrX	114106234	114106653
chrX	115005559	115006349
chrX	115665207	115666111
chrX	124550351	124550756
chrX	127728607	127728951
chrX	128600691	128600991
chrX	137099557	137100732
chrX	137118954	137119216
chrX	145318282	145319352
chrX	146311690	146311964
chrX	163081906	163082326
chrX	165297510	165297823
chrX	165737589	165737879
