# Supplementary material for: Ezh2 Control of Bivalent Genes Fine-Tunes Developmental Competence During Retinogenesis
Source: Invest Ophthalmol Vis Sci. 2026 Jun 10;67(6):18. doi: 10.1167/iovs.67.6.18 (PMC13263970; doi:10.1167/iovs.67.6.18)
Supplement: Supplement 5 [file iovs-67-6-18_s005.xlsx]

## Sheet: H3K27me3 Only Promoter Peaks
H3K27me3 Only Promoter Peaks(n= 3302)
chrm	start	end	annotated gene
chr1	5017060	5024932	Rgs20
chr1	5915737	5919000	Npbwr1
chr1	6358109	6360096	Alkal1
chr1	9796263	9797575	Sgk3
chr1	9798730	9799834	Sgk3
chr1	9847341	9849754	Sgk3
chr1	10992559	10994752	Prex2
chr1	11414649	11415399	A830018L16Rik
chr1	13123270	13130739	Prdm14
chr1	14753629	14758035	Msc
chr1	14917798	14919630	Trpa1
chr1	17095141	17097320	Jph1
chr1	21961748	21962748	Kcnq5
chr1	23760221	23761607	B3gat2
chr1	24584621	24589795	Col19a1
chr1	33905653	33909488	Dst
chr1	34457785	34461321	Ptpn18
chr1	34471321	34473371	Ptpn18
chr1	34578223	34582285	Amer3
chr1	34676667	34680300	Arhgef4
chr1	34748702	34754595	Arhgef4
chr1	36770656	36771192	Zap70
chr1	37217366	37219181	Cnga3
chr1	37539197	37540615	Mgat4a
chr1	37541952	37543118	Mgat4a
chr1	37718632	37721471	Cracdl
chr1	38625645	38626449	Aff3
chr1	38628359	38628703	Aff3
chr1	39192080	39196485	Npas2
chr1	39649221	39652396	Creg2
chr1	40323995	40327314	Il1rl2
chr1	45925907	45927360	Slc40a1
chr1	50923828	50925643	Tmeff2
chr1	52951901	52952759	1700019D03Rik
chr1	54194961	54196524	Hecw2
chr1	55224710	55227452	Rftn2
chr1	55362059	55364659	Boll
chr1	57776051	57776841	Spats2l
chr1	59483001	59484582	Fzd7
chr1	60040871	60044560	Ica1l
chr1	62701716	62709259	Nrp2
chr1	63212918	63213661	Cmklr2
chr1	63613828	63614740	Fam237a
chr1	65310250	65312100	Pth2r
chr1	66818402	66818928	Kansl1l
chr1	69105737	69106004	Erbb4
chr1	72533880	72538116	Marchf4
chr1	72874165	72876131	Igfbp5
chr1	74036325	74037579	Tns1
chr1	74098175	74099131	Tns1
chr1	74123773	74124340	Tns1
chr1	74303501	74304922	Tmbim1
chr1	74713530	74714157	Cyp27a1
chr1	74748348	74749391	Prkag3
chr1	74931872	74937468	Cfap65
chr1	75261212	75268291	Ptprn
chr1	75275699	75280378	Resp18
chr1	75359595	75362081	Des
chr1	75374733	75376163	Gm15179
chr1	75420681	75424188	Speg
chr1	75448891	75452225	Asic4
chr1	75480150	75483487	Tmem198
chr1	75485155	75488774	Obsl1
chr1	77516646	77517633	Epha4
chr1	78308631	78312169	Sgpp2
chr1	79670493	79673440	Ap1s3
chr1	82586295	82586837	Col4a4
chr1	86017366	86020509	Spata3
chr1	86043904	86048814	2810459M11Rik
chr1	86301886	86305038	Gm28626
chr1	86668544	86672098	Nppc
chr1	87126313	87129128	Akp3
chr1	87184668	87187093	Prss56
chr1	87206091	87207507	Chrng
chr1	87263228	87263696	Efhd1
chr1	87264655	87266741	Efhd1
chr1	87509797	87510056	Neu2
chr1	88204580	88204994	Dnajb3
chr1	89990352	89995727	Asb18
chr1	90927461	90928515	Mlph
chr1	91179648	91180958	Ramp1
chr1	91366554	91367166	Erfe
chr1	91458416	91458819	Per2
chr1	91536847	91540102	Asb1
chr1	91799654	91805058	Twist2
chr1	92475321	92475744	Ndufa10
chr1	93684235	93686774	Bok
chr1	93830492	93830896	D2hgdh
chr1	96870877	96871983	Panct2
chr1	105779439	105783289	Tnfrsf11a
chr1	118627935	118629155	Tfcp2l1
chr1	120007787	120008438	Sctr
chr1	120072672	120074484	Tmem37
chr1	121526296	121529266	Htr5b
chr1	124042008	124047931	Dpp10
chr1	125909649	125914575	Lypd1
chr1	126830367	126831475	Nckap5
chr1	127675747	127680590	Tmem163
chr1	130877371	130879319	Fcmr
chr1	131243226	131247050	Rassf5
chr1	131908775	131910037	Nucks1
chr1	131961853	131965412	Slc45a3
chr1	132066047	132069371	Mfsd4a
chr1	132137916	132141394	Cdk18
chr1	132540403	132543912	Cntn2
chr1	132879139	132879859	Lrrn2
chr1	133161943	133165954	Plekha6
chr1	133328928	133330083	Kiss1
chr1	133363731	133365257	Etnk2
chr1	133800079	133800731	Atp2b4
chr1	133909118	133910045	Optc
chr1	134233221	134237025	Adora1
chr1	134402786	134405259	Cyb5r1
chr1	134708079	134710205	Syt2
chr1	134961249	134961563	Ube2t
chr1	135102233	135106551	Lgr6
chr1	135128294	135129345	Ptprv
chr1	135684917	135689172	Nav1
chr1	135816748	135820439	Lad1
chr1	136007148	136007755	Tmem9
chr1	146494855	146497932	Brinp3
chr1	150100299	150100638	Ptgs2
chr1	150582927	150586896	Hmcn1
chr1	150991664	150993333	Hmcn1
chr1	151570439	151573178	Niban1
chr1	152623700	152624002	Rgl1
chr1	152625487	152625866	Rgl1
chr1	152764169	152765966	Rgl1
chr1	152800359	152801451	Ncf2
chr1	152953137	152957287	Nmnat2
chr1	153424884	153425848	Shcbp1l
chr1	154724153	154729145	Cacna1e
chr1	154882792	154884271	Cacna1e
chr1	155752977	155753936	Lhx4
chr1	156202800	156206816	Fam163a
chr1	156301081	156305407	Tdrd5
chr1	156309462	156312157	Nphs2
chr1	156417109	156417706	Axdnd1
chr1	156672778	156674036	Tor3a
chr1	158354923	158355762	Brinp2
chr1	162475969	162477100	Dnm3
chr1	163306402	163316665	Prrx1
chr1	164249666	164250548	Slc19a2
chr1	164455886	164457595	Atp1b1
chr1	165706607	165709528	Rcsd1
chr1	165764455	165764978	Creg1
chr1	167392097	167393414	Mgst3
chr1	170257571	170258075	Gm6345
chr1	171156110	171161549	Mpz
chr1	171191390	171197270	Pcp4l1
chr1	171437051	171440083	F11r
chr1	172052481	172055716	Nhlh1
chr1	172324999	172327419	Kcnj9
chr1	172340536	172342371	Kcnj10
chr1	172499415	172501351	Tagln2
chr1	172560368	172562984	Vsig8
chr1	175490600	175491812	Rgs7
chr1	176274463	176275208	Pld5
chr1	176276279	176276794	Pld5
chr1	178527548	178531857	Kif26b
chr1	180482596	180484923	Stum
chr1	180893025	180895738	Lefty2
chr1	180933881	180938271	Lefty1
chr1	180940788	180944063	Tmem63a
chr1	181350737	181354671	Cnih3
chr1	182518230	182519113	Capn2
chr1	182762791	182763916	Susd4
chr1	184809742	184811239	Mtarc1
chr1	184846731	184847346	Mtarc2
chr1	184880197	184885122	C130074G19Rik
chr1	189342599	189342954	Kcnk2
chr1	189727330	189730449	Ptpn14
chr1	190171219	190176197	Prox1
chr1	191096899	191100254	Batf3
chr1	192091174	192092376	Traf5
chr1	192189639	192192406	Kcnh1
chr1	192833066	192834538	A730013G03Rik
chr1	192850335	192850868	Sertad4
chr1	192852082	192857483	Gm15867
chr1	193151859	193155520	Irf6
chr1	194938195	194939443	Cd34
chr10	3367350	3368445	Ppp1r14c
chr10	4709886	4714455	Esr1
chr10	6788367	6789218	Oprm1
chr10	7590315	7592852	Lrp11
chr10	8517148	8517975	Ust
chr10	9673825	9678128	Samd5
chr10	9899552	9900090	Stxbp5
chr10	13060218	13062404	Plagl1
chr10	14543749	14546838	Adgrg6
chr10	18843791	18846903	Perp
chr10	19712949	19713514	Il20ra
chr10	19848143	19854510	Slc35d3
chr10	19931385	19933716	Map3k5
chr10	19935056	19936254	Map3k5
chr10	20147548	20149190	Map7
chr10	21880887	21884060	Sgk1
chr10	21991010	21993638	Sgk1
chr10	23345306	23349351	Eya4
chr10	24221981	24225208	Moxd1
chr10	24709902	24713046	Enpp1
chr10	29531720	29537057	Rspo3
chr10	30844554	30846737	Hey2
chr10	39925571	39928035	Mfsd4b2
chr10	40140659	40143145	Slc16a10
chr10	41069836	41073007	Gpr6
chr10	42577731	42583076	Nr2e1
chr10	42584704	42588579	Ostm1
chr10	42679794	42680134	Ostm1
chr10	43169529	43173183	Sobp
chr10	43174875	43178124	9030612E09Rik
chr10	43878226	43878610	Qrsl1
chr10	44148476	44150155	Crybg1
chr10	44455635	44459678	Prdm1
chr10	45287874	45290799	Gm15934
chr10	45333899	45337472	Popdc1
chr10	45471164	45475066	Lin28b
chr10	45483839	45489021	Lin28b
chr10	51676446	51679995	Rfx6
chr10	54073896	54074559	Man1a
chr10	54076595	54076896	Man1a
chr10	56376221	56377006	Gja1
chr10	56378831	56379507	Gja1
chr10	60105922	60108830	Spock2
chr10	60218016	60218918	Chst3
chr10	60345986	60347825	Vsir
chr10	60826537	60833976	Unc5b
chr10	61272076	61274931	Adamts14
chr10	61594047	61596132	Npffr1
chr10	62127002	62140295	Neurog3
chr10	62506608	62509088	Srgn
chr10	63380667	63382178	Sirt1
chr10	64087974	64089816	Lrrtm3
chr10	67002249	67005780	Gm31763
chr10	67125542	67126946	Jmjd1c
chr10	68280238	68281379	Arid5b
chr10	68724471	68725853	Tmem26
chr10	70243602	70247787	Slc16a9
chr10	71160081	71160586	Bicc1
chr10	71286629	71286925	Ube2d1
chr10	73097644	73101857	Pcdh15
chr10	75061490	75062026	Bcr
chr10	75559103	75562033	Ggt1
chr10	75668121	75668937	Cabin1
chr10	75778445	75781861	Gstt3
chr10	75797048	75797334	Gstt1
chr10	75833534	75835441	Gstt2
chr10	75931023	75932119	Mmp11
chr10	77415739	77417752	Adarb1
chr10	77685204	77687359	Tspear
chr10	78068656	78070504	Icosl
chr10	79612091	79613865	C2cd4c
chr10	79714826	79719508	Hcn2
chr10	79777183	79779946	Fstl3
chr10	79881704	79883628	Prtn3
chr10	79917422	79923731	R3hdm4
chr10	79969435	79972847	Grin3b
chr10	79986615	79991931	Cnn2
chr10	79998430	79998751	Abca7
chr10	80011223	80015626	Arhgap45
chr10	80018586	80020317	Arhgap45
chr10	80136023	80137543	Cbarp
chr10	80534990	80539591	Atp8b3
chr10	80808027	80811011	Jsrp1
chr10	80842528	80845563	Lingo3
chr10	80871469	80872348	Tmprss9
chr10	81021712	81026318	Diras1
chr10	81126856	81136471	Zbtb7a
chr10	81251582	81255327	Matk
chr10	81255516	81260922	Matk
chr10	81284889	81285618	Tjp3
chr10	81289558	81292553	Tjp3
chr10	81363548	81365095	Tektip1
chr10	81424575	81427794	Nfic
chr10	81473038	81475016	Celf5
chr10	81476632	81477162	Celf5
chr10	81480564	81482559	Celf5
chr10	81572607	81574540	Tle2
chr10	82049137	82049469	Zfp873
chr10	83334417	83338858	Slc41a2
chr10	85387589	85388666	Abtb3
chr10	85925225	85930295	Ascl4
chr10	86299482	86302482	Timp3
chr10	86779388	86781232	Nt5dc3
chr10	87491708	87492296	Ascl1
chr10	87494959	87497606	Ascl1
chr10	87540532	87551749	Pah
chr10	88356144	88358237	Dram1
chr10	88884818	88887531	Slc5a8
chr10	89256064	89256549	Ano4
chr10	89343012	89347029	Ano4
chr10	90824555	90833761	Anks1b
chr10	93311330	93312032	Elk3
chr10	93639883	93640546	Ntn4
chr10	93830236	93835113	Usp44
chr10	94512265	94518901	Tmcc3
chr10	95413727	95414377	Socs2
chr10	98912643	98913952	Atp2b1
chr10	100014422	100015279	Kitl
chr10	100016652	100018956	Kitl
chr10	108330210	108331782	Pawr
chr10	110453392	110455610	Nav3
chr10	112174163	112174595	Caps2
chr10	112271618	112272473	Kcnc2
chr10	114800078	114801527	Trhde
chr10	114802934	114803289	Trhde
chr10	116300374	116302420	Ptprb
chr10	116474564	116475143	Kcnmb4os2
chr10	117148965	117151909	Frs2
chr10	117627208	117632017	Cpm
chr10	117745856	117746130	Slc35e3
chr10	120199995	120202163	Tmbim4
chr10	120473437	120474740	Hmga2
chr10	120476995	120478022	Hmga2
chr10	120896632	120900175	Msrb3
chr10	121032176	121036650	Wif1
chr10	121308982	121310753	Tbc1d30
chr10	121351545	121352219	Tbc1d30
chr10	121474431	121475784	Rassf3
chr10	122447616	122450931	Avpr1a
chr10	123264844	123266509	Tafa2
chr10	127040482	127041276	Mettl1
chr10	127076915	127083269	Agap2
chr10	127165340	127171687	B4galnt1
chr10	127176522	127181263	Slc26a10
chr10	127339516	127341499	Gli1
chr10	127507948	127508298	Stac3
chr10	127523837	127536584	Nxph4
chr10	127643008	127644323	Stat6
chr10	127659742	127669308	Nab2
chr10	127719869	127722892	Myo1a
chr10	127729693	127730337	Tac2
chr10	128194843	128197251	Gls2
chr10	128213119	128213928	Spryd4
chr10	128516600	128518789	Esyt1
chr10	128584229	128584507	Mir6917
chr10	128585776	128590265	Erbb3
chr10	128741696	128745866	Dgka
chr10	128929950	128935667	Itga7
chr11	3515123	3518177	Selenom
chr11	3772801	3777033	Osbp2
chr11	3982887	3985287	Gal3st1
chr11	4117898	4118532	Sec14l2
chr11	4217540	4219606	Castor1
chr11	4265369	4268660	Lif
chr11	4743763	4751261	Cabp7
chr11	4944996	4954501	Nefh
chr11	5150642	5152818	Emid1
chr11	5442830	5443257	Znrf3
chr11	5629788	5630271	Ankrd48
chr11	5860637	5863304	Aebp1
chr11	6063278	6069121	Camk2b
chr11	6604306	6605962	Nacad
chr11	7062096	7065470	Adcy1
chr11	7211109	7215680	Igfbp3
chr11	9114407	9120352	Upp1
chr11	11113419	11117957	Vwc2
chr11	11684373	11688590	Ikzf1
chr11	12463382	12465914	Cobl
chr11	16257587	16260983	Vstm2a
chr11	16752524	16753961	Egfr
chr11	20544592	20544971	Sertad2
chr11	24072684	24076220	Bcl11a
chr11	29824307	29826124	Fem1al
chr11	30023927	30025304	Eml6
chr11	30268979	30269968	Sptbn1
chr11	32222379	32223431	Rhbdf1
chr11	32286997	32287507	Hbq1b
chr11	32531097	32533046	Efcab9
chr11	33679725	33681170	Kcnip1
chr11	33841888	33844533	Kcnip1
chr11	35543178	35546724	Slit3
chr11	35795320	35801283	Fbll1
chr11	35874429	35874715	Wwc1
chr11	35978946	35981913	Wwc1
chr11	36430963	36431495	Tenm2
chr11	37233578	37235210	Tenm2
chr11	42180696	42182139	Gabra1
chr11	43835557	43837785	Adra1b
chr11	44615958	44616592	Ebf1
chr11	44618280	44622007	Ebf1
chr11	45979617	45980117	Sox30
chr11	46165430	46166870	Nipal4
chr11	48823802	48825473	Trim7
chr11	48849464	48849893	Trim7
chr11	48870195	48871115	Irgm1
chr11	49168510	49170334	Btnl9
chr11	49901389	49903199	Rasgef1c
chr11	50236908	50238357	Ltc4s
chr11	50358442	50360151	Mir804
chr11	50847470	50853494	Grm6
chr11	50930093	50930922	Zfp354b
chr11	51649589	51651462	N4bp3
chr11	51858104	51858879	Jade2
chr11	52763160	52764608	Fstl4
chr11	53456348	53457989	Shroom1
chr11	53477944	53480272	Sowaha
chr11	53635712	53637621	Il13
chr11	53760021	53763571	Mir7671
chr11	53978745	53979760	Slc22a21
chr11	54027143	54029630	Slc22a4
chr11	55606232	55609409	Glra1
chr11	58640091	58640903	Trim58
chr11	58960699	58963148	H3f4
chr11	59133183	59137845	Obscn
chr11	59963320	59965205	Rasd1
chr11	60508328	60510800	Myo15a
chr11	61022214	61024354	Kcnj12
chr11	61341018	61344158	Slc47a2
chr11	61375632	61379446	Slc47a1
chr11	61682952	61685598	Fam83g
chr11	61957292	61958982	Specc1
chr11	62247740	62251011	Adora2b
chr11	63128700	63133735	Pmp22
chr11	64436474	64438176	Hs3st3a1
chr11	66522722	66529364	Shisa6
chr11	67023336	67024590	Tmem220
chr11	67455733	67456506	Gas7
chr11	67920257	67922275	Usp43
chr11	68432299	68433066	Pik3r5
chr11	68555941	68556846	Mfsd6l
chr11	68900301	68900701	Rpl26
chr11	68946929	68948566	Arhgef15
chr11	68951418	68958081	Arhgef15
chr11	68966537	68967280	Slc25a35
chr11	69119924	69122121	Hes7
chr11	69195307	69198469	Alox8
chr11	69235879	69238053	Gucy2e
chr11	69326535	69327505	Kcnab3
chr11	69801248	69806676	Fgf11
chr11	69857915	69859630	Tnk1
chr11	69934428	69938657	Ybx2
chr11	70212020	70216632	Slc16a11
chr11	70224632	70230945	Bcl6b
chr11	70252073	70256147	Alox12
chr11	70319277	70324069	Alox12e
chr11	70349280	70353919	Alox15
chr11	70458028	70460965	Zmynd15
chr11	70538690	70541491	Pld2
chr11	70614878	70616368	Chrne
chr11	71751500	71752257	Wscd1
chr11	72049800	72051992	Pitpnm3
chr11	72132684	72137494	Pitpnm3
chr11	72264934	72267095	Slc13a5
chr11	72313418	72315644	Fbxo39
chr11	72411908	72412168	Smtnl2
chr11	72487962	72489695	Spns2
chr11	73019179	73021227	Camkk1
chr11	73158779	73161528	P2rx5
chr11	74520669	74523654	Rap1gap2
chr11	74588281	74592540	Rap1gap2
chr11	74617626	74621710	Ccdc92b
chr11	75193359	75196497	Rtn4rl1
chr11	75652207	75654190	Myo1c
chr11	76570375	76570651	Abr
chr11	76621557	76622196	Abr
chr11	77348538	77349924	Ssh2
chr11	77460909	77463810	Coro6
chr11	77465833	77468653	Coro6
chr11	77514427	77516604	Trp53i13
chr11	77930968	77935638	Sez6
chr11	78487367	78488634	Sarm1
chr11	78488918	78492028	Sarm1
chr11	78495477	78496772	Sarm1
chr11	79591677	79592090	Rab11fip4
chr11	79709484	79714204	Mir193a
chr11	80778310	80780467	Myo1d
chr11	81151257	81152087	Asic2
chr11	81154089	81155074	Asic2
chr11	81966443	81969717	Asic2
chr11	82949742	82953898	Slfn5
chr11	82990438	82991039	Slfn9
chr11	82991866	82992125	Slfn9
chr11	83039307	83040216	Slfn10
chr11	83426632	83428366	Gas2l2
chr11	83441135	83446027	1700020L24Rik
chr11	83460974	83465589	Mmp28
chr11	84065386	84070365	Dusp14
chr11	85834537	85839195	Tbx2
chr11	85898204	85902265	Tbx4
chr11	86807984	86808568	Dhx40
chr11	87357490	87357772	Ppm1e
chr11	87662678	87664177	Rnf43
chr11	87759909	87763837	Tspoap1
chr11	88097846	88098922	2210416O15Rik
chr11	88862282	88864048	Akap1
chr11	88997471	89000476	Trim25
chr11	89298941	89301921	Nog
chr11	90029926	90033158	Tmem100
chr11	90387960	90390354	Hlf
chr11	94392178	94393009	Abcc3
chr11	94471745	94476656	Cacna1g
chr11	94498142	94500396	Epn3
chr11	94563248	94566124	Chad
chr11	94933055	94939874	Col1a1
chr11	95075099	95078930	Itga3
chr11	95118308	95124532	Dlx3
chr11	95512423	95515786	Nxph3
chr11	95577698	95586818	Ngfr
chr11	95823095	95827466	Phospho1
chr11	96849441	96850554	Mir152
chr11	96927768	96930736	Prr15l
chr11	97111847	97116833	Tbx21
chr11	97572607	97574917	Srcin1
chr11	97660702	97662662	Mllt6
chr11	97984885	97987402	Plxdc1
chr11	98051391	98053963	Stac2
chr11	98386078	98389005	Pnmt
chr11	98409773	98412252	Erbb2
chr11	98446515	98448167	Grb7
chr11	98837448	98837981	Rapgefl1
chr11	98982862	98983444	Gjd3
chr11	99992744	99995164	Krtap17-1
chr11	100144022	100146828	Krt19
chr11	100356709	100358117	Hap1
chr11	100415489	100416107	Fkbp10
chr11	100649554	100652293	Zfp385c
chr11	100757619	100763154	Hcrt
chr11	100849192	100849461	Stat5b
chr11	100857711	100862540	Stat5a
chr11	101162478	101169840	Plekhh3
chr11	101174344	101179847	Ccr10
chr11	101244672	101248028	Vps25
chr11	101260841	101266525	Wnk4
chr11	101783289	101788722	Etv4
chr11	101893025	101895118	Meox1
chr11	102103203	102109745	Pyy
chr11	102398616	102401657	Rundc3a
chr11	102448411	102449328	Fam171a2
chr11	102456819	102457173	Itga2b
chr11	102465483	102467077	Itga2b
chr11	102605460	102606475	Fzd2
chr11	102664623	102667412	Meioc
chr11	102819880	102821152	Gjc1
chr11	102944568	102946547	C1ql1
chr11	103079864	103081980	Plcd3
chr11	103100275	103102720	Acbd4
chr11	103169885	103172682	Fmnl1
chr11	103190798	103201710	Fmnl1
chr11	103332809	103334426	Arhgap27
chr11	103355575	103356263	Arhgap27
chr11	103639764	103641584	Lyzl6
chr11	104607547	104610913	Itgb3
chr11	105967433	105967792	Ace
chr11	105968726	105969447	Ace
chr11	106010017	106010308	Kcnh6
chr11	106611079	106612165	Tex2
chr11	107914108	107915687	Cacng5
chr11	108341380	108343092	Apoh
chr11	108921770	108925244	Axin2
chr11	109471771	109472236	Slc16a6
chr11	109719524	109723555	Fam20a
chr11	111061344	111064698	Kcnj2
chr11	111066456	111068009	Kcnj2
chr11	112780393	112781229	BC006965
chr11	113618081	113621134	Sstr2
chr11	114666401	114666691	Rpl38
chr11	114675766	114676747	Ttyh2
chr11	114765666	114766304	Kif19a
chr11	114785568	114787002	Kif19a
chr11	114848903	114854133	Gprc5c
chr11	115089939	115093722	Rab37
chr11	115153900	115155688	Rab37
chr11	115162404	115164942	Nherf1
chr11	115261818	115268191	Grin2c
chr11	115312926	115325751	Ush1g
chr11	115333750	115337475	Otop3
chr11	115368715	115369003	Hid1
chr11	115830140	115832607	Llgl2
chr11	116237797	116238961	Evpl
chr11	116333631	116335368	Foxj1
chr11	116446424	116447554	Qrich2
chr11	116532057	116534313	Sphk1
chr11	116623224	116624649	Rhbdf2
chr11	116653350	116654775	Prcd
chr11	116693531	116696060	St6galnac2
chr11	116917359	116920696	Mgat5b
chr11	117197220	117201074	Septin9
chr11	117265850	117266253	Septin9
chr11	117266790	117267568	Septin9
chr11	117413676	117416249	Gm11729
chr11	117652968	117653650	Tnrc6c
chr11	117780095	117783932	Tmc6
chr11	117859672	117860881	Tmem235
chr11	118427425	118428386	C1qtnf1
chr11	118567438	118573296	Rbfox3
chr11	118905867	118910437	Rbfox3
chr11	119021132	119022708	Cbx2
chr11	119086495	119092225	Cbx4
chr11	120720985	120722314	Rac3
chr11	121155179	121158939	Uts2r
chr11	121701940	121704774	Metrnl
chr11	121830087	121830526	Ptchd3
chr12	3954235	3956242	Pomc
chr12	4594134	4594399	Itsn2
chr12	4839585	4842213	Fkbp1b
chr12	8311510	8312092	Hs1bp3
chr12	8948427	8948847	Matn3
chr12	11147755	11152412	Kcns3
chr12	11434919	11435914	Vsnl1
chr12	11437319	11438821	4930511A02Rik
chr12	14148967	14151792	Lratd1
chr12	16652553	16655509	Ntsr2
chr12	16810127	16810622	E2f6
chr12	16997665	17001634	Slc66a3
chr12	17175213	17176848	Kcnf1
chr12	17322862	17326608	Atp6v1c2
chr12	24571231	24575246	Grhl1
chr12	24680111	24683798	Cys1
chr12	29526549	29538867	Myt1l
chr12	30881679	30887107	Alkal2
chr12	31072602	31077696	Fam110c
chr12	31261234	31268431	Lamb1
chr12	33146247	33147147	F730043M19Rik
chr12	33345335	33346047	Atxn7l1
chr12	33925910	33931829	Ferd3l
chr12	34905080	34907413	Hdac9
chr12	35533294	35534675	Ahr
chr12	37105760	37111871	Meox2
chr12	40131733	40134802	Scin
chr12	51003699	51004182	1700008C04Rik
chr12	51592722	51595556	Coch
chr12	51969839	51970439	Heatr5a
chr12	53249003	53251156	Npas3
chr12	54202103	54203177	Egln3
chr12	55596280	55601646	Insm2
chr12	57195489	57197294	Slc25a21
chr12	57573315	57577651	Ttc6
chr12	58210594	58215184	Sstr1
chr12	61523474	61527377	Lrfn5
chr12	69718516	69720743	L2hgdh
chr12	70110425	70110842	Nin
chr12	70225550	70231591	Pygl
chr12	70232649	70236446	Pygl
chr12	70345629	70346196	Trim9
chr12	71111081	71111837	Tomm20l
chr12	71310565	71311905	Dact1
chr12	72407214	72407912	Rtn1
chr12	73110648	73111901	Six4
chr12	73114177	73114684	Six4
chr12	73585926	73587509	Prkch
chr12	73971180	73971709	Snapc1
chr12	73996921	73999099	Syt16
chr12	74284674	74285649	Sertad4b
chr12	76176521	76177773	Esr2
chr12	76325329	76325979	Akap5
chr12	76404665	76408697	Hspa2
chr12	76417374	76418681	Ppp1r36
chr12	76530913	76534235	Mir5135
chr12	76708081	76714271	Sptb
chr12	76821479	76823651	Rab15
chr12	78906455	78913543	Plek2
chr12	79129471	79133398	Arg2
chr12	80516385	80518628	Galnt16
chr12	80691224	80694805	Plekhd1
chr12	81027205	81028461	Smoc1
chr12	81779618	81780752	Map3k9
chr12	82616153	82619140	Rgs6
chr12	84039240	84040448	Acot3
chr12	84052660	84055530	Acot3
chr12	84068444	84070543	Acot5
chr12	84217134	84218426	Mideas
chr12	84568765	84570696	Vsx2
chr12	84696965	84702707	Syndig1l
chr12	84873635	84879554	D030025P21Rik
chr12	85150981	85151325	Rps6kl1
chr12	85473936	85477004	Fos
chr12	85600445	85600879	Jdp2
chr12	85746610	85747372	Flvcr2
chr12	86881858	86884001	Irf2bpl
chr12	86987023	86991996	Zdhhc22
chr12	87025785	87028144	Tmem63c
chr12	87100800	87103591	Ngb
chr12	87149888	87150160	Pomt2
chr12	87298791	87301484	Ism2
chr12	89812562	89813692	Nrxn3
chr12	98573671	98574427	Kcnk10
chr12	98577012	98579060	Kcnk10
chr12	100897381	100900538	Gpr68
chr12	100906783	100908290	Gpr68
chr12	101715323	101718332	Tc2n
chr12	101818150	101820202	Fbln5
chr12	102126337	102131717	Slc24a4
chr12	102553428	102555461	Chga
chr12	102947110	102949044	Unc79
chr12	103243089	103243756	Prima1
chr12	103532934	103534198	Ppp4r4
chr12	105007164	105010943	Syne3
chr12	105337168	105338264	Tunar
chr12	105562309	105564831	Bdkrb2
chr12	108001098	108002757	Bcl11b
chr12	108004617	108006134	Bcl11b
chr12	108352378	108353742	Cyp46a1
chr12	108700229	108704648	Degs2
chr12	109537360	109542994	Meg3
chr12	110735638	110737449	Wdr20
chr12	111484182	111487643	Gm266
chr12	111904974	111909958	Ppp1r13b
chr12	112012474	112012856	Tdrd9
chr12	112129127	112132342	Mir203
chr12	112510496	112513350	Tmem179
chr12	112586840	112590150	Inf2
chr12	112619468	112621491	Adss1
chr12	112679253	112680712	Zbtb42
chr12	112721493	112722099	Cep170b
chr12	112869977	112870651	Gpr132
chr12	112927661	112930998	Jag2
chr12	113151177	113152741	Crip1
chr12	117532586	117535863	Rapgef5
chr13	12103564	12108831	Ryr2
chr13	12519205	12519558	Edaradd
chr13	13394826	13395295	Gpr137b
chr13	13436596	13439339	Nid1
chr13	13782844	13786009	Gng4
chr13	14522067	14522667	Hecw1
chr13	21466385	21467989	Nkapl
chr13	21469157	21470323	Nkapl
chr13	21979422	21983435	Pom121l2
chr13	23306064	23315104	4930557F10Rik
chr13	23464673	23465221	Btn1a1
chr13	23990186	23994957	Scgn
chr13	24060924	24061238	Carmil1
chr13	25054336	25057523	Dcdc2a
chr13	28886073	28887938	2610307P16Rik
chr13	30337126	30337681	Agtr1a
chr13	30747440	30752545	Irf4
chr13	34345556	34347402	Slc22a23
chr13	34964580	34965199	Eci3
chr13	35738048	35741254	Cdyl
chr13	35967541	35970748	Ppp1r3g
chr13	37827626	37830218	Rreb1
chr13	37856842	37857100	Rreb1
chr13	38344088	38349860	Bmp6
chr13	40916676	40918994	Gcnt2
chr13	41078727	41080269	Mak
chr13	41113734	41115140	Sycp2l
chr13	42301550	42303190	Edn1
chr13	42680588	42680937	Phactr1
chr13	43299645	43303332	Gfod1
chr13	43784177	43787116	Cd83
chr13	45507557	45508914	Gmpr
chr13	45961701	45963106	Atxn1
chr13	45965833	45967641	Atxn1
chr13	46931182	46931855	Kif13a
chr13	47013797	47014343	Nhlrc1
chr13	47121121	47123367	Rnf144b
chr13	47194072	47194880	Rnf144b
chr13	48262960	48263921	A330033J07Rik
chr13	49214809	49215446	Card19
chr13	49246682	49249271	Susd3
chr13	51171206	51171847	Nxnl2
chr13	51565358	51568750	Shc3
chr13	51839455	51845336	Gadd45g
chr13	51846977	51847571	Gadd45g
chr13	52582495	52585123	Syk
chr13	53283071	53287585	Ror2
chr13	54191217	54193796	Hrh2
chr13	54750188	54752039	Gprin1
chr13	54763295	54767952	Sncb
chr13	54947104	54949148	Unc5a
chr13	54950326	54951733	Unc5a
chr13	55151917	55154066	Fgfr4
chr13	55375734	55381941	Rgs14
chr13	55414386	55416690	Pfn3
chr13	56609000	56610067	Tgfbi
chr13	57907082	57908105	Spock1
chr13	58805903	58806333	Ntrk2
chr13	62518850	62519749	Zfp934
chr13	62604406	62605800	Zfp1008
chr13	62887035	62889217	Fbp1
chr13	63270363	63272636	Aopep
chr13	63568801	63572423	Ptch1
chr13	63573512	63575346	Ptch1
chr13	64273284	64276187	Cdc14b
chr13	68997486	69000117	Adcy2
chr13	69736830	69738791	Ube2ql1
chr13	69741061	69742059	Ube2ql1
chr13	70840505	70842890	Adamts16
chr13	72815725	72818799	D730050B12Rik
chr13	73732641	73733521	Slc12a7
chr13	73845867	73848024	Nkd2
chr13	74008268	74009162	Tppp
chr13	74291959	74293295	Ahrr
chr13	74405113	74407968	Mir692-2
chr13	74408756	74409338	Mir692-2
chr13	74806926	74807928	Cast
chr13	75088703	75091288	Pcsk1
chr13	75708179	75710181	Ell2
chr13	76054472	76058300	Gpr150
chr13	76381908	76384241	Mctp1
chr13	76385344	76385935	Mctp1
chr13	83522386	83528460	Mef2c
chr13	83562602	83577810	Mef2c
chr13	83711631	83726742	Mir9-2hg
chr13	89743110	89743418	Vcan
chr13	89743489	89743790	Vcan
chr13	91740522	91741606	Acot12
chr13	92130408	92132835	Rasgrf2
chr13	92425385	92429216	Ankrd34b
chr13	92793893	92795224	Thbs4
chr13	93673787	93675104	Bhmt2
chr13	94054576	94068837	Lhfpl2
chr13	94171686	94176989	Lhfpl2
chr13	94283481	94284796	Scamp1
chr13	95221310	95223444	Pde8b
chr13	95248214	95251190	Pde8b
chr13	95522906	95527211	F2rl1
chr13	96128608	96134616	Sv2c
chr13	97067766	97068806	Fam169a
chr13	98015665	98016953	Arhgef28
chr13	98694034	98695722	Tmem171
chr13	99895462	99902842	Cartpt
chr13	100615888	100617417	Marveld2
chr13	100669562	100670650	Ccdc125
chr13	103096559	103097800	Mast4
chr13	103332072	103336604	Mast4
chr13	104862721	104863078	Shisal2b
chr13	104864016	104864282	Shisal2b
chr13	105051572	105055990	Rgs7bp
chr13	105272632	105272926	Rnf180
chr13	105442810	105447632	Htr1a
chr13	106925851	106926433	Ipo11
chr13	108213177	108217082	Elovl7
chr13	109114700	109117689	Pde4d
chr13	109901280	109902262	Pde4d
chr13	110395592	110396405	Plk2
chr13	111490792	111495773	Gpbp1
chr13	111809681	111810770	Map3k1
chr13	112986358	113000652	Ccno
chr13	113032482	113035811	Cdc20b
chr13	113209996	113211251	Esm1
chr13	114456893	114458488	Fst
chr13	114931659	114931927	Itga2
chr13	115100314	115102817	Pelo
chr13	117601814	117605265	Hcn1
chr13	118712625	118717007	Fgf10
chr14	8000456	8002477	Abhd6
chr14	8215395	8216402	Kctd6
chr14	8315704	8318421	Fam107a
chr14	12345586	12350866	Fezf2
chr14	15436961	15438363	Lrrc3b
chr14	16571894	16573088	Rarb
chr14	19750552	19753686	Nid2
chr14	20180322	20180913	Kcnk5
chr14	21988739	21996574	Zfp503
chr14	22019901	22020246	Lrmda
chr14	22577230	22577550	Lrmda
chr14	24002347	24003973	Kcnma1
chr14	24005134	24005432	4930519K11Rik
chr14	25840981	25843929	Anxa11
chr14	27039565	27040554	Il17rd
chr14	27113531	27115977	Arhgef3
chr14	27334927	27338065	Arhgef3
chr14	27427788	27428393	Tasor
chr14	27430495	27431488	Tasor
chr14	28503718	28504285	Wnt5a
chr14	28505828	28513134	Wnt5a
chr14	29718647	29725328	Cacna2d3
chr14	30008007	30010048	Chdh
chr14	30714660	30715476	Sfmbt1
chr14	32147245	32148026	Msmb
chr14	33250780	33251628	Arhgap22
chr14	33316582	33321948	Arhgap22
chr14	33349584	33352746	Arhgap22
chr14	33920163	33924833	Gdf10
chr14	34219054	34220897	Syt15
chr14	37097412	37099455	Cdhr1
chr14	39471861	39472379	Nrg3
chr14	39473738	39475736	Nrg3
chr14	44858051	44859958	Ptgdr
chr14	44988439	44990487	4930431P03Rik
chr14	46380419	46381936	Gm15217
chr14	46636910	46638310	Rubie
chr14	46881408	46883602	Samd4
chr14	47187311	47189098	Gch1
chr14	47373085	47375555	Lgals3
chr14	48120279	48120537	Peli2
chr14	48122265	48124477	Peli2
chr14	49525980	49527329	Slc35f4
chr14	52119712	52120577	Rpgrip1
chr14	54414960	54418455	Slc7a7
chr14	54575327	54576894	Ajuba
chr14	54782470	54782997	Slc7a8
chr14	55113087	55117102	Jph4
chr14	55520113	55521759	Nrl
chr14	55713057	55713963	Tgm1
chr14	55760550	55769073	Ltb4r1
chr14	55826264	55826928	Nfatc4
chr14	56363025	56367496	Atp12a
chr14	57131463	57134096	Gjb6
chr14	57397586	57398298	Cryl1
chr14	57523279	57524922	Il17d
chr14	61044722	61045874	Tnfrsf19
chr14	61047207	61048156	Tnfrsf19
chr14	61138440	61139512	Sacs
chr14	63507756	63509625	Tdh
chr14	63577005	63606088	Xkr6
chr14	64583415	64591398	Mir3078
chr14	65422251	65423937	Pnoc
chr14	66123686	66124079	Ephx2
chr14	66277701	66282712	Ptk2b
chr14	66634141	66639980	Adra1a
chr14	66908386	66912797	Pnma2
chr14	67932062	67933040	Dock5
chr14	68123894	68128672	Nefm
chr14	69189379	69193931	Nkx3-1
chr14	69766869	69767762	Tnfrsf10b
chr14	70205054	70208012	Sorbs3
chr14	70286409	70289185	Ppp3cc
chr14	70456089	70459102	Phyhip
chr14	70520996	70521721	Sftpc
chr14	70529786	70532100	Lgi3
chr14	70622018	70629489	Dmtn
chr14	70633863	70638700	Dmtn
chr14	70639933	70645427	Fgf17
chr14	70887936	70892610	Gfra2
chr14	72710883	72711978	Fndc3a
chr14	74640447	74643487	Htr2a
chr14	75131154	75131881	Lcp1
chr14	75282953	75283387	Zc3h13
chr14	75787205	75788417	Slc25a30
chr14	78306205	78308627	Tnfsf11
chr14	78725548	78727309	Dgkh
chr14	78730733	78731153	Dgkh
chr14	79298954	79301175	Rgcc
chr14	79452593	79452931	Kbtbd6
chr14	84446227	84448957	Pcdh17
chr14	99297388	99301715	Klf5
chr14	100286376	100287633	Klf12
chr14	101607375	101607735	Tbc1d4
chr14	102979801	102982241	Mir5130
chr14	103842942	103843365	Ednrb
chr14	108911109	108913339	Slitrk1
chr14	108914375	108915311	Slitrk1
chr14	115090815	115095043	Gpc5
chr14	118041445	118056428	Dct
chr14	118364838	118366027	1700044C05Rik
chr14	118704371	118707566	Abcc4
chr14	118853609	118856789	Cldn10
chr14	118922352	118924011	Dzip1
chr14	119136548	119140815	Hs6st3
chr14	121034232	121035286	Farp1
chr14	121503837	121506819	Slc15a1
chr14	121795776	121797621	Dock9
chr14	122256822	122258215	Clybl
chr14	122405404	122408071	Gm5089
chr14	122466262	122472954	Zic5
chr15	5241257	5246672	Ptger4
chr15	6387336	6387627	Dab2
chr15	6705246	6706933	Rictor
chr15	6872964	6875571	Osmr
chr15	7398549	7399822	Egflam
chr15	10177136	10177734	Prlr
chr15	11033902	11038661	Rxfp3
chr15	11902616	11908952	Npr3
chr15	12320145	12320722	Golph3
chr15	12738868	12739254	Pdzd2
chr15	13174810	13175655	Cdh6
chr15	25623355	25624487	Myo10
chr15	25666278	25672899	Myo10
chr15	25841707	25845093	Retreg1
chr15	30645637	30646018	Ctnnd2
chr15	31365000	31370693	Ankrd33b
chr15	34452005	34455202	Erich5
chr15	34678669	34680127	Nipal2
chr15	34836265	34839575	Kcns2
chr15	36162926	36166160	Fbxo43
chr15	36210101	36211544	Spag1
chr15	36555377	36556008	Snx31
chr15	37792429	37794528	Ncald
chr15	39005521	39007390	Fzd6
chr15	39195866	39197397	Rims2
chr15	39856093	39858233	Dpys
chr15	42674578	42678248	Angpt1
chr15	43167596	43171691	Rspo2
chr15	48791254	48791709	Csmd3
chr15	54570563	54572441	Mal2
chr15	54745932	54748085	Ccn3
chr15	54918808	54920141	Enpp2
chr15	54921360	54922379	Enpp2
chr15	54924596	54925507	Enpp2
chr15	54951114	54951523	Gm26684
chr15	55907049	55907579	Sntb1
chr15	57692203	57693099	Zhx2
chr15	58213816	58214630	Fbxo32
chr15	62036192	62037627	Pvt1
chr15	64918783	64924707	Adcy8
chr15	66283777	66287812	Kcnq3
chr15	71726545	71728155	Fam135b
chr15	73513068	73514148	Dennd3
chr15	73748201	73749117	Ptp4a3
chr15	73838135	73841811	Mroh5
chr15	74537747	74539763	Adgrb1
chr15	74670654	74672502	Arc
chr15	74721434	74722753	Them6
chr15	75564654	75569431	Ly6h
chr15	75861756	75862608	Gsdmd
chr15	75892463	75894973	Naprt
chr15	75910217	75910988	Tigd5
chr15	75966155	75968535	Zfp707
chr15	76033449	76036231	Iqank1
chr15	76089141	76091367	Nrbp2
chr15	76197001	76199856	Plec
chr15	76228240	76235902	Plec
chr15	76290575	76297456	Smpd5
chr15	76306105	76307646	Oplah
chr15	76457088	76459284	Scx
chr15	76660730	76661084	Kifc2
chr15	76666974	76670806	Foxh1
chr15	76716290	76721340	Lrrc24
chr15	77955392	77956456	Foxred2
chr15	78118140	78121753	Cacng2
chr15	78203142	78205395	Pvalb
chr15	78254302	78254603	Ncf4
chr15	78408979	78411501	Mpst
chr15	78671199	78674268	Elfn2
chr15	78799868	78805469	Card10
chr15	78841728	78844369	Cdc42ep1
chr15	79040542	79044127	Galr3
chr15	79109670	79110884	Micall1
chr15	79251519	79254622	Slc16a8
chr15	79260663	79263254	Baiap2l2
chr15	79502515	79508163	Kcnj4
chr15	79509581	79518483	Kdelr3
chr15	79604239	79605852	Dmc1
chr15	79802090	79808216	Nptxr
chr15	79931935	79936533	Cbx7
chr15	80010517	80017261	Pdgfb
chr15	80091465	80093007	Rpl3
chr15	80284925	80289272	Cacna1i
chr15	81692071	81695471	Chadl
chr15	82068764	82071402	Mei1
chr15	82205983	82208690	Shisa8
chr15	82223400	82224778	Tnfrsf13c
chr15	82274305	82274775	Septin3
chr15	82958707	82960348	Mir3080
chr15	82962656	82964628	Tcf20
chr15	82985787	82989408	Tcf20
chr15	83025123	83025894	Nfam1
chr15	83032732	83034675	Nfam1
chr15	83089264	83090098	Serhl
chr15	83097165	83099500	Serhl
chr15	83249386	83252771	A4galt
chr15	83525780	83528228	Bik
chr15	83563068	83563847	Tspo
chr15	83723335	83724905	Scube1
chr15	83778560	83783957	Mpped1
chr15	84064463	84075135	Efcab6
chr15	84103766	84109952	Sult4a1
chr15	84168189	84168945	Mir6392
chr15	84445767	84447733	Shisal1
chr15	84719218	84721079	Gm20556
chr15	85732009	85738183	Ppara
chr15	85820541	85822797	Pkdrej
chr15	86032326	86036045	Celsr1
chr15	88954036	88955361	Ttll8
chr15	89058459	89060597	Panx2
chr15	89139503	89139786	Mapk12
chr15	89140846	89141121	Mapk12
chr15	89146507	89150325	Mapk11
chr15	89322134	89323784	Adm2
chr15	89497723	89499253	Shank3
chr15	89523022	89524949	Shank3
chr15	89556377	89558959	Shank3
chr15	89841107	89843209	Syt10
chr15	91571106	91572455	Slc2a13
chr15	92598134	92598793	Pdzrn4
chr15	93517326	93522599	Prickle1
chr15	94402504	94403527	Adamts20
chr15	94628754	94631166	Tmem117
chr15	95525575	95528141	Nell2
chr15	95633030	95634133	Dbx2
chr15	97245640	97246645	Pced1b
chr15	97766394	97770053	Rapgef3
chr15	97781709	97783293	Slc48a1
chr15	97907144	97909468	Vdr
chr15	98003593	98005000	Col2a1
chr15	98166554	98171610	Ccdc184
chr15	98630736	98633945	Cacnb3
chr15	98674312	98676876	Rnd1
chr15	98726811	98727072	Fkbp11
chr15	98892781	98900285	Dhh
chr15	99029265	99030591	Tuba1c
chr15	99053091	99060348	Prph
chr15	99094561	99100404	Dnajc22
chr15	99600280	99600791	Aqp6
chr15	99653143	99655181	Racgap1
chr15	99668709	99672099	Asic1
chr15	100423361	100425977	Slc11a2
chr15	100869026	100870229	Scn8a
chr15	100871538	100873862	Scn8a
chr15	101052644	101055529	Fignl2
chr15	101127225	101131699	Acvrl1
chr15	101172761	101173450	Acvr1b
chr15	101223640	101225653	A330009N23Rik
chr15	101411695	101413232	Krt7
chr15	101437742	101440226	Krt87
chr15	102001924	102005878	Krt8
chr15	102025431	102028863	Krt18
chr15	102106389	102107745	Tns2
chr15	102142734	102145934	Igfbp6
chr15	102240891	102250137	Rarg
chr15	102362397	102367462	Sp7
chr15	103165805	103185227	Smug1
chr15	103254586	103255490	Nfe2
chr15	103257742	103258710	Nfe2
chr15	103366363	103367322	Itga5
chr16	4418721	4419949	Adcy9
chr16	5883438	5887124	Rbfox1
chr16	6348430	6350608	Rbfox1
chr16	8422569	8427662	Tmem114
chr16	8672912	8673876	Carhsp1
chr16	10193203	10194329	Atf7ip2
chr16	10312878	10314506	Emp2
chr16	10394692	10395706	Tekt5
chr16	10489392	10490031	Ciita
chr16	10783943	10784962	Socs1
chr16	10795691	10797480	Prm1
chr16	13446724	13450888	Mir193b
chr16	14290305	14293177	Myh11
chr16	14704290	14705137	Snai2
chr16	15884977	15889517	Cebpd
chr16	16213782	16215234	Pkp2
chr16	17147124	17148145	Ccdc116
chr16	17276890	17278958	Tmem191
chr16	17489075	17490313	Aifm3
chr16	17575392	17577429	Slc7a4
chr16	17829864	17836992	Car15
chr16	18126782	18129004	Rtn4r
chr16	18775785	18779027	Cldn5
chr16	20496966	20498578	Eif2b5
chr16	20620244	20620912	Camk2n2
chr16	20628483	20629061	Ece2
chr16	20733653	20735523	Thpo
chr16	21205696	21205971	Ephb3
chr16	22655021	22658305	Dgkg
chr16	23889373	23891597	Sst
chr16	23984130	23987840	Bcl6
chr16	23989773	23991029	Bcl6
chr16	25058247	25058512	A230028O05Rik
chr16	26103704	26105258	P3h2
chr16	26967579	26968460	Gmnc
chr16	26993245	26993532	Gmnc
chr16	28443988	28445836	Fgf12
chr16	28562289	28566373	Fgf12
chr16	30282063	30284562	Lrrc15
chr16	30307124	30311726	Gp5
chr16	30600201	30601459	Fam43a
chr16	31427405	31428925	Bdh1
chr16	31933724	31936176	Pigz
chr16	32165108	32165413	Nrros
chr16	33829128	33832770	Itgb5
chr16	34094184	34096305	Kalrn
chr16	35151284	35157902	Adcy5
chr16	35538441	35540739	Sema5b
chr16	35541707	35543617	Sema5b
chr16	35658966	35661380	Sema5b
chr16	35870299	35873753	Parp14
chr16	35938079	35938630	Parp9
chr16	35939412	35939801	Dtx3l
chr16	36560952	36562490	Casr
chr16	36692909	36695347	Ildr1
chr16	37382486	37384193	Stxbp5l
chr16	37915605	37917050	Gpr156
chr16	43978816	43981651	Zdhhc23
chr16	44330730	44334386	Sidt1
chr16	45653626	45654591	BC016579
chr16	52450731	52452588	Alcam
chr16	57548968	57550356	Filip1l
chr16	58521512	58522917	St3gal6
chr16	58524106	58524872	St3gal6
chr16	76000017	76000535	Gm15555
chr16	84702561	84705668	Mir155hg
chr16	88288447	88292004	Grik1
chr16	90829305	90832226	Eva1c
chr16	91598153	91599006	Tmem50b
chr16	92400375	92400852	Rcan1
chr16	92497028	92500690	Clic6
chr16	93712425	93713995	Dop1b
chr16	94124050	94126931	Sim2
chr16	94325906	94329782	Ripply3
chr16	94995082	94998496	Kcnj6
chr16	95582622	95587755	Erg
chr16	96273820	96274353	B3galt5
chr16	96275803	96283992	B3galt5
chr16	97168594	97171271	Dscam
chr16	97355389	97359744	Bace2
chr16	97608758	97612547	Tmprss2
chr17	5940229	5942919	Synj2
chr17	6781349	6782576	Ezr
chr17	7825887	7829008	Fndc1
chr17	8284684	8285414	Mpc1
chr17	8338703	8342340	Prr18
chr17	8525232	8526897	Pde10a
chr17	8797420	8800902	Pde10a
chr17	12505227	12509641	Slc22a3
chr17	12742238	12743316	Airn
chr17	14200681	14206520	Dact2
chr17	14277354	14283132	Smoc2
chr17	14692137	14693491	Thbs2
chr17	15374464	15374750	Dll1
chr17	15377321	15378518	Dll1
chr17	15829730	15832009	Rgmb
chr17	23643424	23646347	Mmp25
chr17	23659219	23663675	Bicdl2
chr17	23738940	23748973	9530082P21Rik
chr17	24206198	24207818	Ntn3
chr17	24349291	24351591	Abca17
chr17	24547677	24549520	Pkd1
chr17	24649580	24651140	Nherf2
chr17	24656165	24661375	Npw
chr17	24686586	24691416	Syngr3
chr17	24803272	24807540	Meiob
chr17	25253322	25257047	Baiap3
chr17	25431695	25433519	Cacna1h
chr17	25495457	25499061	Sstr5
chr17	25569720	25571229	Sox8
chr17	25716609	25718260	Gng13
chr17	25818544	25819996	Fbxl16
chr17	25950098	25954258	Prr35
chr17	26070197	26071343	Rab11fip3
chr17	26112893	26115456	Pgap6
chr17	26200430	26204540	Arhgdig
chr17	26413184	26415559	Neurl1b
chr17	27054917	27059428	Itpr3
chr17	27511280	27515342	Grm4
chr17	27520906	27521298	Grm4
chr17	27655628	27656334	Pacsin1
chr17	28351115	28352508	Tead3
chr17	28358298	28360122	Tulp1
chr17	28361466	28366203	Tulp1
chr17	28516892	28518735	Fkbp5
chr17	28688599	28690277	Slc26a8
chr17	28768195	28770841	Mapk13
chr17	29077278	29082992	Trp53cor1
chr17	29092114	29095191	Cdkn1a
chr17	29237627	29238543	Cpne5
chr17	29320622	29324093	Pi16
chr17	29885279	29887027	Mdga1
chr17	29889394	29890458	Mdga1
chr17	30899704	30902813	Glp1r
chr17	31285018	31285341	Slc37a1
chr17	31296852	31297485	Slc37a1
chr17	31635574	31637754	Cbs
chr17	32099458	32101874	Pdxk-ps
chr17	32188146	32190901	Ephx3
chr17	32369769	32370338	Wiz
chr17	32390451	32399940	Rasal3
chr17	32452618	32453398	Cyp4f39
chr17	32453520	32453840	Cyp4f39
chr17	33809767	33811763	Kank3
chr17	33997389	34002829	H2-K1
chr17	34038728	34040388	Col11a2
chr17	34138518	34141581	H2-DMa
chr17	34184781	34189447	Psmb9
chr17	34203737	34206983	Tap2
chr17	34209496	34210003	Tap2
chr17	34263627	34265880	H2-Ab1
chr17	34629973	34632776	Prrt1
chr17	34659486	34662736	Tnxb
chr17	35064752	35066748	Mpig6b
chr17	35194756	35198064	Mir6973a
chr17	35201650	35201912	Tnf
chr17	35204424	35205416	Mir6974
chr17	35261593	35265880	H2-D1
chr17	35313489	35322483	H2-Q1
chr17	35505239	35508383	Pou5f1
chr17	35567988	35568993	2300002M23Rik
chr17	35820202	35822077	Ier3
chr17	36031954	36034078	H2-T23
chr17	36041189	36045115	H2-T22
chr17	36082596	36085974	H2-Bl
chr17	36118922	36124036	H2-T10
chr17	36128049	36130104	H2-T25
chr17	36188561	36190635	H2-T3
chr17	36866055	36868077	Trim15
chr17	36940091	36946099	Rnf39
chr17	36987582	36990076	H2-M5
chr17	37196112	37198933	Or2i1
chr17	37210733	37212647	Or10c1
chr17	40879675	40879958	9130008F23Rik
chr17	43627820	43631411	Tdrd6
chr17	44187810	44190480	Clic5
chr17	45474299	45475908	Spats1
chr17	45529049	45533623	Tcte1
chr17	45533717	45538916	Tcte1
chr17	45548411	45548764	Tmem151b
chr17	45556152	45556973	Nfkbie
chr17	45594045	45594910	Slc29a1
chr17	45600314	45601875	Mymx
chr17	46254391	46255989	Lrrc73
chr17	46291513	46300776	Dlk2
chr17	46486529	46488691	Ttbk1
chr17	46728208	46729366	Gnmt
chr17	47399228	47401386	Guca1a
chr17	47737917	47738939	Tfeb
chr17	47921927	47923606	Foxp4
chr17	48932321	48933592	Lrfn2
chr17	49562136	49565099	Daam2
chr17	49737639	49743511	Kif6
chr17	50190649	50191197	Rftn1
chr17	50697450	50700036	Btg3
chr17	51829831	51835029	Satb1
chr17	52602630	52604067	Gm27217
chr17	55999237	56002497	Stap2
chr17	56117316	56125674	Plin5
chr17	56140550	56140839	Sema6b
chr17	56240832	56241460	A230051N06Rik
chr17	56510643	56513382	Znrf4
chr17	56749988	56757977	Nrtn
chr17	56829421	56830570	Rfx2
chr17	56936084	56936429	Mllt1
chr17	57061001	57063785	Crb3
chr17	57147902	57150242	Cd70
chr17	65771124	65773007	Rab31
chr17	68274745	68275073	L3mbtl4
chr17	68836202	68836513	Tmem200c
chr17	68838617	68840477	Tmem200c
chr17	69076517	69079069	Epb41l3
chr17	69436315	69443249	Akain1
chr17	69967814	69968547	Dlgap1
chr17	69970529	69971558	Dlgap1
chr17	71309791	71312007	Emilin2
chr17	71552456	71554494	Spdya
chr17	71599108	71600397	Trmt61b
chr17	72601493	72604488	Alk
chr17	73202752	73203053	Lclat1
chr17	73708091	73712086	Galnt14
chr17	79021145	79022202	Prkd3
chr17	79053000	79053424	Qpct
chr17	79352996	79357788	Cdc42ep3
chr17	79708672	79716866	Cyp1b1
chr17	80374028	80374632	Arhgef33
chr17	80944206	80944496	Tmem178
chr17	80946052	80946596	Tmem178
chr17	81670494	81672228	Slc8a1
chr17	84185670	84187598	Zfp36l2
chr17	84673963	84675619	Abcg5
chr17	86168503	86169955	Prkce
chr17	87281053	87281797	4833418N02Rik
chr17	87283457	87285043	Ttc7
chr17	87794490	87800955	Kcnk12
chr17	93196747	93205971	Adcyap1
chr17	94875790	94877026	Gm20939
chr18	3508360	3508805	Bambi
chr18	4352212	4355242	Map3k8
chr18	5164218	5166015	Gm26682
chr18	9707933	9709591	Colec12
chr18	10704569	10706527	Abhd3
chr18	11837877	11839275	Cables1
chr18	11840612	11841777	Mir1901
chr18	14782234	14782637	Taf4b
chr18	14784167	14784909	Taf4b
chr18	15061162	15062894	Kctd1
chr18	15064419	15068434	Kctd1
chr18	15758718	15761090	Chst9
chr18	20001547	20002591	Dsc3
chr18	20557344	20559436	Dsg2
chr18	20960443	20962677	Rnf125
chr18	21650500	21655430	Klhl14
chr18	23753544	23754751	Mapre2
chr18	24709990	24714147	Fhod3
chr18	25750464	25752835	Celf4
chr18	25754730	25756759	Celf4
chr18	31929560	31932579	Lims2
chr18	31938503	31939878	Lims2
chr18	32939747	32941168	Camk4
chr18	34541345	34543235	Wnt8a
chr18	34719258	34720480	Gfra3
chr18	34861415	34865246	Egr1
chr18	36193840	36196366	Nrg2
chr18	36278419	36279802	Pura
chr18	36281384	36286488	Pura
chr18	36347479	36350500	Cystm1
chr18	36514391	36516416	Hbegf
chr18	36722595	36728835	Cd14
chr18	37090429	37091198	Pcdhac1
chr18	37141654	37145389	Pcdhac2
chr18	37663161	37663446	Pcdhga1
chr18	37722173	37723123	Pcdhgb4
chr18	37731769	37732509	Pcdhgb5
chr18	37736786	37737881	Pcdhga9
chr18	37741666	37749295	Pcdhgb6
chr18	37750684	37756899	Pcdhgb7
chr18	37764517	37768939	Pcdhga12
chr18	37807653	37808605	Pcdhgc3
chr18	37815505	37817365	Pcdhgc4
chr18	37819880	37823310	Pcdhgc5
chr18	37955731	37956656	Rell2
chr18	37998336	37998809	Arap3
chr18	38208963	38211610	Pcdh1
chr18	38213338	38214134	Pcdh1
chr18	38599144	38600833	Spry4
chr18	38994268	38994825	Arhgap26
chr18	39487309	39488980	Nr3c1
chr18	40256545	40258482	Kctd16
chr18	42896975	42898572	Ppp2r2b
chr18	44660275	44661645	A930012L18Rik
chr18	44810743	44813743	Mcc
chr18	45560008	45562221	Kcnn2
chr18	46199044	46202526	Trim36
chr18	46574520	46574850	Ticam2
chr18	46727120	46727559	Cdo1
chr18	46848194	46850853	Lvrn
chr18	51116132	51117466	Prr16
chr18	52768957	52769342	Sncaip
chr18	53551872	53552661	Prdm6
chr18	56922795	56925085	Marchf3
chr18	58835712	58836316	Adamts19
chr18	58837685	58838078	Adamts19
chr18	59176623	59177527	Chsy3
chr18	60622358	60625649	Synpo
chr18	60910993	60913125	Arsi
chr18	61012177	61016181	Slc6a7
chr18	61276231	61276777	Pde6a
chr18	61397287	61402392	Ppargc1b
chr18	61534775	61536034	Arhgef37
chr18	61909939	61911539	Ablim3
chr18	62179094	62181558	Adrb2
chr18	62323823	62324400	Htr4
chr18	62922893	62924002	Apcdd1
chr18	63384335	63388747	Piezo2
chr18	64264264	64264750	St8sia3
chr18	64330416	64339236	St8sia3os
chr18	64517243	64519016	Nars1
chr18	65431714	65432259	Malt1
chr18	65871851	65874936	Grp
chr18	66289767	66294052	Ccbe1
chr18	66456651	66462268	Pmaip1
chr18	66858331	66860446	Mc4r
chr18	66861487	66863254	Mc4r
chr18	67088542	67089461	Gnal
chr18	67130391	67136825	Gnal
chr18	67245898	67246460	Mppe1
chr18	67287619	67288956	Impa2
chr18	67341943	67345602	Cidea
chr18	67389609	67392441	Tubb6
chr18	67931905	67933130	Ldlrad4
chr18	73814163	73814946	Me2
chr18	74959251	74963492	Lipg
chr18	75695774	75696594	Ctif
chr18	75818159	75818784	Zbtb7c
chr18	75820726	75821974	Zbtb7c
chr18	76057863	76062612	Zbtb7c
chr18	77184207	77186775	St8sia5
chr18	77715264	77715535	Ark2n
chr18	78122362	78123847	Slc14a1
chr18	80237099	80237617	Hsbp1l1
chr18	80360939	80365564	Kcng2
chr18	82476469	82477376	Mbp
chr18	84082400	84083407	Tshz1
chr18	84088700	84092955	Ptgr3
chr18	84878830	84879320	Cyb5a
chr18	86395640	86396028	Neto1
chr18	86710952	86714971	Cbln2
chr19	3321107	3325323	Cpt1a
chr19	3413477	3415321	Gal
chr19	4267142	4269793	Ssh3
chr19	4439051	4440450	Rhod
chr19	4475424	4478376	Syt12
chr19	4511012	4512084	Pcx
chr19	4697152	4700726	Top6bl
chr19	4712747	4713595	Sptbn2
chr19	4839874	4842338	Ccdc87
chr19	4942182	4942546	Peli3
chr19	4982715	4995748	Npas4
chr19	5050604	5053934	Rin1
chr19	5066896	5069778	Cd248
chr19	5446130	5450491	Fosl1
chr19	5653340	5655837	Sipa1
chr19	5744933	5745835	Ltbp3
chr19	5749504	5752712	Ltbp3
chr19	5756314	5757949	Ltbp3
chr19	6014573	6017820	Capn1
chr19	6399975	6402043	Rasgrp2
chr19	6419165	6420512	Nrxn2
chr19	6496400	6502446	Nrxn2
chr19	6828795	6831904	Mir5046
chr19	6838815	6841633	Rps6ka4
chr19	6845656	6849467	Ccdc88b
chr19	6969057	6970134	Plcb3
chr19	7055550	7056708	Macrod1
chr19	7611739	7612692	Plaat5
chr19	8661584	8662742	9830166K06Rik
chr19	10239534	10240717	Myrf
chr19	10305921	10306210	Dagla
chr19	10389437	10390764	Syt7
chr19	10455377	10460150	Lrrc10b
chr19	16435820	16437829	Gna14
chr19	16782520	16783504	Vps13a
chr19	16956608	16957598	Prune2
chr19	17355429	17356873	Gcnt1
chr19	17392685	17393553	Rfk
chr19	17835010	17836595	Pcsk5
chr19	18630394	18630669	Ostf1
chr19	18749243	18750269	Trpm6
chr19	21471107	21473695	Gda
chr19	23141333	23143766	Klf9
chr19	23756903	23757626	Apba1
chr19	23759219	23761882	Apba1
chr19	24028829	24032416	Entrep1
chr19	24223846	24226745	Tjp2
chr19	24860624	24862936	Pgm5
chr19	24996991	25003215	Dock8
chr19	25236045	25239088	Kank1
chr19	25405367	25408757	Kank1
chr19	26602758	26604061	Smarca2
chr19	26607657	26609701	Smarca2
chr19	28677855	28679616	Glis3
chr19	28833752	28836207	Slc1a1
chr19	29367703	29368148	Cd274
chr19	30546192	30551529	Dkk1
chr19	31761304	31764144	Prkg1
chr19	32386917	32387523	Sgms1
chr19	32593890	32597175	Papss2
chr19	34291218	34291854	Fas
chr19	34473396	34476761	Ch25h
chr19	34746029	34747889	Slc16a12
chr19	36054942	36059798	Htr7
chr19	36410749	36411556	Pcgf5
chr19	36552584	36554179	Hectd2
chr19	37172219	37174660	Cpeb3
chr19	37176058	37177536	Cpeb3
chr19	38042238	38045217	Myof
chr19	38094498	38099781	Ffar4
chr19	38123427	38125595	Rbp4
chr19	38480000	38480972	Plce1
chr19	38482180	38483632	Plce1
chr19	40270197	40272527	Pdlim1
chr19	40888996	40894129	Mir8092
chr19	41205081	41208211	Tll2
chr19	41384652	41385754	Pik3ap1
chr19	41741955	41743800	Slit1
chr19	41981978	41983925	Ubtd1
chr19	42146479	42149706	Marveld1
chr19	42253819	42255555	Golga7b
chr19	42429844	42436386	Crtac1
chr19	42612246	42613651	Loxl4
chr19	43439589	43443949	Cnnm1
chr19	43495326	43495976	Cnnm1
chr19	43940620	43940937	Dnmbp
chr19	43985968	43986226	Cpn1
chr19	44406841	44407465	Scd1
chr19	44492351	44498675	Wnt8b
chr19	44505654	44518288	Wnt8b
chr19	44518967	44519432	Sec31b
chr19	44544446	44546298	Sec31b
chr19	44834045	44839552	1700039E22Rik
chr19	46145585	46150578	Pitx3
chr19	46324678	46327756	Psd
chr19	46356937	46358321	Mfsd13a
chr19	46762406	46763770	Cnnm2
chr19	47012136	47017999	Ina
chr19	47178369	47181766	Neurl1a
chr19	47836403	47836924	Cfap43
chr19	48204178	48208655	Sorcs3
chr19	53140637	53141528	Add3
chr19	55891210	55897679	Tcf7l2
chr19	56395654	56396725	Casp7
chr19	56719353	56726955	Adrb1
chr19	57006885	57009206	Afap1l2
chr19	57314481	57314757	Ablim1
chr19	58453088	58454476	Gfra1
chr19	59074249	59076980	Shtn1
chr19	59260739	59262249	Slc18a2
chr19	60466110	60470918	Prlhr
chr19	60754264	60758434	Nanos1
chr19	61175271	61175845	Mplkipl1
chr2	3335713	3337168	Acbd7
chr2	3416340	3418822	Meig1
chr2	5062709	5063764	Optn
chr2	5712033	5713666	Camk1d
chr2	6128366	6130545	Proser2
chr2	10373792	10376735	Sfmbt2
chr2	11172527	11173826	Prkcq
chr2	11503486	11504359	Pfkfb3
chr2	11552243	11555405	Pfkfb3
chr2	11704883	11707704	Il15ra
chr2	12300777	12301455	E030013I19Rik
chr2	13007956	13013905	C1ql3
chr2	14602666	14603313	Cacnb2
chr2	14605087	14605768	Cacnb2
chr2	17729345	17732362	Nebl
chr2	18673637	18676274	Commd3
chr2	18797585	18803494	Carlr
chr2	18995412	18996595	Pip4k2a
chr2	19658905	19660361	Otud1
chr2	19910290	19911827	Etl4
chr2	21366019	21366782	Gpr158
chr2	21367942	21370495	Gpr158
chr2	22622929	22628144	Gad2
chr2	22773969	22774568	Apbb1ip
chr2	22774868	22775992	Apbb1ip
chr2	23572750	23573132	Spopl
chr2	24366925	24368677	Psd4
chr2	24762413	24765148	Cacna1b
chr2	25195008	25196533	Tor4a
chr2	25263113	25264522	Tprn
chr2	25316689	25322423	Grin1
chr2	25364430	25367206	Uap1l1
chr2	25393365	25402935	Entpd2
chr2	25403220	25403812	Npdc1
chr2	25425143	25425873	Fut7
chr2	25862988	25866104	Kcnt1
chr2	25876499	25879831	Kcnt1
chr2	26090565	26093198	Nacc2
chr2	26120848	26123644	Nacc2
chr2	26603060	26605000	Agpat2
chr2	27140970	27143123	Fam163b
chr2	27886929	27887847	Col5a1
chr2	28620667	28622973	Gfi1b
chr2	29037999	29043243	Cfap77
chr2	29054038	29056054	Cfap77
chr2	29819123	29819515	Urm1
chr2	29821047	29821399	Urm1
chr2	30800787	30802681	1700001O22Rik
chr2	30843850	30846494	Prrx2
chr2	30901989	30903713	Ptges
chr2	31142575	31143124	Fnbp1
chr2	31313016	31319017	Hmcn2
chr2	31469228	31471284	Ass1
chr2	31496101	31499467	Gm5424
chr2	31885911	31889229	Lamc3
chr2	31950734	31951395	Aif1l
chr2	32360927	32362698	Ciz1
chr2	32578952	32579970	Pip5kl1
chr2	32581686	32583512	Pip5kl1
chr2	33131681	33133249	Garnl3
chr2	34872557	34876759	Psmd5
chr2	35256045	35257197	Gsn
chr2	35281277	35283952	Gsn
chr2	35335508	35336332	Stom
chr2	35459541	35463470	Ggta1
chr2	35580592	35584560	Dab2ip
chr2	38335803	38338867	Lhx2
chr2	38339804	38341041	Lhx2
chr2	38353448	38354442	Lhx2
chr2	38922045	38925751	Nr6a1
chr2	42651937	42653077	Lrp1b
chr2	49786798	49789332	Lypd6b
chr2	52409937	52410913	Arl5a
chr2	52673718	52677346	Cacnb4
chr2	58355857	58357332	Acvr1c
chr2	60283899	60285212	Cd302
chr2	60552278	60553622	Pla2r1
chr2	60672574	60672860	Itgb6
chr2	60878556	60883764	Rbms1
chr2	60963470	60963801	Rbms1
chr2	62410906	62412513	Dpp4
chr2	65021736	65022344	Grb14
chr2	65237616	65237989	Cobll1
chr2	65363565	65364360	Slc38a11
chr2	66122357	66125898	Galnt3
chr2	69584453	69588362	Lrp2
chr2	71117504	71118801	Cybrd1
chr2	71980073	71982208	Rapgef4
chr2	72812003	72814329	6430710C18Rik
chr2	73385732	73386051	Gpr155
chr2	74549467	74550243	Lnpk
chr2	76338722	76339020	Pde11a
chr2	76403891	76405838	Osbpl6
chr2	77815309	77818960	Zfp385b
chr2	79428101	79428738	Cerkl
chr2	79450886	79463714	Neurod1
chr2	80444188	80447279	Frzb
chr2	82052259	82056034	Zfp804a
chr2	84838372	84839962	Slc43a1
chr2	84882465	84889802	Rtn4rl2
chr2	90783221	90783977	Agbl2
chr2	90886083	90891046	C1qtnf4
chr2	91965500	91965916	Dgkz
chr2	92022916	92025110	Creb3l1
chr2	92370207	92372348	Large2
chr2	92434894	92435376	Cry2
chr2	92460271	92461920	Slc35c1
chr2	92600288	92601925	Chst1
chr2	93954069	93957298	Gm13889
chr2	102549246	102551404	Pamr1
chr2	102657808	102660888	Slc1a2
chr2	103967721	103973420	Lmo2
chr2	104123028	104124195	A930018P22Rik
chr2	104408227	104411768	D430041D05Rik
chr2	104740147	104744957	Depdc7
chr2	104848264	104851970	Prrg4
chr2	105223792	105226136	Them7
chr2	106691793	106692705	Mpped2
chr2	106695838	106697294	Mpped2
chr2	107291395	107291896	Kcna4
chr2	109671340	109677605	Bdnf
chr2	113215356	113218242	Ryr3
chr2	113328020	113329009	Fmn1
chr2	113440419	113440907	Fmn1
chr2	113754939	113760405	Grem1
chr2	114011544	114016014	Actc1dt
chr2	115510263	115515428	3110099E03Rik
chr2	116060282	116061995	Meis2
chr2	116067755	116077334	G630016G05Rik
chr2	117341968	117343591	Rasgrp1
chr2	118111917	118113479	Thbs1
chr2	118370686	118373597	Gpr176
chr2	118547584	118549208	Bmf
chr2	118662504	118664256	Pak6
chr2	118728158	118729333	Plcb2
chr2	118742868	118745329	Inafm2
chr2	118746584	118746990	Inafm2
chr2	118902355	118904157	Bahd1
chr2	119164823	119168391	Gchfr
chr2	119320334	119328836	Gm14207
chr2	119742650	119744899	Itpka
chr2	119756461	119760792	Ltk
chr2	119797577	119799385	Tyro3
chr2	120244465	120246471	Pla2g4e
chr2	121355681	121359824	Ckmt1
chr2	121805617	121805992	Frmd5
chr2	122307125	122309147	Duoxa1
chr2	122310433	122314829	Duoxa1
chr2	122637408	122639189	AA467197
chr2	122764119	122766149	Sqor
chr2	124088966	124092762	Sema6d
chr2	124606153	124609620	Sema6d
chr2	124610850	124612525	Sema6d
chr2	125134981	125135299	Ctxn2
chr2	125721747	125723767	Shc4
chr2	126551005	126554960	Slc27a2
chr2	127335033	127337641	Dusp2
chr2	127479039	127485219	Kcnip3
chr2	127539283	127544246	Prom2
chr2	127836917	127841264	Acoxl
chr2	128122825	128124829	Bcl2l11
chr2	128699023	128699907	Mertk
chr2	128863211	128864449	Fbln7
chr2	129698706	129700216	Pdyn
chr2	130294360	130294789	Ebf4
chr2	130295891	130296999	Ebf4
chr2	130397827	130398745	Cpxm1
chr2	130449054	130449714	Ptpra
chr2	130634719	130638553	Lzts3
chr2	130694728	130699719	Slc4a11
chr2	131039740	131043246	Mir6973b
chr2	131052436	131056608	Adam33
chr2	131062654	131065171	Adam33
chr2	131170083	131174246	Spef1
chr2	131951927	131954691	Prnd
chr2	132145604	132146071	Slc23a2
chr2	132383829	132385844	Prokr2
chr2	132878240	132880678	Lrrn4
chr2	134786761	134787891	Plcb1
chr2	137114933	137116162	Jag1
chr2	139674888	139676829	Ism1
chr2	143546568	143549695	Pcsk2os1
chr2	143862221	143862721	Bfsp1
chr2	146219635	146220226	Insm1
chr2	146542531	146542985	4933406D12Rik
chr2	148393918	148396886	Sstr4
chr2	148404664	148409511	Thbd
chr2	150409348	150410238	Zfp442
chr2	150667496	150668162	E130215H24Rik
chr2	151631384	151633549	Snph
chr2	151670243	151670508	Rad21l
chr2	151701625	151704459	Tmem74b
chr2	151841864	151844166	Rspo4
chr2	151995210	151998548	Slc52a3
chr2	151999696	152000451	Slc52a3
chr2	152081419	152082938	Scrt2
chr2	152344935	152345311	Gm14164
chr2	152625603	152628410	Rem1
chr2	152910978	152914538	Mylk2
chr2	152950545	152954460	Dusp15
chr2	153030929	153033461	Xkr7
chr2	153066869	153073618	Ccm2l
chr2	153106902	153111437	Hck
chr2	154406845	154407715	Snta1
chr2	154893583	154893902	Eif2s2
chr2	155013785	155016278	a
chr2	155627432	155633102	Myh7b
chr2	155771484	155777540	Mmp24
chr2	156419760	156424553	Epb41l1
chr2	156612638	156617814	Gm14169
chr2	157911853	157916449	Vstm2l
chr2	158374156	158376585	Snhg11
chr2	158667272	158670176	Ppp1r16b
chr2	160730326	160730606	Plcg1
chr2	160888192	160888528	Lpin3
chr2	160910657	160913698	Emilin3
chr2	162658050	162661940	Ptprt
chr2	163437374	163439790	Gdap1l1
chr2	163914830	163921564	Rims4
chr2	164387445	164391120	Slpi
chr2	164485145	164487719	Dbndd2
chr2	164562111	164563385	Wfdc2
chr2	164854520	164859643	Pltp
chr2	164966500	164972694	Slc12a5
chr2	164996710	164999376	Slc12a5
chr2	165179083	165182249	Cdh22
chr2	165231304	165245060	Cdh22
chr2	165472466	165473704	Slc13a3
chr2	165594002	165596866	Eya2
chr2	167188173	167189632	Kcnb1
chr2	167190970	167191425	Kcnb1
chr2	167239479	167240679	Ptgis
chr2	167350024	167351223	B4galt5
chr2	167535867	167541604	Snai1
chr2	167662492	167662999	Peds1
chr2	167687992	167691353	Cebpb
chr2	168081483	168082785	Pard6b
chr2	168588900	168590777	Nfatc2
chr2	168762132	168769905	Sall4
chr2	169634329	169634881	Tshz2
chr2	170133022	170133540	Zfp217
chr2	170732582	170733322	Dok5
chr2	172247367	172248884	Mc3r
chr2	173020908	173021488	Rbm38
chr2	173577326	173580089	Ankrd60
chr2	174296946	174301457	Gnas
chr2	174328046	174328765	Gnas
chr2	174760389	174760689	Edn3
chr2	174760770	174761081	Edn3
chr2	178118169	178119947	Phactr3
chr2	178142185	178143124	Phactr3
chr2	178413451	178414397	Ppp1r3d
chr2	180022158	180024173	Lsm14b
chr2	180224332	180226836	Lama5
chr2	180383799	180389445	B230312C02Rik
chr2	180498180	180501808	Ntsr1
chr2	180597080	180599590	Col9a3
chr2	180638116	180644334	Tcfl5
chr2	181038215	181038540	Chrna4
chr2	181039736	181040451	Chrna4
chr2	181132364	181139527	Kcnq2
chr2	181155939	181157795	Eef1a2
chr2	181311718	181316526	Stmn3
chr2	181457076	181458897	Zbtb46
chr3	8509865	8510216	Stmn2
chr3	9610664	9611238	Zfp704
chr3	10087748	10089016	Myef2l
chr3	13473273	13473583	Ralyl
chr3	18049253	18054901	Bhlhe22
chr3	18056122	18057238	Bhlhe22
chr3	19694202	19696167	Crh
chr3	27369042	27374859	Ghsr
chr3	27937757	27938079	Pld1
chr3	28261618	28262534	Tnik
chr3	30011058	30012293	Mecom
chr3	30649241	30651909	Lrriq4
chr3	30855281	30857037	Gpr160
chr3	31307320	31311452	Slc7a14
chr3	31903665	31904455	Kcnmb2
chr3	34104437	34107331	Sox2ot
chr3	34195256	34198211	Sox2ot
chr3	34639741	34644456	Sox2ot
chr3	34650746	34651849	Sox2
chr3	34656570	34657830	Sox2ot
chr3	34660479	34665405	Sox2ot
chr3	36221715	36222862	Qrfpr
chr3	36531631	36531968	Smim43
chr3	36688809	36689741	Trpc3
chr3	37346746	37350076	Fgf2
chr3	37722702	37725032	Gm5148
chr3	40530560	40534154	Intu
chr3	40950852	40952403	Larp1b
chr3	45378942	45382955	Pcdh10
chr3	52265093	52272011	Foxo1
chr3	53655683	53656414	Frem2
chr3	54156706	54158538	Trpc4
chr3	54756957	54757256	Smad9
chr3	54913853	54917195	Sertm1
chr3	55055359	55056753	Ccna1
chr3	61001342	61002097	P2ry1
chr3	61003406	61004187	P2ry1
chr3	62337960	62341001	Arhgef26
chr3	62602440	62604257	Gpr149
chr3	63295596	63297960	Mme
chr3	64948969	64949844	Kcnab1
chr3	65656627	65658077	Mir8120
chr3	66221016	66221310	Ptx3
chr3	67372927	67373205	Mlf1
chr3	67514115	67516193	Rarres1
chr3	68868173	68871675	1110032F04Rik
chr3	69317894	69318271	Ppm1l
chr3	73054078	73057109	Slitrk3
chr3	75137221	75146003	Zbbx
chr3	79288174	79288789	Rapgef2
chr3	80801253	80802542	Gria2
chr3	82547106	82548214	Npy2r
chr3	82874811	82877381	Rbm46
chr3	82902414	82905161	Rbm46os
chr3	83125825	83131786	Gm10710
chr3	84476842	84481718	Fhdc1
chr3	84595055	84595599	Tigd4
chr3	84665399	84667456	Tmem154
chr3	87755109	87755380	Pear1
chr3	87768232	87769734	Pear1
chr3	87802913	87812911	Insrr
chr3	88019167	88026565	Hapln2
chr3	88028238	88031876	Hapln2
chr3	88139154	88141607	Mef2d
chr3	88252093	88255861	Rhbg
chr3	88364222	88367318	Paqr6
chr3	88369923	88370502	Bglap3
chr3	88483870	88485532	Lmna
chr3	88501975	88503102	Lmna
chr3	89089300	89093548	Rusc1
chr3	89146039	89150012	Hcn3
chr3	89158833	89159826	Hcn3
chr3	89278382	89282124	Efna1
chr3	89350523	89351123	Adam15
chr3	89520730	89522886	Kcnn3
chr3	90513788	90515278	S100a1
chr3	92079383	92083894	Loricrin
chr3	94362396	94365472	C2cd4d
chr3	94396951	94399919	Lingo4
chr3	95427269	95428634	Gm4349
chr3	96160629	96162756	Mtmr11
chr3	96180745	96181359	Sv2a
chr3	96181826	96182766	Sv2a
chr3	96182949	96183736	Sv2a
chr3	96526263	96528755	Hjv
chr3	96670828	96671241	Ankrd35
chr3	96707731	96708417	Nudt17
chr3	97823781	97824581	Pde4dip
chr3	97866585	97869918	Pde4dip
chr3	97886776	97890827	Pde4dip
chr3	98014163	98015107	Notch2
chr3	98338411	98339061	Phgdh
chr3	100486693	100489015	Tent5c
chr3	101110763	101111377	Ptgfrn
chr3	101605592	101606315	Atp1a1
chr3	102084913	102085992	Casq2
chr3	102202400	102206039	Vangl1
chr3	102469063	102471237	Ngf
chr3	103101106	103103841	Dennd2c
chr3	103572067	103578339	Syt6
chr3	105451196	105452064	Kcnd3os
chr3	105453207	105454532	Kcnd3
chr3	105705362	105706562	Inka2
chr3	107037147	107037764	Kcna3
chr3	107099497	107101542	Kcna2
chr3	108185123	108185536	Amigo1
chr3	108534935	108537065	Elapor1
chr3	116712529	116713670	Slc35a3
chr3	118430762	118437793	Mir137
chr3	121260414	121265136	Tlcd4
chr3	121531542	121533714	Slc44a3
chr3	121721158	121725001	F3
chr3	121952796	121955817	Arhgap29
chr3	121968222	121969957	Arhgap29
chr3	122042100	122048599	Abca4
chr3	122418491	122419875	Bcar3
chr3	122420782	122421622	Bcar3
chr3	123235341	123235635	Synpo2
chr3	123266841	123268740	Sec24d
chr3	123445670	123449507	Prss12
chr3	125936795	125937947	Ugt8a
chr3	127497871	127500023	Ank2
chr3	127625644	127632442	Neurog2
chr3	127787194	127791559	Tifa
chr3	127894030	127895863	Fam241a
chr3	129968458	129970650	Mcub
chr3	130181041	130182106	Col25a1
chr3	131488926	131491463	Sgms2
chr3	132084497	132087969	Dkk2
chr3	132947976	132950883	Npnt
chr3	133545685	133545963	Tet2
chr3	134828320	134829930	Tacr3
chr3	135826469	135827035	Slc39a8
chr3	137623223	137623505	Ddit4l
chr3	139204575	139204857	Stpg2
chr3	142531099	142531588	Gbp7
chr3	145648428	145653450	Ccn1
chr3	145757577	145760166	Ddah1
chr3	146116781	146118610	Mcoln3
chr3	146149251	146153690	Mcoln2
chr3	146220204	146223037	Lpar3
chr3	146402966	146403232	Ssx2ip
chr3	146682584	146684566	Samd13
chr3	146684821	146685082	Samd13
chr3	151836884	151838271	Ptgfr
chr3	152105084	152108574	Gipc2
chr3	152164678	152166184	Gipc2
chr3	152192279	152194944	Dnajb4
chr3	152261126	152266927	Nexn
chr3	152665423	152669540	Ak5
chr3	152980392	152981328	St6galnac5
chr3	153973336	153975576	Slc44a5
chr3	154662708	154664356	Erich3
chr3	159831455	159851491	Wls
chr4	3677371	3679162	Lyn
chr4	3870819	3871277	Mos
chr4	4136567	4139877	Penk
chr4	8237887	8238615	Car8
chr4	9841533	9862745	Gdf6
chr4	11704656	11704935	Gem
chr4	13743750	13747253	Runx1t1
chr4	13750836	13752180	Runx1t1
chr4	13780716	13782853	Runx1t1
chr4	14930729	14932495	Gm11837
chr4	15148191	15148509	Necab1
chr4	15880443	15882759	Calb1
[truncated: 1,304 more rows]

## Sheet: EZH2 Only Promoter Peaks
EZH2 Only Promoter Peaks (n=21)
chrm	start	end	annotated gene
chr1	195161332	195162032	Cr2
chr10	104176179	104176731	Alyreffm15
chr10	127164301	127164607	B4galnt1
chr11	29139477	29139769	Pnpt1
chr11	114888280	114888716	Cd300a
chr13	85217069	85217523	Rasa1
chr15	100647318	100648113	Mir6961
chr17	23818484	23818841	Srrm2
chr18	15410936	15411298	Aqp4
chr2	20872893	20873817	Arhgap21
chr2	20916476	20916884	Arhgap21
chr3	105911869	105912591	Tmigd3
chr4	108524556	108525176	Tut4
chr4	108554806	108555085	Tut4
chr4	116045418	116046333	Nsun4
chr4	132004170	132004441	Epb41
chr5	83353221	83353488	Tecrl
chr7	103466138	103466519	Or52d13
chr7	109506978	109507264	Trim66
chr8	22173627	22174071	Ckap2
chr9	108943502	108943882	Uqcrc1

## Sheet: H3K27me3 + EZH2 Shared Promoter
H3K27me3 and EZH2 Shared Promoter (n=721)
chrm	start	end	annotated gene
chr1	4491533	4494728	Sox17
chr1	4496412	4497540	Sox17
chr1	9966927	9968402	Tcf24
chr1	19102759	19103531	Tfap2d
chr1	19214305	19214646	Tfap2b
chr1	34536614	34537276	Cfc1
chr1	40680399	40680760	Slc9a2
chr1	40681877	40682212	Slc9a2
chr1	42695630	42700565	Pou3f3
chr1	56969756	56970149	Satb2
chr1	56977053	56982414	Satb2
chr1	63273858	63274263	Zdbf2
chr1	74771282	74772291	Wnt6
chr1	74783803	74784588	Wnt6
chr1	74855252	74856317	Cdk5r2
chr1	74881177	74886455	Fev
chr1	74891999	74893600	Cryba2
chr1	74900512	74901337	Mir375
chr1	74947952	74952440	Ihh
chr1	75219271	75219950	Tuba4a
chr1	78193417	78198000	Pax3
chr1	87153638	87156409	Ecel1
chr1	89925695	89935950	Gbx2
chr1	119419988	119422825	Inhbb
chr1	120340483	120341506	C1ql2
chr1	120596149	120608990	En1
chr1	134646810	134647676	Syt2
chr1	135918463	135919263	Pkp1
chr1	136051012	136051449	Ascl5
chr1	136259779	136260187	Gpr25
chr1	136945181	136949024	Nr5a2
chr1	136953032	136953823	Nr5a2
chr1	138840217	138840551	Lhx9
chr1	138843883	138844302	Lhx9
chr1	138846458	138847506	Lhx9
chr1	153185828	153186214	Lamc2
chr1	155740193	155741961	Lhx4
chr1	167687962	167693243	Lmx1a
chr1	180696425	180697381	Mixl1
chr1	184730044	184735693	Hlx
chr1	187608830	187609729	Esrrg
chr1	191184197	191185458	Atf3
chr10	11080383	11080805	Grm1
chr10	19355760	19360359	Olig3
chr10	22819555	22820293	Tcf21
chr10	44003478	44005718	Crybg1
chr10	44526913	44527202	Prdm1
chr10	50891778	50896845	Sim1
chr10	50897494	50898176	Sim1
chr10	52022755	52023704	Vgll2
chr10	60686264	60686736	Cdh23
chr10	61418784	61419280	Nodal
chr10	61978642	61979836	Col13a1
chr10	67535551	67536009	Egr2
chr10	67539624	67540253	Egr2
chr10	75317137	75317833	Adora2a
chr10	80356412	80356854	Plk5
chr10	80494564	80496262	Onecut3
chr10	81343078	81343553	Gipc3
chr10	84756885	84760428	Rfx4
chr10	103026625	103028792	Alx1
chr10	121641301	121642162	D930020B18Rik
chr10	127048409	127049960	Cyp27b1
chr10	127326172	127327394	Arhgap9
chr11	5058053	5058868	Rasl10a
chr11	12037885	12038249	Grb10
chr11	22000234	22000648	Otx1
chr11	22858300	22859167	B3gnt2
chr11	31370957	31371588	Stc2
chr11	33146465	33146931	Fgf18
chr11	33197176	33204719	Tlx3
chr11	35120976	35121859	Slit3
chr11	49609761	49611010	Flt4
chr11	50601970	50602418	Adamts2
chr11	52284112	52284791	Tcf7
chr11	57827546	57838539	Hand1
chr11	59289071	59290431	Wnt3a
chr11	59306250	59307391	Wnt9a
chr11	63920190	63920468	Hs3st3b1
chr11	68383652	68385955	Ntn1
chr11	69963777	69966507	Cldn7
chr11	72960802	72961521	Atp2a3
chr11	74610630	74610982	Rap1gap2
chr11	75165326	75169501	Hic1
chr11	75171374	75172972	Mir212
chr11	76998313	76999161	Slc6a4
chr11	78924999	78925612	Nos2
chr11	80154149	80154505	Adap2
chr11	82932114	82933198	Unc45b
chr11	83849704	83854228	Hnf1b
chr11	84519265	84529818	Lhx1
chr11	84957718	84958830	Car4
chr11	85886364	85887077	Tbx4
chr11	85888038	85888697	Tbx4
chr11	85891496	85892712	Tbx4
chr11	85894557	85895965	Tbx4
chr11	93099406	93100670	Car10
chr11	95142854	95146873	Dlx4
chr11	95914402	95915943	B4galnt2
chr11	96193640	96198564	Hoxb13
chr11	96263192	96264982	Mir196a-1
chr11	96267023	96274772	Hoxb9
chr11	96281143	96287506	Hoxb7
chr11	96290267	96295650	Hoxb6
chr11	96297055	96306699	Hoxb5
chr11	96313981	96315945	Mir10a
chr11	96316906	96321720	Hoxb4
chr11	96325074	96329620	Hoxb3
chr11	96339437	96347094	Hoxb3
chr11	96351396	96355244	Hoxb3os
chr11	96365204	96367094	Hoxb1
chr11	97017775	97019697	Sp6
chr11	97534565	97534945	Srcin1
chr11	97627968	97629393	Epop
chr11	98325545	98329661	Neurod2
chr11	98348732	98349448	Ppp1r1b
chr11	98545963	98546339	Ikzf3
chr11	100969789	100970821	Cavin1
chr11	101079629	101080117	Hsd17b1
chr11	102146531	102147524	Nags
chr11	103362049	103363859	Arhgap27
chr11	103649206	103650150	Rprml
chr11	103749451	103750153	Wnt9b
chr11	103773612	103774829	Wnt3
chr11	104133686	104134065	Crhr1
chr11	115824619	115824880	Llgl2
chr11	115974859	115975549	Itgb4
chr11	116108861	116109171	Trim47
chr11	116281225	116282137	Galr2
chr11	116283312	116283656	Galr2
chr11	119041886	119043372	Cbx8
chr11	119390328	119390719	Mir1932
chr11	119548324	119549663	Gm11762
chr11	120658943	120659841	Notum
chr11	120660236	120661227	Notum
chr12	8301314	8302358	Gdf7
chr12	8302360	8303288	Gdf7
chr12	9574345	9575022	Osr1
chr12	9576124	9576567	Osr1
chr12	31559337	31559711	Slc26a4
chr12	33955389	33955732	Twist1
chr12	33956017	33957438	Twist1
chr12	33958552	33961124	Twist1
chr12	49382690	49383350	Foxg1
chr12	49384920	49386799	3110039M20Rik
chr12	56528495	56529668	Sfta3
chr12	56531432	56538022	Nkx2-1
chr12	56611003	56615827	Nkx2-9
chr12	56689302	56698463	Pax9
chr12	57542491	57544429	Foxa1
chr12	57546503	57550861	Foxa1
chr12	73044275	73046658	Six1
chr12	73048810	73050796	Six1
chr12	73545431	73546360	Tmem30b
chr12	84641964	84642407	Vrtn
chr12	86421822	86423710	Esrrb
chr12	99966066	99966367	Kcnk13
chr12	104471252	104476296	Gsc
chr12	109052400	109052675	Begain
chr12	109453534	109454191	Dlk1
chr12	110281093	110281606	Dio3
chr12	111274329	111275860	Amn
chr12	111423444	111423771	Exoc3l4
chr12	111442329	111443252	Tnfaip2
chr12	111445424	111445729	Tnfaip2
chr12	112144340	112144615	Kif26a
chr12	118198252	118198589	Dnah11
chr12	118529362	118530038	D230030E09Rik
chr12	118847083	118851391	Sp8
chr13	22005783	22006473	Prss16
chr13	31557134	31560464	Foxq1
chr13	31626351	31628052	Foxf2
chr13	31807395	31812175	Foxc1
chr13	34652204	34652909	Pxdc1
chr13	38152052	38152955	Dsp
chr13	40728219	40742113	Tfap2a
chr13	48661098	48666386	Barx1
chr13	53472074	53472684	Msx2
chr13	55825132	55831863	Pitx1
chr13	55832861	55838327	Pitx1
chr13	56295809	56296344	Cxcl14
chr13	56438610	56438994	Slc25a48
chr13	71957284	71960543	Irx1
chr13	71961909	71964968	Irx1
chr13	72630595	72631973	Irx2
chr13	73261118	73261565	Irx4
chr13	73536359	73536812	Slc6a3
chr13	74120998	74121728	Slc9a3
chr13	94868987	94879597	Otp
chr13	94881512	94886533	Otp
chr13	98352680	98353884	Foxd1
chr13	100551345	100551644	Ocln
chr14	32463194	32464842	Slc18a3
chr14	32596964	32599789	Drgx
chr14	34819029	34820664	Grid1
chr14	46388649	46389767	Bmp4
chr14	48666537	48667049	Otx2
chr14	48671480	48672725	Otx2os1
chr14	55788487	55789291	Ripk3
chr14	57058266	57058585	Gja3
chr14	57104279	57104998	Gjb2
chr14	63239869	63248595	Gata4
chr14	63264895	63272011	Gata4
chr14	63942479	63944788	Sox7
chr14	67231731	67232022	Ebf2
chr14	67235747	67236611	Ebf2
chr14	68082858	68083378	Nefl
chr14	69170841	69172923	Nkx2-6
chr14	70077369	70080565	Egr3
chr14	70176762	70177148	Pdlim2
chr14	70554614	70555328	Hr
chr14	79768286	79770783	Gm9748
chr14	101729402	101729857	Lmo7
chr14	104464904	104465970	Pou4f1
chr14	118230381	118237546	Sox21os1
chr15	7810619	7810941	Gdnf
chr15	35293679	35294602	Osr2
chr15	35295722	35296906	Osr2
chr15	35299674	35304051	Osr2
chr15	37232052	37234841	Gm16136
chr15	55308281	55308697	Col14a1
chr15	72546999	72547891	Kcnk9
chr15	74517155	74518785	Adgrb1
chr15	75746000	75747509	Mafa
chr15	75887560	75888456	Mroh6
chr15	75997635	76000045	Mapk15
chr15	78718439	78719391	Elfn2
chr15	79163278	79164308	Sox10
chr15	82211618	82212678	Shisa8
chr15	85580432	85581547	AU022754
chr15	89378287	89379575	Cimap1b
chr15	92397253	92397513	Pdzrn4
chr15	98776483	98778411	Wnt10b
chr15	98789590	98793330	Wnt1
chr15	98804887	98807632	Ddn
chr15	99087373	99089092	C1ql4
chr15	99222270	99226679	Kcnh3
chr15	99589406	99591747	Aqp5
chr15	100636011	100637203	Smagp
chr15	100729082	100729470	Galnt6
chr15	101266752	101267212	Nr4a1
chr15	102256694	102257410	Rarg
chr15	102917890	102925051	Hoxc13
chr15	102933287	102940257	Hoxc12
chr15	102945149	102957004	Hotair
chr15	102959382	102968523	Hoxc5
chr15	102970676	102972583	Mir196a-2
chr15	102974495	102986476	Hoxc9
chr15	102987965	102989079	Hoxc8
chr15	102990553	102997016	Hoxc8
chr15	102997625	103001173	Hoxc6
chr15	103007948	103012458	Hoxc6
chr15	103013428	103016942	Hoxc5
chr15	103032653	103033189	Hoxc4
chr15	103034240	103036874	Hoxc4
chr15	103146516	103147328	D930007P13Rik
chr16	5132146	5132629	Ppl
chr16	9991949	9992629	Grin2a
chr16	11984692	11985498	Shisa9
chr16	17796831	17798810	Scarf2
chr16	17801860	17804648	Scarf2
chr16	18584503	18592077	Tbx1
chr16	18621327	18621646	Gp1bb
chr16	20589913	20590191	Vwa5b2
chr16	91225582	91229135	Olig2
chr16	91269800	91271912	Olig1
chr16	92694601	92696522	Runx1
chr16	93682947	93683851	Cbr3
chr16	94082962	94090540	Sim2
chr16	97763029	97764060	Ripk4
chr17	3327198	3327703	Tiam2
chr17	8432489	8433690	T
chr17	23679366	23679782	Cldn6
chr17	24752542	24753732	Hs3st6
chr17	26836269	26845367	Nkx2-5
chr17	33977926	33978378	H2-K2
chr17	34197358	34198148	Psmb8
chr17	34671286	34672526	Tnxb
chr17	34957763	34958979	Hspa1b
chr17	34970366	34972130	Hspa1a
chr17	35342324	35343514	H2-Q2
chr17	36145036	36146018	Gm10499
chr17	36167424	36168739	H2-T26
chr17	44737028	44737889	Runx2
chr17	47436456	47436803	AI661453
chr17	47834168	47834657	Mdfi
chr17	74046470	74047637	Srd5a2
chr17	83630461	83632944	Kcng3
chr17	85683445	85689686	Six2
chr17	86754041	86754803	Epas1
chr17	87636073	87636484	Epcam
chr18	7001854	7002832	Mkx
chr18	11047616	11048854	Gata6os
chr18	11050215	11055648	Gata6
chr18	11059073	11059395	Gata6
chr18	24653072	24654566	Mocos
chr18	35652597	35655053	Prob1
chr18	42394395	42396097	Pou4f3
chr18	52528623	52529727	Lox
chr18	53462622	53466426	Prdm6
chr18	61035935	61036514	Cdx1
chr18	64660075	64660587	Atp8b1
chr18	74442601	74443813	Myo5b
chr18	76856194	76861349	Skor2
chr18	77794171	77794960	Pstpip2
chr18	80707458	80708998	Nfatc1
chr18	80711941	80714179	Nfatc1
chr18	80985631	80986110	Sall3
chr18	80987982	80989198	Sall3
chr18	82405838	82406259	Galr1
chr19	5085800	5086382	Tmem151a
chr19	5559962	5560928	Ovol1
chr19	6428213	6428980	Nrxn2
chr19	6926376	6928136	Kcnk4
chr19	6933690	6934865	Kcnk4
chr19	8988905	8989677	Ahnak
chr19	16868989	16875120	Foxb2
chr19	24897039	24900832	Foxd4
chr19	25505600	25507259	Dmrt1
chr19	25604491	25614060	Dmrt3
chr19	25671109	25675430	2610016A17Rik
chr19	37433021	37436441	Hhex
chr19	37437617	37438994	Hhex
chr19	37697870	37698584	Cyp26a1
chr19	42201170	42202179	Sfrp5
chr19	43386027	43386943	Hpse2
chr19	43606073	43618607	Nkx2-3
chr19	44755469	44761300	Pax2
chr19	45148899	45155316	Tlx1
chr19	45228815	45238730	Lbx1
chr19	45741315	45743686	Fgf8
chr19	46131843	46132378	Elovl3
chr19	46316921	46317605	Psd
chr19	53675699	53676877	Rbm20
chr19	54045983	54046916	Adra2a
chr19	56874012	56875253	Vwa2
chr19	59168792	59172059	Vax1
chr19	59457491	59465066	Emx2
chr2	5137982	5138419	Ccdc3
chr2	9874466	9878083	Gata3
chr2	9888828	9890069	Gata3
chr2	9891450	9892007	Gata3
chr2	10369931	10371987	Sfmbt2
chr2	13793009	13793603	St8sia6
chr2	18677662	18678705	Bmi1
chr2	18698508	18699284	Spag6
chr2	19444418	19446883	Ptf1aos
chr2	24471823	24474166	Pax8
chr2	25290936	25292235	Grin1os
chr2	25577091	25579411	Ajm1
chr2	25615993	25616345	Ccdc183
chr2	26201879	26203919	Lhx3
chr2	28908850	28913922	Barhl1
chr2	28915199	28916221	Barhl1
chr2	28917424	28918794	Barhl1
chr2	29250162	29252394	6530402F18Rik
chr2	29751146	29751732	Prrt1b
chr2	29845074	29846369	Mir219b
chr2	31633927	31641607	Prdm12
chr2	31846387	31846810	Fibcd1
chr2	32083346	32083747	Fam78a
chr2	33629156	33640412	Lmx1b
chr2	36093818	36094544	Lhx6
chr2	36102016	36105790	Lhx6
chr2	38709483	38712610	Nr5a1
chr2	61803681	61807548	Tbr1
chr2	70471688	70477769	Sp5
chr2	70560913	70563664	Gad1
chr2	70565572	70567389	Gad1
chr2	71527468	71528522	Dlx1
chr2	71529969	71530474	Dlx1
chr2	71532144	71534233	Dlx1
chr2	71539042	71542275	Dlx1as
chr2	71543973	71545845	Dlx2
chr2	73268880	73280140	Sp9
chr2	74652650	74661340	Evx2
chr2	74667070	74669994	Hoxd13
chr2	74671101	74694302	Hoxd10
chr2	74695701	74707838	Hoxd8
chr2	74710835	74715240	Hoxd3
chr2	74721000	74721660	Hoxd4
chr2	74722682	74723673	Hoxd4
chr2	74724959	74737223	Hoxd3
chr2	74738325	74741232	Hoxd3
chr2	74745022	74750866	Hoxd3
chr2	74762711	74764177	Haglr
chr2	91974661	91976213	Dgkz
chr2	93641913	93644000	Alx4
chr2	94239567	94242081	Mir129b
chr2	105122844	105128014	Wt1
chr2	105129461	105131029	Wt1
chr2	105132150	105135385	Wt1
chr2	118677053	118677478	Pak6
chr2	118702258	118704683	Ankrd63
chr2	119237048	119238194	Spint1
chr2	122297226	122297702	Duox2
chr2	127362955	127363665	Adra2b
chr2	127656148	127656688	Mal
chr2	130576867	130577260	Oxt
chr2	130581211	130581474	Avp
chr2	131561125	131562433	Adra1d
chr2	132944276	132945031	Fermt1
chr2	133553707	133554660	Bmp2
chr2	136058037	136059479	Lamp5
chr2	144330140	144333146	Ovol2
chr2	147082263	147085871	Nkx2-4
chr2	147181644	147195763	Nkx2-2os
chr2	147359486	147363287	Pax1
chr2	147364734	147368609	Pax1
chr2	147370163	147370476	Pax1
chr2	148037854	148047182	Foxa2
chr2	148048241	148049350	Foxa2
chr2	149831231	149831862	Syndig1
chr2	150688170	150688876	Vsx1
chr2	152143805	152144151	Tcf15
chr2	158609469	158612471	Gm14204
chr2	160364377	160366415	Mafb
chr2	160368148	160369285	Mafb
chr2	162943534	162943828	L3mbtl1
chr2	163853489	163854261	Kcnk15
chr2	164170980	164171246	Kcns1
chr2	164400628	164401302	Rbpjl
chr2	164401643	164402194	Rbpjl
chr2	164404242	164404877	Matn4
chr2	164938903	164940173	Mmp9
chr2	164949363	164950031	Mmp9
chr2	168280484	168280994	Kcng1
chr2	168600683	168601984	Nfatc2
chr2	168911822	168912875	Zfp64
chr2	170494971	170497486	Pfdn4
chr2	172042460	172042797	Cbln4
chr2	172545684	172552792	Tfap2c
chr2	172938714	172939360	Bmp7
chr2	174284395	174284797	Gnas
chr2	180103677	180104129	Hrh3
chr2	180334153	180334484	Gata5
chr2	180774977	180777037	Bhlhe23
chr2	180892808	180893666	Mir124a-3
chr2	181213124	181213598	Srms
chr2	181670881	181671232	Sox18
chr3	30509937	30511342	Mecom
chr3	36521381	36521662	Smim43
chr3	66978545	66980177	Shox2
chr3	66980879	66981414	Shox2
chr3	87794765	87795132	Ntrk1
chr3	87996566	87997138	Bcan
chr3	87997162	87997451	Bcan
chr3	88214737	88217877	Mir3093
chr3	89319155	89322014	Efna3
chr3	89830413	89831847	She
chr3	89912777	89913135	Il6ra
chr3	90464121	90465709	Npr1
chr3	99239408	99242951	Tbx15
chr3	99251939	99256782	Tbx15
chr3	104780884	104781716	Ppm1j
chr3	104961191	104962172	Wnt2b
chr3	107458242	107460348	Kcnc4
chr3	107593572	107598036	Alx3
chr3	108226171	108226978	Sypl2
chr3	116251195	116251591	Gpr88
chr3	129199480	129200366	Pitx2
chr3	129201931	129204815	Pitx2
chr3	129211738	129212114	Pitx2
chr3	129213619	129225810	Pitx2
chr3	154327269	154333663	Lhx8
chr3	157566191	157567844	Ptger3
chr3	158560803	158561179	Lrrc7
chr4	11384665	11388646	Esrp1
chr4	21684761	21689939	Prdm13
chr4	44702525	44704395	Pax5
chr4	44710787	44715078	Pax5
chr4	46038448	46039426	Tmod1
chr4	46341524	46349260	Foxe1
chr4	46534919	46536058	Gm16731
chr4	89293484	89295061	Cdkn2a
chr4	89689050	89689339	Dmrta1
chr4	98727166	98728213	L1td1
chr4	99650175	99663510	Foxd3
chr4	107435069	107435893	Glis1
chr4	109973965	109987760	Dmrta2
chr4	114906104	114909691	Foxd2os
chr4	114924901	114926109	Foxe3
chr4	115052111	115059611	Tal1
chr4	115935798	115940422	Dmbx1
chr4	117493315	117494978	Rnf220
chr4	123182143	123182716	Hpcal4
chr4	123342892	123343195	Bmp8a
chr4	124986095	124987712	Rspo1
chr4	125489492	125491870	Grik3
chr4	126300894	126301672	Col8a2
chr4	126734133	126736611	Tfap2e
chr4	131920050	131922374	Tmem200b
chr4	133518810	133519791	Kdf1
chr4	134342921	134343389	Slc30a2
chr4	134371394	134371951	Extl1
chr4	135150381	135158551	Runx3
chr4	135684976	135686991	Ifnlr1
chr4	136246959	136248985	Tcea3
chr4	138394878	138396221	Fam43b
chr4	139820597	139834335	Pax7
chr4	152158603	152159846	Hes2
chr4	152313421	152313763	Rnf207
chr4	152315770	152316241	Rnf207
chr4	154139982	154142074	Trp73
chr4	154634298	154635756	Prdm16
chr4	154637113	154639148	Prdm16
chr4	155360991	155361518	Prkcz
chr4	155653135	155653848	Mmp23
chr5	24524698	24525987	Gbx1
chr5	28165558	28171961	En2
chr5	28209357	28210874	Cnpy1
chr5	28212073	28212884	Cnpy1
chr5	28457175	28460901	9530036O11Rik
chr5	28462757	28464988	9530036O11Rik
chr5	29476354	29479748	Mnx1
chr5	31092544	31094615	Slc30a3
chr5	31136794	31138226	Ucn
chr5	33430090	33435814	Nkx1-1
chr5	35280314	35281024	Adra2c
chr5	36868036	36869894	Ppp2r2c
chr5	37823038	37829788	Msx1
chr5	38277467	38278114	Otop1
chr5	41758734	41764352	Nkx3-2
chr5	66151549	66152149	Rbm47
chr5	67094890	67101883	Phox2b
chr5	73650948	73651462	Spata18
chr5	75073749	75078015	Gsx2
chr5	75148631	75150988	Pdgfra
chr5	75152598	75155781	Pdgfra
chr5	93044156	93045242	Sowahb
chr5	98255109	98255869	Fgf5
chr5	101663093	101668460	Nkx6-1
chr5	106457373	106458114	Barhl2
chr5	107723161	107727390	Gfi1
chr5	113334865	113335763	Mir7230
chr5	118028189	118028818	Tesc
chr5	118170899	118172597	Hrk
chr5	119831060	119833289	Tbx5
chr5	119836871	119839939	Tbx5
chr5	120429966	120432617	Lhx5
chr5	121925483	121926308	Cux2
chr5	127242173	127242896	Tmem132c
chr5	134986565	134987150	Cldn3
chr5	138992693	138993957	Pdgfa
chr5	138998237	138998768	Pdgfa
chr5	139540159	139554139	Uncx
chr5	139907974	139909623	Elfn1
chr5	144546633	144546960	Nptx2
chr5	147188620	147191397	Gsx1
chr5	147267662	147268566	Pdx1
chr5	147270068	147271130	Plut
chr5	147299129	147309588	Cdx2
chr5	147723538	147727254	Flt1
chr5	150952941	150953535	Kl
chr6	6854980	6864997	Dlx6
chr6	6869091	6869668	Dlx6os1
chr6	6871571	6873113	Dlx6os1
chr6	6873539	6874186	Dlx6os1
chr6	6874280	6882143	Dlx5
chr6	8948697	8948981	Nxph1
chr6	23245154	23248550	Fezf1
chr6	29507491	29507757	Kcp
chr6	29526760	29528395	Irf5
chr6	30959117	30959460	Klf14
chr6	38353156	38354568	Zc3hav1
chr6	49821776	49823516	Npy
chr6	52157634	52158944	Hotairm1
chr6	52162977	52171009	Hoxaas2
chr6	52172137	52173078	Gm15050
chr6	52174254	52178900	Hoxaas3
chr6	52185394	52185687	Hoxa3
chr6	52190337	52192470	Hoxa4
chr6	52199930	52236279	Hoxa10
chr6	52238018	52241986	Hoxa10
chr6	52242853	52249831	Hoxa11
chr6	52258985	52263294	Hoxa13
chr6	52313063	52320370	Evx1
chr6	64727916	64728266	Atoh1
chr6	64730255	64730992	Atoh1
chr6	67534106	67535248	Tacstd2
chr6	67535254	67535565	Tacstd2
chr6	83067393	83072696	Tlx2
chr6	83086414	83088398	Lbx2
chr6	83702226	83703663	Vax2os
chr6	84583356	84586253	Cyp26b1
chr6	84587725	84589656	Cyp26b1
chr6	85185961	85191556	Emx1
chr6	85193861	85195459	Emx1
chr6	85510758	85513655	Egr4
chr6	88193182	88200651	Gata2
chr6	88202013	88204941	Gata2
chr6	91410268	91410987	Wnt7a
chr6	99726054	99726318	Prok2
chr6	122801426	122801905	Slc2a3
chr6	127148760	127149208	9330179D12Rik
chr6	127153565	127156630	Ccnd2
chr6	142570441	142570833	Kcnj8
chr7	16475240	16476218	Npas1
chr7	19023173	19023689	Foxa3
chr7	24943853	24945042	Erfl
chr7	30464506	30466251	Nphs1os
chr7	30633658	30634967	Etv2
chr7	34811077	34812517	Chst8
chr7	35584513	35584795	Rgs9bp
chr7	44352131	44353273	Shank1
chr7	45405785	45407256	Kcna7
chr7	49632226	49639760	Dbx1
chr7	49907411	49910395	Slc6a5
chr7	49911687	49912390	Slc6a5
chr7	49975130	49975837	Nell1
chr7	79499844	79500401	Mir9-3hg
chr7	79504891	79505908	Mir9-3
chr7	79514590	79515020	Mir9-3hg
chr7	79617270	79617886	Rhcg
chr7	81213373	81214480	Pde8a
chr7	81453761	81454224	Cpeb1
chr7	81991869	81992761	Bnc1
chr7	82335926	82336266	Adamtsl3
chr7	98836819	98838146	Wnt11
chr7	101818091	101818825	Phox2a
chr7	108951025	108951521	Tub
chr7	118490863	118491782	Itpripl2
chr7	128417403	128417735	Rgs10
chr7	130935741	130937213	Htra1
chr7	131541065	131545679	Hmx3
chr7	131549526	131557134	Hmx2
chr7	131966892	131967240	Gpr26
chr7	132597589	132598556	Nkx1-2
chr7	135410642	135411828	Foxi2
chr7	137314825	137315823	Ebf3
chr7	139580842	139585402	Nkx6-2
chr7	139943873	139944904	Utf1
chr7	140047562	140050319	Msx3
chr7	140922221	140922931	Nlrp6
chr7	141099585	141100209	Sigirr
chr7	142658440	142661893	Igf2os
chr7	142663460	142664793	Igf2os
chr7	142967667	142968239	Ascl2
chr7	143501499	143503143	Phlda2
chr7	144861667	144863512	Fgf4
chr8	11478172	11479518	Rab20
chr8	12393907	12395728	Sox1
chr8	12397300	12398569	Sox1
chr8	14096247	14097326	Dlgap2
chr8	25038075	25038955	Htra4
chr8	40286429	40286880	Fgf20
chr8	47411961	47412924	Stox2
chr8	57309979	57310563	Hand2os1
chr8	57313555	57314676	Hand2os1
chr8	57319634	57325117	Hand2os1
chr8	57331659	57335176	Hdnr
chr8	57340270	57341989	Hdnr
chr8	69885435	69889097	Yjefn3
chr8	70084226	70084797	Hapln4
chr8	70373581	70376766	Comp
chr8	70487795	70495867	Crlf1
chr8	70891897	70892914	Slc5a5
chr8	71558553	71559177	Tmem221
chr8	71679681	71681103	Jak3
chr8	71687945	71689181	Insl3
chr8	71701053	71701654	B3gnt3
chr8	72318931	72320237	Klf2
chr8	75213542	75213820	Rasd2
chr8	75213871	75214747	Rasd2
chr8	78435383	78437215	Pou4f2
chr8	84044645	84045144	Rln3
chr8	84703625	84708417	Lyl1
chr8	84771592	84773942	Nfix
chr8	84775268	84776267	Nfix
chr8	84798443	84798896	Nfix
chr8	84798940	84799640	Nfix
chr8	87468438	87471005	Cbln1
chr8	89044469	89046462	Sall1
chr8	91798677	91800721	Irx3
chr8	94179628	94179940	Mt1
chr8	95678213	95678550	Ndrg4
chr8	104540991	104542500	Car7
chr8	105268593	105271083	Hsf4
chr8	105613255	105614508	Mir1966
chr8	106135732	106138323	1810019D21Rik
chr8	106603357	106605223	Cdh1
chr8	121079370	121085714	Foxf1
chr8	121113925	121119668	Foxc2
chr8	121125575	121129556	Foxl1
chr8	122677409	122679099	Cbfa2t3
chr8	123892204	123893280	Acta1
chr8	124751294	124752020	Fam89a
chr9	21165017	21165433	Pde4a
chr9	31913001	31916071	Barx2
chr9	32542296	32546078	Fli1
chr9	32636589	32636971	Ets1
chr9	37527828	37528238	Esam
chr9	40874976	40879291	Bsx
chr9	43205668	43206037	Pou2f3
chr9	44043797	44044247	Thy1
chr9	45138202	45139504	Scn4b
chr9	55539857	55540595	Isl2
chr9	55541733	55542622	Isl2
chr9	55543697	55544353	Isl2
chr9	57504056	57504644	Rpp25
chr9	63141197	63149692	Skor1
chr9	63150289	63152167	Skor1
chr9	64385834	64386200	Megf11
chr9	69757401	69767281	B230323A14Rik
chr9	71214901	71217423	Aldh1a2
chr9	78395778	78396737	Ddx43
chr9	78442477	78443503	Cgas
chr9	87729192	87732898	Tbx18
chr9	89908481	89910310	Rasgrf1
chr9	98951930	98958611	Foxl2
chr9	99867388	99878042	Sox14
chr9	110945792	110946316	Cripto
chr9	111312859	111313533	Trank1
chr9	118477434	118480846	Eomes
chr9	121641919	121642301	Lyzl4
chr9	122571028	122571441	9530059O14Rik
chr9	123678192	123678497	Ccr9
chrX	71662700	71664992	Gpr50
chrX	105764721	105765250	Fgf16
chrX	137118955	137119216	Esx1
chrX	140061619	140061926	Nup62cl

## Sheet: Genes Lists
EZH2 Only Bound Genes		EZH2 and H3K27me3 Shared Genes		H3K27me3 Only Bound Genes
Cr2		B4galnt1		Rgs20
Alyreffm15		Ckap2		Npbwr1
Pnpt1		Sox17		Alkal1
Cd300a		Tcf24		Sgk3
Rasa1		Tfap2d		Prex2
Mir6961		Tfap2b		A830018L16Rik
Srrm2		Cfc1		Prdm14
Aqp4		Slc9a2		Msc
Arhgap21		Pou3f3		Trpa1
Tmigd3		Satb2		Jph1
Tut4		Zdbf2		Kcnq5
Nsun4		Wnt6		B3gat2
Epb41		Cdk5r2		Col19a1
Tecrl		Fev		Dst
Or52d13		Cryba2		Ptpn18
Trim66		Mir375		Amer3
Uqcrc1		Ihh		Arhgef4
		Tuba4a		Zap70
		Pax3		Cnga3
		Ecel1		Mgat4a
		Gbx2		Cracdl
		Inhbb		Aff3
		C1ql2		Npas2
		En1		Creg2
		Syt2		Il1rl2
		Pkp1		Slc40a1
		Ascl5		Tmeff2
		Gpr25		1700019D03Rik
		Nr5a2		Hecw2
		Lhx9		Rftn2
		Lamc2		Boll
		Lhx4		Spats2l
		Lmx1a		Fzd7
		Mixl1		Ica1l
		Hlx		Nrp2
		Esrrg		Cmklr2
		Atf3		Fam237a
		Grm1		Pth2r
		Olig3		Kansl1l
		Tcf21		Erbb4
		Crybg1		Marchf4
		Prdm1		Igfbp5
		Sim1		Tns1
		Vgll2		Tmbim1
		Cdh23		Cyp27a1
		Nodal		Prkag3
		Col13a1		Cfap65
		Egr2		Ptprn
		Adora2a		Resp18
		Plk5		Des
		Onecut3		Gm15179
		Gipc3		Speg
		Rfx4		Asic4
		Alx1		Tmem198
		D930020B18Rik		Obsl1
		Cyp27b1		Epha4
		Arhgap9		Sgpp2
		Rasl10a		Ap1s3
		Grb10		Col4a4
		Otx1		Spata3
		B3gnt2		2810459M11Rik
		Stc2		Gm28626
		Fgf18		Nppc
		Tlx3		Akp3
		Slit3		Prss56
		Flt4		Chrng
		Adamts2		Efhd1
		Tcf7		Neu2
		Hand1		Dnajb3
		Wnt3a		Asb18
		Wnt9a		Mlph
		Hs3st3b1		Ramp1
		Ntn1		Erfe
		Cldn7		Per2
		Atp2a3		Asb1
		Rap1gap2		Twist2
		Hic1		Ndufa10
		Mir212		Bok
		Slc6a4		D2hgdh
		Nos2		Panct2
		Adap2		Tnfrsf11a
		Unc45b		Tfcp2l1
		Hnf1b		Sctr
		Lhx1		Tmem37
		Car4		Htr5b
		Tbx4		Dpp10
		Car10		Lypd1
		Dlx4		Nckap5
		B4galnt2		Tmem163
		Hoxb13		Fcmr
		Mir196a-1		Rassf5
		Hoxb9		Nucks1
		Hoxb7		Slc45a3
		Hoxb6		Mfsd4a
		Hoxb5		Cdk18
		Mir10a		Cntn2
		Hoxb4		Lrrn2
		Hoxb3		Plekha6
		Hoxb3os		Kiss1
		Hoxb1		Etnk2
		Sp6		Atp2b4
		Srcin1		Optc
		Epop		Adora1
		Neurod2		Cyb5r1
		Ppp1r1b		Ube2t
		Ikzf3		Lgr6
		Cavin1		Ptprv
		Hsd17b1		Nav1
		Nags		Lad1
		Arhgap27		Tmem9
		Rprml		Brinp3
		Wnt9b		Ptgs2
		Wnt3		Hmcn1
		Crhr1		Niban1
		Llgl2		Rgl1
		Itgb4		Ncf2
		Trim47		Nmnat2
		Galr2		Shcbp1l
		Cbx8		Cacna1e
		Mir1932		Fam163a
		Gm11762		Tdrd5
		Notum		Nphs2
		Gdf7		Axdnd1
		Osr1		Tor3a
		Slc26a4		Brinp2
		Twist1		Dnm3
		Foxg1		Prrx1
		3110039M20Rik		Slc19a2
		Sfta3		Atp1b1
		Nkx2-1		Rcsd1
		Nkx2-9		Creg1
		Pax9		Mgst3
		Foxa1		Gm6345
		Six1		Mpz
		Tmem30b		Pcp4l1
		Vrtn		F11r
		Esrrb		Nhlh1
		Kcnk13		Kcnj9
		Gsc		Kcnj10
		Begain		Tagln2
		Dlk1		Vsig8
		Dio3		Rgs7
		Amn		Pld5
		Exoc3l4		Kif26b
		Tnfaip2		Stum
		Kif26a		Lefty2
		Dnah11		Lefty1
		D230030E09Rik		Tmem63a
		Sp8		Cnih3
		Prss16		Capn2
		Foxq1		Susd4
		Foxf2		Mtarc1
		Foxc1		Mtarc2
		Pxdc1		C130074G19Rik
		Dsp		Kcnk2
		Tfap2a		Ptpn14
		Barx1		Prox1
		Msx2		Batf3
		Pitx1		Traf5
		Cxcl14		Kcnh1
		Slc25a48		A730013G03Rik
		Irx1		Sertad4
		Irx2		Gm15867
		Irx4		Irf6
		Slc6a3		Cd34
		Slc9a3		Ppp1r14c
		Otp		Esr1
		Foxd1		Oprm1
		Ocln		Lrp11
		Slc18a3		Ust
		Drgx		Samd5
		Grid1		Stxbp5
		Bmp4		Plagl1
		Otx2		Adgrg6
		Otx2os1		Perp
		Ripk3		Il20ra
		Gja3		Slc35d3
		Gjb2		Map3k5
		Gata4		Map7
		Sox7		Sgk1
		Ebf2		Eya4
		Nefl		Moxd1
		Nkx2-6		Enpp1
		Egr3		Rspo3
		Pdlim2		Hey2
		Hr		Mfsd4b2
		Gm9748		Slc16a10
		Lmo7		Gpr6
		Pou4f1		Nr2e1
		Sox21os1		Ostm1
		Gdnf		Sobp
		Osr2		9030612E09Rik
		Gm16136		Qrsl1
		Col14a1		Gm15934
		Kcnk9		Popdc1
		Adgrb1		Lin28b
		Mafa		Rfx6
		Mroh6		Man1a
		Mapk15		Gja1
		Elfn2		Spock2
		Sox10		Chst3
		Shisa8		Vsir
		AU022754		Unc5b
		Cimap1b		Adamts14
		Pdzrn4		Npffr1
		Wnt10b		Neurog3
		Wnt1		Srgn
		Ddn		Sirt1
		C1ql4		Lrrtm3
		Kcnh3		Gm31763
		Aqp5		Jmjd1c
		Smagp		Arid5b
		Galnt6		Tmem26
		Nr4a1		Slc16a9
		Rarg		Bicc1
		Hoxc13		Ube2d1
		Hoxc12		Pcdh15
		Hotair		Bcr
		Hoxc5		Ggt1
		Mir196a-2		Cabin1
		Hoxc9		Gstt3
		Hoxc8		Gstt1
		Hoxc6		Gstt2
		Hoxc4		Mmp11
		D930007P13Rik		Adarb1
		Ppl		Tspear
		Grin2a		Icosl
		Shisa9		C2cd4c
		Scarf2		Hcn2
		Tbx1		Fstl3
		Gp1bb		Prtn3
		Vwa5b2		R3hdm4
		Olig2		Grin3b
		Olig1		Cnn2
		Runx1		Abca7
		Cbr3		Arhgap45
		Sim2		Cbarp
		Ripk4		Atp8b3
		Tiam2		Jsrp1
		T		Lingo3
		Cldn6		Tmprss9
		Hs3st6		Diras1
		Nkx2-5		Zbtb7a
		H2-K2		Matk
		Psmb8		Tjp3
		Tnxb		Tektip1
		Hspa1b		Nfic
		Hspa1a		Celf5
		H2-Q2		Tle2
		Gm10499		Zfp873
		H2-T26		Slc41a2
		Runx2		Abtb3
		AI661453		Ascl4
		Mdfi		Timp3
		Srd5a2		Nt5dc3
		Kcng3		Ascl1
		Six2		Pah
		Epas1		Dram1
		Epcam		Slc5a8
		Mkx		Ano4
		Gata6os		Anks1b
		Gata6		Elk3
		Mocos		Ntn4
		Prob1		Usp44
		Pou4f3		Tmcc3
		Lox		Socs2
		Prdm6		Atp2b1
		Cdx1		Kitl
		Atp8b1		Pawr
		Myo5b		Nav3
		Skor2		Caps2
		Pstpip2		Kcnc2
		Nfatc1		Trhde
		Sall3		Ptprb
		Galr1		Kcnmb4os2
		Tmem151a		Frs2
		Ovol1		Cpm
		Nrxn2		Slc35e3
		Kcnk4		Tmbim4
		Ahnak		Hmga2
		Foxb2		Msrb3
		Foxd4		Wif1
		Dmrt1		Tbc1d30
		Dmrt3		Rassf3
		2610016A17Rik		Avpr1a
		Hhex		Tafa2
		Cyp26a1		Mettl1
		Sfrp5		Agap2
		Hpse2		Slc26a10
		Nkx2-3		Gli1
		Pax2		Stac3
		Tlx1		Nxph4
		Lbx1		Stat6
		Fgf8		Nab2
		Elovl3		Myo1a
		Psd		Tac2
		Rbm20		Gls2
		Adra2a		Spryd4
		Vwa2		Esyt1
		Vax1		Mir6917
		Emx2		Erbb3
		Ccdc3		Dgka
		Gata3		Itga7
		Sfmbt2		Selenom
		St8sia6		Osbp2
		Bmi1		Gal3st1
		Spag6		Sec14l2
		Ptf1aos		Castor1
		Pax8		Lif
		Grin1os		Cabp7
		Ajm1		Nefh
		Ccdc183		Emid1
		Lhx3		Znrf3
		Barhl1		Ankrd48
		6530402F18Rik		Aebp1
		Prrt1b		Camk2b
		Mir219b		Nacad
		Prdm12		Adcy1
		Fibcd1		Igfbp3
		Fam78a		Upp1
		Lmx1b		Vwc2
		Lhx6		Ikzf1
		Nr5a1		Cobl
		Tbr1		Vstm2a
		Sp5		Egfr
		Gad1		Sertad2
		Dlx1		Bcl11a
		Dlx1as		Fem1al
		Dlx2		Eml6
		Sp9		Sptbn1
		Evx2		Rhbdf1
		Hoxd13		Hbq1b
		Hoxd10		Efcab9
		Hoxd8		Kcnip1
		Hoxd3		Fbll1
		Hoxd4		Wwc1
		Haglr		Tenm2
		Dgkz		Gabra1
		Alx4		Adra1b
		Mir129b		Ebf1
		Wt1		Sox30
		Pak6		Nipal4
		Ankrd63		Trim7
		Spint1		Irgm1
		Duox2		Btnl9
		Adra2b		Rasgef1c
		Mal		Ltc4s
		Oxt		Mir804
		Avp		Grm6
		Adra1d		Zfp354b
		Fermt1		N4bp3
		Bmp2		Jade2
		Lamp5		Fstl4
		Ovol2		Shroom1
		Nkx2-4		Sowaha
		Nkx2-2os		Il13
		Pax1		Mir7671
		Foxa2		Slc22a21
		Syndig1		Slc22a4
		Vsx1		Glra1
		Tcf15		Trim58
		Gm14204		H3f4
		Mafb		Obscn
		L3mbtl1		Rasd1
		Kcnk15		Myo15a
		Kcns1		Kcnj12
		Rbpjl		Slc47a2
		Matn4		Slc47a1
		Mmp9		Fam83g
		Kcng1		Specc1
		Nfatc2		Adora2b
		Zfp64		Pmp22
		Pfdn4		Hs3st3a1
		Cbln4		Shisa6
		Tfap2c		Tmem220
		Bmp7		Gas7
		Gnas		Usp43
		Hrh3		Pik3r5
		Gata5		Mfsd6l
		Bhlhe23		Rpl26
		Mir124a-3		Arhgef15
		Srms		Slc25a35
		Sox18		Hes7
		Mecom		Alox8
		Smim43		Gucy2e
		Shox2		Kcnab3
		Ntrk1		Fgf11
		Bcan		Tnk1
		Mir3093		Ybx2
		Efna3		Slc16a11
		She		Bcl6b
		Il6ra		Alox12
		Npr1		Alox12e
		Tbx15		Alox15
		Ppm1j		Zmynd15
		Wnt2b		Pld2
		Kcnc4		Chrne
		Alx3		Wscd1
		Sypl2		Pitpnm3
		Gpr88		Slc13a5
		Pitx2		Fbxo39
		Lhx8		Smtnl2
		Ptger3		Spns2
		Lrrc7		Camkk1
		Esrp1		P2rx5
		Prdm13		Ccdc92b
		Pax5		Rtn4rl1
		Tmod1		Myo1c
		Foxe1		Abr
		Gm16731		Ssh2
		Cdkn2a		Coro6
		Dmrta1		Trp53i13
		L1td1		Sez6
		Foxd3		Sarm1
		Glis1		Rab11fip4
		Dmrta2		Mir193a
		Foxd2os		Myo1d
		Foxe3		Asic2
		Tal1		Slfn5
		Dmbx1		Slfn9
		Rnf220		Slfn10
		Hpcal4		Gas2l2
		Bmp8a		1700020L24Rik
		Rspo1		Mmp28
		Grik3		Dusp14
		Col8a2		Tbx2
		Tfap2e		Dhx40
		Tmem200b		Ppm1e
		Kdf1		Rnf43
		Slc30a2		Tspoap1
		Extl1		2210416O15Rik
		Runx3		Akap1
		Ifnlr1		Trim25
		Tcea3		Nog
		Fam43b		Tmem100
		Pax7		Hlf
		Hes2		Abcc3
		Rnf207		Cacna1g
		Trp73		Epn3
		Prdm16		Chad
		Prkcz		Col1a1
		Mmp23		Itga3
		Gbx1		Dlx3
		En2		Nxph3
		Cnpy1		Ngfr
		9530036O11Rik		Phospho1
		Mnx1		Mir152
		Slc30a3		Prr15l
		Ucn		Tbx21
		Nkx1-1		Mllt6
		Adra2c		Plxdc1
		Ppp2r2c		Stac2
		Msx1		Pnmt
		Otop1		Erbb2
		Nkx3-2		Grb7
		Rbm47		Rapgefl1
		Phox2b		Gjd3
		Spata18		Krtap17-1
		Gsx2		Krt19
		Pdgfra		Hap1
		Sowahb		Fkbp10
		Fgf5		Zfp385c
		Nkx6-1		Hcrt
		Barhl2		Stat5b
		Gfi1		Stat5a
		Mir7230		Plekhh3
		Tesc		Ccr10
		Hrk		Vps25
		Tbx5		Wnk4
		Lhx5		Etv4
		Cux2		Meox1
		Tmem132c		Pyy
		Cldn3		Rundc3a
		Pdgfa		Fam171a2
		Uncx		Itga2b
		Elfn1		Fzd2
		Nptx2		Meioc
		Gsx1		Gjc1
		Pdx1		C1ql1
		Plut		Plcd3
		Cdx2		Acbd4
		Flt1		Fmnl1
		Kl		Lyzl6
		Dlx6		Itgb3
		Dlx6os1		Ace
		Dlx5		Kcnh6
		Nxph1		Tex2
		Fezf1		Cacng5
		Kcp		Apoh
		Irf5		Axin2
		Klf14		Slc16a6
		Zc3hav1		Fam20a
		Npy		Kcnj2
		Hotairm1		BC006965
		Hoxaas2		Sstr2
		Gm15050		Rpl38
		Hoxaas3		Ttyh2
		Hoxa3		Kif19a
		Hoxa4		Gprc5c
		Hoxa10		Rab37
		Hoxa11		Nherf1
		Hoxa13		Grin2c
		Evx1		Ush1g
		Atoh1		Otop3
		Tacstd2		Hid1
		Tlx2		Evpl
		Lbx2		Foxj1
		Vax2os		Qrich2
		Cyp26b1		Sphk1
		Emx1		Rhbdf2
		Egr4		Prcd
		Gata2		St6galnac2
		Wnt7a		Mgat5b
		Prok2		Septin9
		Slc2a3		Gm11729
		9330179D12Rik		Tnrc6c
		Ccnd2		Tmc6
		Kcnj8		Tmem235
		Npas1		C1qtnf1
		Foxa3		Rbfox3
		Erfl		Cbx2
		Nphs1os		Cbx4
		Etv2		Rac3
		Chst8		Uts2r
		Rgs9bp		Metrnl
		Shank1		Ptchd3
		Kcna7		Pomc
		Dbx1		Itsn2
		Slc6a5		Fkbp1b
		Nell1		Hs1bp3
		Mir9-3hg		Matn3
		Mir9-3		Kcns3
		Rhcg		Vsnl1
		Pde8a		4930511A02Rik
		Cpeb1		Lratd1
		Bnc1		Ntsr2
		Adamtsl3		E2f6
		Wnt11		Slc66a3
		Phox2a		Kcnf1
		Tub		Atp6v1c2
		Itpripl2		Grhl1
		Rgs10		Cys1
		Htra1		Myt1l
		Hmx3		Alkal2
		Hmx2		Fam110c
		Gpr26		Lamb1
		Nkx1-2		F730043M19Rik
		Foxi2		Atxn7l1
		Ebf3		Ferd3l
		Nkx6-2		Hdac9
		Utf1		Ahr
		Msx3		Meox2
		Nlrp6		Scin
		Sigirr		1700008C04Rik
		Igf2os		Coch
		Ascl2		Heatr5a
		Phlda2		Npas3
		Fgf4		Egln3
		Rab20		Insm2
		Sox1		Slc25a21
		Dlgap2		Ttc6
		Htra4		Sstr1
		Fgf20		Lrfn5
		Stox2		L2hgdh
		Hand2os1		Nin
		Hdnr		Pygl
		Yjefn3		Trim9
		Hapln4		Tomm20l
		Comp		Dact1
		Crlf1		Rtn1
		Slc5a5		Six4
		Tmem221		Prkch
		Jak3		Snapc1
		Insl3		Syt16
		B3gnt3		Sertad4b
		Klf2		Esr2
		Rasd2		Akap5
		Pou4f2		Hspa2
		Rln3		Ppp1r36
		Lyl1		Mir5135
		Nfix		Sptb
		Cbln1		Rab15
		Sall1		Plek2
		Irx3		Arg2
		Mt1		Galnt16
		Ndrg4		Plekhd1
		Car7		Smoc1
		Hsf4		Map3k9
		Mir1966		Rgs6
		1810019D21Rik		Acot3
		Cdh1		Acot5
		Foxf1		Mideas
		Foxc2		Vsx2
		Foxl1		Syndig1l
		Cbfa2t3		D030025P21Rik
		Acta1		Rps6kl1
		Fam89a		Fos
		Pde4a		Jdp2
		Barx2		Flvcr2
		Fli1		Irf2bpl
		Ets1		Zdhhc22
		Esam		Tmem63c
		Bsx		Ngb
		Pou2f3		Pomt2
		Thy1		Ism2
		Scn4b		Nrxn3
		Isl2		Kcnk10
		Rpp25		Gpr68
		Skor1		Tc2n
		Megf11		Fbln5
		B230323A14Rik		Slc24a4
		Aldh1a2		Chga
		Ddx43		Unc79
		Cgas		Prima1
		Tbx18		Ppp4r4
		Rasgrf1		Syne3
		Foxl2		Tunar
		Sox14		Bdkrb2
		Cripto		Bcl11b
		Trank1		Cyp46a1
		Eomes		Degs2
		Lyzl4		Meg3
		9530059O14Rik		Wdr20
		Ccr9		Gm266
		Gpr50		Ppp1r13b
		Fgf16		Tdrd9
		Esx1		Mir203
		Nup62cl		Tmem179
				Inf2
				Adss1
				Zbtb42
				Cep170b
				Gpr132
				Jag2
				Crip1
				Rapgef5
				Ryr2
				Edaradd
				Gpr137b
				Nid1
				Gng4
				Hecw1
				Nkapl
				Pom121l2
				4930557F10Rik
				Btn1a1
				Scgn
				Carmil1
				Dcdc2a
				2610307P16Rik
				Agtr1a
				Irf4
				Slc22a23
				Eci3
				Cdyl
				Ppp1r3g
				Rreb1
				Bmp6
				Gcnt2
				Mak
				Sycp2l
				Edn1
				Phactr1
				Gfod1
				Cd83
				Gmpr
				Atxn1
				Kif13a
				Nhlrc1
				Rnf144b
				A330033J07Rik
				Card19
				Susd3
				Nxnl2
				Shc3
				Gadd45g
				Syk
				Ror2
				Hrh2
				Gprin1
				Sncb
				Unc5a
				Fgfr4
				Rgs14
				Pfn3
				Tgfbi
				Spock1
				Ntrk2
				Zfp934
				Zfp1008
				Fbp1
				Aopep
				Ptch1
				Cdc14b
				Adcy2
				Ube2ql1
				Adamts16
				D730050B12Rik
				Slc12a7
				Nkd2
				Tppp
				Ahrr
				Mir692-2
				Cast
				Pcsk1
				Ell2
				Gpr150
				Mctp1
				Mef2c
				Mir9-2hg
				Vcan
				Acot12
				Rasgrf2
				Ankrd34b
				Thbs4
				Bhmt2
				Lhfpl2
				Scamp1
				Pde8b
				F2rl1
				Sv2c
				Fam169a
				Arhgef28
				Tmem171
				Cartpt
				Marveld2
				Ccdc125
				Mast4
				Shisal2b
				Rgs7bp
				Rnf180
				Htr1a
				Ipo11
				Elovl7
				Pde4d
				Plk2
				Gpbp1
				Map3k1
				Ccno
				Cdc20b
				Esm1
				Fst
				Itga2
				Pelo
				Hcn1
				Fgf10
				Abhd6
				Kctd6
				Fam107a
				Fezf2
				Lrrc3b
				Rarb
				Nid2
				Kcnk5
				Zfp503
				Lrmda
				Kcnma1
				4930519K11Rik
				Anxa11
				Il17rd
				Arhgef3
				Tasor
				Wnt5a
				Cacna2d3
				Chdh
				Sfmbt1
				Msmb
				Arhgap22
				Gdf10
				Syt15
				Cdhr1
				Nrg3
				Ptgdr
				4930431P03Rik
				Gm15217
				Rubie
				Samd4
				Gch1
				Lgals3
				Peli2
				Slc35f4
				Rpgrip1
				Slc7a7
				Ajuba
				Slc7a8
				Jph4
				Nrl
				Tgm1
				Ltb4r1
				Nfatc4
				Atp12a
				Gjb6
				Cryl1
				Il17d
				Tnfrsf19
				Sacs
				Tdh
				Xkr6
				Mir3078
				Pnoc
				Ephx2
				Ptk2b
				Adra1a
				Pnma2
				Dock5
				Nefm
				Nkx3-1
				Tnfrsf10b
				Sorbs3
				Ppp3cc
				Phyhip
				Sftpc
				Lgi3
				Dmtn
				Fgf17
				Gfra2
				Fndc3a
				Htr2a
				Lcp1
				Zc3h13
				Slc25a30
				Tnfsf11
				Dgkh
				Rgcc
				Kbtbd6
				Pcdh17
				Klf5
				Klf12
				Tbc1d4
				Mir5130
				Ednrb
				Slitrk1
				Gpc5
				Dct
				1700044C05Rik
				Abcc4
				Cldn10
				Dzip1
				Hs6st3
				Farp1
				Slc15a1
				Dock9
				Clybl
				Gm5089
				Zic5
				Ptger4
				Dab2
				Rictor
				Osmr
				Egflam
				Prlr
				Rxfp3
				Npr3
				Golph3
				Pdzd2
				Cdh6
				Myo10
				Retreg1
				Ctnnd2
				Ankrd33b
				Erich5
				Nipal2
				Kcns2
				Fbxo43
				Spag1
				Snx31
				Ncald
				Fzd6
				Rims2
				Dpys
				Angpt1
				Rspo2
				Csmd3
				Mal2
				Ccn3
				Enpp2
				Gm26684
				Sntb1
				Zhx2
				Fbxo32
				Pvt1
				Adcy8
				Kcnq3
				Fam135b
				Dennd3
				Ptp4a3
				Mroh5
				Arc
				Them6
				Ly6h
				Gsdmd
				Naprt
				Tigd5
				Zfp707
				Iqank1
				Nrbp2
				Plec
				Smpd5
				Oplah
				Scx
				Kifc2
				Foxh1
				Lrrc24
				Foxred2
				Cacng2
				Pvalb
				Ncf4
				Mpst
				Card10
				Cdc42ep1
				Galr3
				Micall1
				Slc16a8
				Baiap2l2
				Kcnj4
				Kdelr3
				Dmc1
				Nptxr
				Cbx7
				Pdgfb
				Rpl3
				Cacna1i
				Chadl
				Mei1
				Tnfrsf13c
				Septin3
				Mir3080
				Tcf20
				Nfam1
				Serhl
				A4galt
				Bik
				Tspo
				Scube1
				Mpped1
				Efcab6
				Sult4a1
				Mir6392
				Shisal1
				Gm20556
				Ppara
				Pkdrej
				Celsr1
				Ttll8
				Panx2
				Mapk12
				Mapk11
				Adm2
				Shank3
				Syt10
				Slc2a13
				Prickle1
				Adamts20
				Tmem117
				Nell2
				Dbx2
				Pced1b
				Rapgef3
				Slc48a1
				Vdr
				Col2a1
				Ccdc184
				Cacnb3
				Rnd1
				Fkbp11
				Dhh
				Tuba1c
				Prph
				Dnajc22
				Aqp6
				Racgap1
				Asic1
				Slc11a2
				Scn8a
				Fignl2
				Acvrl1
				Acvr1b
				A330009N23Rik
				Krt7
				Krt87
				Krt8
				Krt18
				Tns2
				Igfbp6
				Sp7
				Smug1
				Nfe2
				Itga5
				Adcy9
				Rbfox1
				Tmem114
				Carhsp1
				Atf7ip2
				Emp2
				Tekt5
				Ciita
				Socs1
				Prm1
				Mir193b
				Myh11
				Snai2
				Cebpd
				Pkp2
				Ccdc116
				Tmem191
				Aifm3
				Slc7a4
				Car15
				Rtn4r
				Cldn5
				Eif2b5
				Camk2n2
				Ece2
				Thpo
				Ephb3
				Dgkg
				Sst
				Bcl6
				A230028O05Rik
				P3h2
				Gmnc
				Fgf12
				Lrrc15
				Gp5
				Fam43a
				Bdh1
				Pigz
				Nrros
				Itgb5
				Kalrn
				Adcy5
				Sema5b
				Parp14
				Parp9
				Dtx3l
				Casr
				Ildr1
				Stxbp5l
				Gpr156
				Zdhhc23
				Sidt1
				BC016579
				Alcam
				Filip1l
				St3gal6
				Gm15555
				Mir155hg
				Grik1
				Eva1c
				Tmem50b
				Rcan1
				Clic6
				Dop1b
				Ripply3
				Kcnj6
				Erg
				B3galt5
				Dscam
				Bace2
				Tmprss2
				Synj2
				Ezr
				Fndc1
				Mpc1
				Prr18
				Pde10a
				Slc22a3
				Airn
				Dact2
				Smoc2
				Thbs2
				Dll1
				Rgmb
				Mmp25
				Bicdl2
				9530082P21Rik
				Ntn3
				Abca17
				Pkd1
				Nherf2
				Npw
				Syngr3
				Meiob
				Baiap3
				Cacna1h
				Sstr5
				Sox8
				Gng13
				Fbxl16
				Prr35
				Rab11fip3
				Pgap6
				Arhgdig
				Neurl1b
				Itpr3
				Grm4
				Pacsin1
				Tead3
				Tulp1
				Fkbp5
				Slc26a8
				Mapk13
				Trp53cor1
				Cdkn1a
				Cpne5
				Pi16
				Mdga1
				Glp1r
				Slc37a1
				Cbs
				Pdxk-ps
				Ephx3
				Wiz
				Rasal3
				Cyp4f39
				Kank3
				H2-K1
				Col11a2
				H2-DMa
				Psmb9
				Tap2
				H2-Ab1
				Prrt1
				Mpig6b
				Mir6973a
				Tnf
				Mir6974
				H2-D1
				H2-Q1
				Pou5f1
				2300002M23Rik
				Ier3
				H2-T23
				H2-T22
				H2-Bl
				H2-T10
				H2-T25
				H2-T3
				Trim15
				Rnf39
				H2-M5
				Or2i1
				Or10c1
				9130008F23Rik
				Tdrd6
				Clic5
				Spats1
				Tcte1
				Tmem151b
				Nfkbie
				Slc29a1
				Mymx
				Lrrc73
				Dlk2
				Ttbk1
				Gnmt
				Guca1a
				Tfeb
				Foxp4
				Lrfn2
				Daam2
				Kif6
				Rftn1
				Btg3
				Satb1
				Gm27217
				Stap2
				Plin5
				Sema6b
				A230051N06Rik
				Znrf4
				Nrtn
				Rfx2
				Mllt1
				Crb3
				Cd70
				Rab31
				L3mbtl4
				Tmem200c
				Epb41l3
				Akain1
				Dlgap1
				Emilin2
				Spdya
				Trmt61b
				Alk
				Lclat1
				Galnt14
				Prkd3
				Qpct
				Cdc42ep3
				Cyp1b1
				Arhgef33
				Tmem178
				Slc8a1
				Zfp36l2
				Abcg5
				Prkce
				4833418N02Rik
				Ttc7
				Kcnk12
				Adcyap1
				Gm20939
				Bambi
				Map3k8
				Gm26682
				Colec12
				Abhd3
				Cables1
				Mir1901
				Taf4b
				Kctd1
				Chst9
				Dsc3
				Dsg2
				Rnf125
				Klhl14
				Mapre2
				Fhod3
				Celf4
				Lims2
				Camk4
				Wnt8a
				Gfra3
				Egr1
				Nrg2
				Pura
				Cystm1
				Hbegf
				Cd14
				Pcdhac1
				Pcdhac2
				Pcdhga1
				Pcdhgb4
				Pcdhgb5
				Pcdhga9
				Pcdhgb6
				Pcdhgb7
				Pcdhga12
				Pcdhgc3
				Pcdhgc4
				Pcdhgc5
				Rell2
				Arap3
				Pcdh1
				Spry4
				Arhgap26
				Nr3c1
				Kctd16
				Ppp2r2b
				A930012L18Rik
				Mcc
				Kcnn2
				Trim36
				Ticam2
				Cdo1
				Lvrn
				Prr16
				Sncaip
				Marchf3
				Adamts19
				Chsy3
				Synpo
				Arsi
				Slc6a7
				Pde6a
				Ppargc1b
				Arhgef37
				Ablim3
				Adrb2
				Htr4
				Apcdd1
				Piezo2
				St8sia3
				St8sia3os
				Nars1
				Malt1
				Grp
				Ccbe1
				Pmaip1
				Mc4r
				Gnal
				Mppe1
				Impa2
				Cidea
				Tubb6
				Ldlrad4
				Me2
				Lipg
				Ctif
				Zbtb7c
				St8sia5
				Ark2n
				Slc14a1
				Hsbp1l1
				Kcng2
				Mbp
				Tshz1
				Ptgr3
				Cyb5a
				Neto1
				Cbln2
				Cpt1a
				Gal
				Ssh3
				Rhod
				Syt12
				Pcx
				Top6bl
				Sptbn2
				Ccdc87
				Peli3
				Npas4
				Rin1
				Cd248
				Fosl1
				Sipa1
				Ltbp3
				Capn1
				Rasgrp2
				Mir5046
				Rps6ka4
				Ccdc88b
				Plcb3
				Macrod1
				Plaat5
				9830166K06Rik
				Myrf
				Dagla
				Syt7
				Lrrc10b
				Gna14
				Vps13a
				Prune2
				Gcnt1
				Rfk
				Pcsk5
				Ostf1
				Trpm6
				Gda
				Klf9
				Apba1
				Entrep1
				Tjp2
				Pgm5
				Dock8
				Kank1
				Smarca2
				Glis3
				Slc1a1
				Cd274
				Dkk1
				Prkg1
				Sgms1
				Papss2
				Fas
				Ch25h
				Slc16a12
				Htr7
				Pcgf5
				Hectd2
				Cpeb3
				Myof
				Ffar4
				Rbp4
				Plce1
				Pdlim1
				Mir8092
				Tll2
				Pik3ap1
				Slit1
				Ubtd1
				Marveld1
				Golga7b
				Crtac1
				Loxl4
				Cnnm1
				Dnmbp
				Cpn1
				Scd1
				Wnt8b
				Sec31b
				1700039E22Rik
				Pitx3
				Mfsd13a
				Cnnm2
				Ina
				Neurl1a
				Cfap43
				Sorcs3
				Add3
				Tcf7l2
				Casp7
				Adrb1
				Afap1l2
				Ablim1
				Gfra1
				Shtn1
				Slc18a2
				Prlhr
				Nanos1
				Mplkipl1
				Acbd7
				Meig1
				Optn
				Camk1d
				Proser2
				Prkcq
				Pfkfb3
				Il15ra
				E030013I19Rik
				C1ql3
				Cacnb2
				Nebl
				Commd3
				Carlr
				Pip4k2a
				Otud1
				Etl4
				Gpr158
				Gad2
				Apbb1ip
				Spopl
				Psd4
				Cacna1b
				Tor4a
				Tprn
				Grin1
				Uap1l1
				Entpd2
				Npdc1
				Fut7
				Kcnt1
				Nacc2
				Agpat2
				Fam163b
				Col5a1
				Gfi1b
				Cfap77
				Urm1
				1700001O22Rik
				Prrx2
				Ptges
				Fnbp1
				Hmcn2
				Ass1
				Gm5424
				Lamc3
				Aif1l
				Ciz1
				Pip5kl1
				Garnl3
				Psmd5
				Gsn
				Stom
				Ggta1
				Dab2ip
				Lhx2
				Nr6a1
				Lrp1b
				Lypd6b
				Arl5a
				Cacnb4
				Acvr1c
				Cd302
				Pla2r1
				Itgb6
				Rbms1
				Dpp4
				Grb14
				Cobll1
				Slc38a11
				Galnt3
				Lrp2
				Cybrd1
				Rapgef4
				6430710C18Rik
				Gpr155
				Lnpk
				Pde11a
				Osbpl6
				Zfp385b
				Cerkl
				Neurod1
				Frzb
				Zfp804a
				Slc43a1
				Rtn4rl2
				Agbl2
				C1qtnf4
				Creb3l1
				Large2
				Cry2
				Slc35c1
				Chst1
				Gm13889
				Pamr1
				Slc1a2
				Lmo2
				A930018P22Rik
				D430041D05Rik
				Depdc7
				Prrg4
				Them7
				Mpped2
				Kcna4
				Bdnf
				Ryr3
				Fmn1
				Grem1
				Actc1dt
				3110099E03Rik
				Meis2
				G630016G05Rik
				Rasgrp1
				Thbs1
				Gpr176
				Bmf
				Plcb2
				Inafm2
				Bahd1
				Gchfr
				Gm14207
				Itpka
				Ltk
				Tyro3
				Pla2g4e
				Ckmt1
				Frmd5
				Duoxa1
				AA467197
				Sqor
				Sema6d
				Ctxn2
				Shc4
				Slc27a2
				Dusp2
				Kcnip3
				Prom2
				Acoxl
				Bcl2l11
				Mertk
				Fbln7
				Pdyn
				Ebf4
				Cpxm1
				Ptpra
				Lzts3
				Slc4a11
				Mir6973b
				Adam33
				Spef1
				Prnd
				Slc23a2
				Prokr2
				Lrrn4
				Plcb1
				Jag1
				Ism1
				Pcsk2os1
				Bfsp1
				Insm1
				4933406D12Rik
				Sstr4
				Thbd
				Zfp442
				E130215H24Rik
				Snph
				Rad21l
				Tmem74b
				Rspo4
				Slc52a3
				Scrt2
				Gm14164
				Rem1
				Mylk2
				Dusp15
				Xkr7
				Ccm2l
				Hck
				Snta1
				Eif2s2
				a
				Myh7b
				Mmp24
				Epb41l1
				Gm14169
				Vstm2l
				Snhg11
				Ppp1r16b
				Plcg1
				Lpin3
				Emilin3
				Ptprt
				Gdap1l1
				Rims4
				Slpi
				Dbndd2
				Wfdc2
				Pltp
				Slc12a5
				Cdh22
				Slc13a3
				Eya2
				Kcnb1
				Ptgis
				B4galt5
				Snai1
				Peds1
				Cebpb
				Pard6b
				Sall4
				Tshz2
				Zfp217
				Dok5
				Mc3r
				Rbm38
				Ankrd60
				Edn3
				Phactr3
				Ppp1r3d
				Lsm14b
				Lama5
				B230312C02Rik
				Ntsr1
				Col9a3
				Tcfl5
				Chrna4
				Kcnq2
				Eef1a2
				Stmn3
				Zbtb46
				Stmn2
				Zfp704
				Myef2l
				Ralyl
				Bhlhe22
				Crh
				Ghsr
				Pld1
				Tnik
				Lrriq4
				Gpr160
				Slc7a14
				Kcnmb2
				Sox2ot
				Sox2
				Qrfpr
				Trpc3
				Fgf2
				Gm5148
				Intu
				Larp1b
				Pcdh10
				Foxo1
				Frem2
				Trpc4
				Smad9
				Sertm1
				Ccna1
				P2ry1
				Arhgef26
				Gpr149
				Mme
				Kcnab1
				Mir8120
				Ptx3
				Mlf1
				Rarres1
				1110032F04Rik
				Ppm1l
				Slitrk3
				Zbbx
				Rapgef2
				Gria2
				Npy2r
				Rbm46
				Rbm46os
				Gm10710
				Fhdc1
				Tigd4
				Tmem154
				Pear1
				Insrr
				Hapln2
				Mef2d
				Rhbg
				Paqr6
				Bglap3
				Lmna
				Rusc1
				Hcn3
				Efna1
				Adam15
				Kcnn3
				S100a1
				Loricrin
				C2cd4d
				Lingo4
				Gm4349
				Mtmr11
				Sv2a
				Hjv
				Ankrd35
				Nudt17
				Pde4dip
				Notch2
				Phgdh
				Tent5c
				Ptgfrn
				Atp1a1
				Casq2
				Vangl1
				Ngf
				Dennd2c
				Syt6
				Kcnd3os
				Kcnd3
				Inka2
				Kcna3
				Kcna2
				Amigo1
				Elapor1
				Slc35a3
				Mir137
				Tlcd4
				Slc44a3
				F3
				Arhgap29
				Abca4
				Bcar3
				Synpo2
				Sec24d
				Prss12
				Ugt8a
				Ank2
				Neurog2
				Tifa
				Fam241a
				Mcub
				Col25a1
				Sgms2
				Dkk2
				Npnt
				Tet2
				Tacr3
				Slc39a8
				Ddit4l
				Stpg2
				Gbp7
				Ccn1
				Ddah1
				Mcoln3
				Mcoln2
				Lpar3
				Ssx2ip
				Samd13
				Ptgfr
				Gipc2
				Dnajb4
				Nexn
				Ak5
				St6galnac5
				Slc44a5
				Erich3
				Wls
				Lyn
				Mos
				Penk
				Car8
				Gdf6
				Gem
				Runx1t1
				Gm11837
				Necab1
				Calb1
				Pou3f2
				Fut9
				Ankrd6
				Pm20d2
				Cnr1
				Cfap206
				Cga
				Gm12371
				Tmem215
				Smu1
				Aqp3
				Cntfr
				Arid3c
				Sigmar1
				Il11ra3
				Il11ra2
				Phf24
				Unc13b
				Cimip2b
				Car9
				Tpm2
				Shb
				Igfbpl1
				Tdrd7
				Coro2a
				Tbc1d2
				Gabbr2
				Galnt12
				Col15a1
				Nr4a3
				Grin3a
				Abca1
				Slc44a1
				Tal2
				Klf4
				Frrs1l
				Epb41l4b
				Ptpn3
				Svep1
				Susd1
				Slc46a2
				Bspry
				Col27a1
				Whrn
				Tnc
				Pappa
				Astn2
				Brinp1
				Rasef
				Ptprd
				Nfib
				Bnc2
				Sh3gl2
				Adamtsl1
				Acer2
				Slc24a2
				Mllt3
				Gm49890
				Mir6402
				Elavl2
				Nfia
				Kank4
				Cachd1
				Jak1
				Dnajc6
				Lepr
				Pde4b
				Dynlt5
				Dab1
				Prkaa2
				Pcsk9
				Ttc22
				Lrp8
				Podn
				Echdc2
				Zyg11a
				Shisal2a
				Zfyve9
				Trabd2b
				Pdzk1ip1
				Cyp4x1os
				Mob3c
				Tmem275
				Faah
				Lurap1
				Hpdl
				Plk3
				Artn
				Hivep3
				Foxo6
				Gm8439
				Cited4
				Kcnq4
				Rims3
				Bmp8b
				Oxct2b
				Nt5c1a
				Heyl
				Oxct2a
				Fhl3
				Epha10
				1700125G02Rik
				Zc3h12a
				Eva1b
				Tekt2
				Dlgap3
				Gja4
				Gjb3
				CK137956
				Csmd2
				Phc2
				Azin2
				Tmem54
				Hpca
				Fndc5
				Nhsl3
				Sync
				Zbtb8a
				Zbtb8b
				Fam229a
				Ptp4a2
				Adgrb2
				Col16a1
				Hcrtr1
				Tinagl1
				Fabp3
				Oprd1
				Smpdl3b
				Themis2
				Fgr
				Ahdc1
				Gpr3
				Cd164l2
				Map3k6
				Tent5b
				Trnp1
				Sfn
				Lin28a
				Crybg2
				Fam110d
				1700021N21Rik
				Man1c1
				Ldlrap1
				Clic4
				Ncmap
				Grhl3
				Id3
				Htr1d
				C1qa
				Epha8
				Zbtb40
				Gm13003
				Wnt4
				Rap1gap
				Alpl
				Kif17
				Cda
				Vwa5b1
				Htr6
				Nbl1
				Mir7020
				Igsf21
				Padi2
				Arhgef19
				Epha2
				Fam131c
				Fblim1
				Tmem51os1
				Kazn
				Pdpn
				Lrrc38
				Dhrs3
				Tnfrsf1b
				Fbxo44
				Disp3
				Clstn1
				Pik3cd
				Tmem201
				Spsb1
				Slc45a1
				Per3
				Klhl21
				Espn
				Acot7
				Gpr153
				Hes3
				Chd5
				Nphp4
				Ajap1
				Smim1
				Megf6
				Arhgef16
				Gm13133
				Ttc34
				Plch2
				Gabrd
				Vwa1
				Mxra8
				AW011738
				Samd11
				Cdk6
				Lrrd1
				Fzd1
				Fam237b
				Steap1
				Abcb4
				Grm3
				Sema3d
				Gnai1
				Slc26a5
				Reln
				A930003O13Rik
				Atg9b
				Agap3
				Wdr86
				Prkag2
				Actr3b
				Speer4a3
				Gm1979
				Dpp6
				Htr5a
				Garem2
				Drc1
[truncated: 925 more rows]
