# Supplementary material for: Ezh2 Control of Bivalent Genes Fine-Tunes Developmental Competence During Retinogenesis
Source: Invest Ophthalmol Vis Sci. 2026 Jun 10;67(6):18. doi: 10.1167/iovs.67.6.18 (PMC13263970; doi:10.1167/iovs.67.6.18)
Supplement: Supplement 6 [file iovs-67-6-18_s006.xlsx]

## Sheet: Sig Upregulated
gene	baseMean	log2FoldChange	lfcSE	stat	pvalue	padj	sig
2900092D14Rik	10.336	4.70109	0.940658	4.99766	5.80288e-07	2.67345e-05	significant
4922502B01Rik	19.3572	1.88149	0.433572	4.33951	1.42803e-05	0.00044847	significant
4933403O08Rik	75.5298	1.93695	0.316309	6.12362	9.14721e-10	7.00591e-08	significant
A730049H05Rik	12.6776	2.00769	0.690096	2.90929	0.00362246	0.0445796	significant
A730094K22Rik	22.4392	1.70125	0.379436	4.48363	7.33833e-06	0.000252762	significant
Abcc8	35.1924	2.07869	0.302264	6.87709	6.10859e-12	6.97378e-10	significant
Adgre5	12.0548	2.07788	0.52805	3.93501	8.31917e-05	0.00201078	significant
Adora2a	3.75903	4.55433	1.24318	3.66346	0.000248835	0.00514447	significant
Aldh1a2	50.2988	4.99048	0.474898	10.5085	7.89197e-26	4.77517e-23	significant
Alx1	40.156	5.93929	0.683733	8.68657	3.73541e-18	9.82684e-16	significant
Alx3	6.31137	5.29984	1.16117	4.56421	5.01368e-06	0.000184601	significant
Alx4	15.0397	2.25714	0.468471	4.8181	1.4493e-06	6.0063e-05	significant
Ano3	69.9722	1.89932	0.270262	7.02769	2.09985e-12	2.58999e-10	significant
Aqp4	35.0686	1.54376	0.329397	4.68664	2.77725e-06	0.000109593	significant
Asb4	59.3723	2.40921	0.276559	8.71136	3.00241e-18	8.25755e-16	significant
Atp1a2	24.598	1.82303	0.438658	4.15594	3.23956e-05	0.000897779	significant
Atp2a3	5.75051	3.76459	1.02671	3.66665	0.000245745	0.00509802	significant
Barx1	18.5966	4.30115	0.649855	6.61863	3.62534e-11	3.63576e-09	significant
BC107364	9.91217	1.81134	0.55849	3.24328	0.00118161	0.018506	significant
Bnc1	5.98559	2.76566	0.810381	3.41279	0.000643026	0.0113213	significant
C1ql2	15.7746	2.35231	0.498003	4.72348	2.31838e-06	9.28983e-05	significant
Cartpt	8.05019	2.82554	0.715007	3.95176	7.7578e-05	0.00189784	significant
Cav1	19.8783	1.56621	0.511718	3.06068	0.00220835	0.0305999	significant
Cbr3	8.2612	2.81178	0.740499	3.79714	0.000146374	0.00330882	significant
Ccnd2	420.923	1.69157	0.146334	11.5597	6.59603e-31	5.44232e-28	significant
Cd248	14.382	1.70385	0.465643	3.65914	0.000253067	0.00518474	significant
Cdkn2a	43.8706	6.05437	0.687048	8.81214	1.22777e-18	3.59458e-16	significant
Cdkn2b	11.1481	2.65936	0.590646	4.50247	6.71692e-06	0.000235378	significant
Cgas	35.9474	2.02084	0.303414	6.66033	2.73209e-11	2.77055e-09	significant
Chrm4	19.1005	1.51086	0.380876	3.96679	7.28477e-05	0.00180646	significant
Chrna6	272.61	1.61855	0.144451	11.2048	3.86109e-29	2.80346e-26	significant
Cldn3	11.1177	2.80167	0.618673	4.52851	5.93999e-06	0.000213088	significant
Col26a1	240.05	1.5057	0.167597	8.98405	2.6098e-19	8.31108e-17	significant
Crym	1200.45	1.60104	0.101559	15.7647	5.4428e-56	1.64663e-52	significant
Cyp26c1	37.2109	1.57152	0.301578	5.21099	1.87832e-07	9.41858e-06	significant
Dbx1	3.39432	5.15926	1.28449	4.01657	5.90501e-05	0.00150545	significant
Ddx43	17.4815	2.40632	0.47139	5.10473	3.31265e-07	1.57825e-05	significant
Dglucy	34.0894	4.64923	0.543035	8.56157	1.11339e-17	2.73111e-15	significant
Dlk1	21.5403	1.63385	0.436599	3.74222	0.000182404	0.00397956	significant
Dmbx1	9.50146	3.51379	0.736741	4.76936	1.8481e-06	7.50488e-05	significant
Dmrt2	3.95457	5.36272	1.29569	4.13888	3.49003e-05	0.000955522	significant
Drd4	7.23719	2.94761	0.823038	3.58137	0.000341792	0.00661395	significant
Dsp	51.3145	1.52645	0.275652	5.53762	3.06602e-08	1.7838e-06	significant
Eda2r	158.86	2.97745	0.214885	13.856	1.16955e-43	1.92997e-40	significant
En2	6.53061	2.43499	0.760577	3.2015	0.00136713	0.0208539	significant
Entpd2	8.59265	5.02713	1.13199	4.44098	8.95508e-06	0.00029936	significant
Erich5	5.77187	2.65218	0.856621	3.0961	0.00196083	0.0278942	significant
Fgf4	37.9158	4.42597	0.479673	9.22707	2.78142e-20	9.52611e-18	significant
Flt4	17.52	2.03114	0.428239	4.743	2.10573e-06	8.49406e-05	significant
Foxc1	19.0571	2.60584	0.472954	5.5097	3.59444e-08	2.06475e-06	significant
Foxf1	17.8018	2.84044	0.489367	5.80431	6.46331e-09	4.29751e-07	significant
Gata2	16.0175	1.94162	0.447426	4.33954	1.42782e-05	0.00044847	significant
Gata3	3.56862	4.44991	1.25877	3.53512	0.00040759	0.00772294	significant
Gja3	5.54459	2.68094	0.886823	3.02308	0.00250216	0.0335445	significant
Gm11538	26.7328	8.13427	1.07292	7.58141	3.41829e-14	5.69255e-12	significant
Gm12610	7.10933	2.58084	0.726984	3.55006	0.000385143	0.00732054	significant
Gm18953	13.3624	2.36394	0.747145	3.16397	0.00155633	0.0232706	significant
Gm30134	15.6818	7.36651	1.0815	6.81136	9.66833e-12	1.06363e-09	significant
Gm32412	5.85785	2.36507	0.775553	3.04953	0.00229203	0.0314914	significant
Gm36878	4.59537	5.59022	1.24903	4.47566	7.6174e-06	0.00025942	significant
Gm3973	6.36667	2.28686	0.780473	2.9301	0.0033885	0.0423318	significant
Gm9104	35.5198	1.90726	0.476909	3.99921	6.35534e-05	0.00160003	significant
Grhl2	5.46888	3.16896	0.979748	3.23446	0.00121873	0.0189642	significant
H2-K1	148.154	2.38299	0.166518	14.3107	1.87627e-46	4.25725e-43	significant
H2-Q6	20.9635	1.69877	0.413046	4.1128	3.90893e-05	0.0010622	significant
Hand2	5.27253	5.02752	1.23745	4.0628	4.84882e-05	0.00128678	significant
Hoxa10	10.77	5.35735	1.12031	4.78203	1.73534e-06	7.09458e-05	significant
Hoxa2	3.57394	4.47167	1.26779	3.52715	0.000420066	0.00789341	significant
Hoxa5	16.8387	7.46998	1.09691	6.81	9.76002e-12	1.06725e-09	significant
Hoxa6	4.35229	4.75951	1.23016	3.86901	0.000109278	0.00257277	significant
Hoxa7	9.30794	5.1205	1.13194	4.52367	6.07777e-06	0.000216746	significant
Hoxa9	16.326	7.42355	1.08317	6.85352	7.20563e-12	8.17479e-10	significant
Hoxb13	13.3765	7.1344	1.09893	6.49213	8.463e-11	7.87797e-09	significant
Hoxb2	51.7846	7.57664	1.02269	7.40853	1.27711e-13	1.90018e-11	significant
Hoxb3	41.1989	8.03978	1.05249	7.63878	2.19283e-14	3.75512e-12	significant
Hoxb3os	4.36964	5.51586	1.26349	4.36556	1.26798e-05	0.000405216	significant
Hoxb4	18.6453	6.88232	1.07743	6.38775	1.68346e-10	1.47624e-08	significant
Hoxb5	19.9759	7.71486	1.07479	7.178	7.07367e-13	9.51121e-11	significant
Hoxb6	19.6473	5.60234	0.896149	6.25157	4.06348e-10	3.29287e-08	significant
Hoxb7	41.4799	8.76892	1.05427	8.31749	8.98462e-17	1.96493e-14	significant
Hoxb8	31.0497	8.35224	1.05133	7.94442	1.95095e-15	3.80792e-13	significant
Hoxb9	30.3278	7.59274	1.05991	7.16357	7.86031e-13	1.04146e-10	significant
Hoxc13	8.11538	6.4171	1.14602	5.59948	2.14991e-08	1.28372e-06	significant
Hoxc4	23.7365	7.9638	1.06027	7.51109	5.86384e-14	9.09747e-12	significant
Hoxc5	8.69359	6.51355	1.15374	5.64559	1.64612e-08	1.0233e-06	significant
Hoxc6	17.9553	7.14128	0.954761	7.47966	7.45154e-14	1.13664e-11	significant
Hoxc8	10.6102	6.798	1.1232	6.05233	1.42763e-09	1.04917e-07	significant
Hoxc9	19.8554	5.65758	0.904269	6.25652	3.93652e-10	3.21872e-08	significant
Hspb1	32.8705	2.0213	0.378909	5.33453	9.57949e-08	5.08441e-06	significant
Htr3a	8.04011	3.47878	0.855087	4.06833	4.73508e-05	0.00125843	significant
Igf2os	52.2806	2.33106	0.288924	8.06808	7.14129e-16	1.44032e-13	significant
Igfbp3	43.4579	1.6846	0.26603	6.33239	2.41387e-10	2.07662e-08	significant
Kcna1	57.3969	1.91454	0.298989	6.40339	1.5196e-10	1.35215e-08	significant
Kcnt1	15.785	2.00989	0.459354	4.37548	1.21167e-05	0.000389278	significant
Klhdc7a	10.8586	2.0062	0.547458	3.66457	0.000247756	0.00513387	significant
Lamb1	134.035	1.52989	0.169123	9.04602	1.48275e-19	4.89361e-17	significant
Lamp5	32.1535	3.24829	0.378425	8.58372	9.18508e-18	2.34828e-15	significant
Lgi3	10.7583	2.16414	0.693787	3.11932	0.00181272	0.0263026	significant
Lhx3	90.0462	1.81738	0.222324	8.17446	2.97183e-16	6.27264e-14	significant
Lhx5	17.0768	1.59465	0.426583	3.73821	0.000185337	0.00403385	significant
Lipg	46.8306	2.28711	0.311276	7.34753	2.01898e-13	2.90861e-11	significant
Lncppara	4.35808	3.38159	1.0521	3.21412	0.00130843	0.0201106	significant
Lrrc38	18.5528	1.51928	0.395828	3.83823	0.000123925	0.00287291	significant
Mira	6.77393	6.15175	1.16853	5.26452	1.40557e-07	7.26894e-06	significant
Mkx	22.2327	1.61715	0.360053	4.49144	7.07442e-06	0.000245847	significant
Mlc1	12.4014	3.90547	0.711311	5.49053	4.00725e-08	2.29463e-06	significant
Mpzl2	5.54139	2.64914	0.85642	3.09327	0.00197963	0.0280736	significant
Msx1	13.748	2.36192	0.613564	3.84951	0.000118354	0.00275784	significant
Msx2	9.39145	2.34666	0.624473	3.75782	0.000171397	0.00376204	significant
Mt1	45.8612	1.71626	0.255359	6.72097	1.80523e-11	1.91629e-09	significant
Mt2	8.82293	2.24189	0.625374	3.58488	0.000337238	0.00654391	significant
Nfatc1	29.4494	2.08353	0.346693	6.00972	1.8584e-09	1.33864e-07	significant
Nfix	100.537	2.35934	0.203718	11.5814	5.11966e-31	4.42534e-28	significant
Npy	57.9381	2.70706	0.274481	9.86249	6.05285e-23	2.89135e-20	significant
Nr2e3	24.5417	3.39494	0.568413	5.97266	2.33423e-09	1.63266e-07	significant
Nrip3	71.6523	1.66156	0.215444	7.71226	1.23608e-14	2.22151e-12	significant
Nt5c1a	6.86876	2.42169	0.788887	3.06976	0.0021423	0.0297756	significant
Nts	13.689	4.34261	0.744835	5.8303	5.53281e-09	3.71969e-07	significant
Nwd1	56.2602	2.59358	0.296368	8.75121	2.11081e-18	6.08182e-16	significant
Nxph1	24.6288	1.99826	0.453275	4.40849	1.04096e-05	0.000341074	significant
Ocln	25.1658	2.67913	0.413342	6.48165	9.07262e-11	8.31748e-09	significant
Olig1	10.5851	2.15333	0.630458	3.41551	0.000636629	0.0112304	significant
Omg	21.5095	3.35968	0.535543	6.27341	3.53229e-10	2.92777e-08	significant
Optc	70.3255	2.42664	0.252391	9.61458	6.93928e-22	2.7383e-19	significant
Otog	7.34965	2.80641	0.771466	3.63777	0.000275014	0.00554056	significant
Pantr1	19.8516	5.23078	0.793447	6.59248	4.32544e-11	4.22126e-09	significant
Pax5	36.5959	3.65262	0.395763	9.2293	2.72403e-20	9.50897e-18	significant
Pax8	21.7671	4.33237	0.615942	7.03373	2.01084e-12	2.50005e-10	significant
Pdlim3	15.6148	2.93581	0.551771	5.3207	1.03366e-07	5.42284e-06	significant
Perp	11.3738	1.67427	0.538738	3.10776	0.00188513	0.0270928	significant
Phlda3	72.9825	1.62809	0.201638	8.0743	6.78633e-16	1.38411e-13	significant
Pitx2	12.5582	3.34984	0.643532	5.2054	1.93581e-07	9.64403e-06	significant
Plvap	6.46069	2.38773	0.77365	3.08632	0.00202651	0.0286219	significant
Pmaip1	55.9189	2.67085	0.687491	3.88492	0.000102363	0.00243525	significant
Pou3f3	104.195	4.23029	0.26812	15.7776	4.43944e-56	1.61169e-52	significant
Ppp1r1b	13.5438	2.13294	0.532981	4.0019	6.28357e-05	0.00158416	significant
Pqlc3	15.2369	1.686	0.501881	3.35937	0.000781206	0.0131911	significant
Prrx1	55.476	1.85304	0.252744	7.3317	2.27245e-13	3.248e-11	significant
Prss16	4.44678	3.38722	1.06486	3.18091	0.00146811	0.0221707	significant
Qrfpr	12.0955	1.82426	0.606542	3.00764	0.00263286	0.0347575	significant
Ramp2	18.7381	1.53817	0.411074	3.74183	0.000182683	0.00398086	significant
Rftn2	54.9817	2.15358	0.296375	7.26642	3.69152e-13	5.0764e-11	significant
Rfx4	3.24812	3.60641	1.2517	2.8812	0.00396158	0.0477494	significant
Ripk3	6.02418	2.78783	0.938979	2.969	0.00298771	0.0384904	significant
Ripk4	24.4944	3.25017	0.459738	7.06962	1.55354e-12	1.97202e-10	significant
Rnf43	9.76475	2.4463	0.604304	4.04814	5.16272e-05	0.00135034	significant
Robo3	51.4464	1.63539	0.299487	5.46064	4.74409e-08	2.66609e-06	significant
S1pr5	11.5713	1.81122	0.534697	3.38737	0.000705664	0.0122342	significant
Sall1	117.359	2.60488	0.182343	14.2856	2.69055e-46	5.42654e-43	significant
Sardh	71.2123	2.19377	0.221734	9.89373	4.43219e-23	2.23481e-20	significant
She	16.4809	4.12918	0.652185	6.33131	2.43086e-10	2.08137e-08	significant
Shfl	7.01733	2.46197	0.715461	3.4411	0.000579364	0.0103809	significant
Shox2	51.4587	1.80245	0.264474	6.81524	9.41097e-12	1.04163e-09	significant
Six1	181.712	6.19635	0.352412	17.5827	3.34214e-69	2.02222e-65	significant
Skap2	104.979	1.67279	0.221506	7.55188	4.29003e-14	6.95292e-12	significant
Slc14a1	15.4709	4.24472	0.773459	5.48798	4.06566e-08	2.32075e-06	significant
Slc17a7	38.1369	1.62101	0.274386	5.90779	3.46718e-09	2.36426e-07	significant
Slc7a10	12.2449	1.94355	0.583257	3.33223	0.000861517	0.0142555	significant
Slfn2	11.3393	1.76082	0.549341	3.20533	0.00134908	0.0205959	significant
Smoc2	6.33904	2.19988	0.727104	3.02553	0.00248194	0.0333226	significant
Smpd5	5.59247	2.42875	0.797179	3.04668	0.00231385	0.0316893	significant
Sox1	111.744	1.81458	0.232296	7.81151	5.65047e-15	1.03603e-12	significant
Sox14	27.9312	2.30989	0.370389	6.2364	4.4775e-10	3.59626e-08	significant
Stat5a	12.2902	2.10818	0.516195	4.08409	4.42507e-05	0.00118472	significant
Susd5	6.07293	2.56584	0.791933	3.23997	0.00119541	0.018674	significant
Sypl2	13.0137	1.6343	0.505295	3.23435	0.00121921	0.0189642	significant
Tafa3	22.1281	1.54045	0.426943	3.60809	0.000308463	0.00608611	significant
Tal1	52.3057	4.77404	0.435949	10.9509	6.57724e-28	4.59193e-25	significant
Tap1	26.5646	1.58605	0.371972	4.26389	2.00898e-05	0.000601767	significant
Tap2	16.582	1.66716	0.424	3.93197	8.42514e-05	0.00203109	significant
Tbr1	44.8927	2.91658	0.309963	9.40944	4.98787e-21	1.77529e-18	significant
Tbx15	21.431	2.55412	0.432367	5.9073	3.47761e-09	2.36426e-07	significant
Tcf24	81.8467	3.05234	0.253941	12.0199	2.79447e-33	2.98384e-30	significant
Tcfl5	75.2078	2.19261	0.211906	10.3471	4.31535e-25	2.44788e-22	significant
Tfap2e	3.22685	5.09743	1.40018	3.64055	0.000272053	0.00549312	significant
Tmem30b	7.81346	3.20175	0.790522	4.05017	5.11797e-05	0.0013425	significant
Tnc	53.1275	1.64903	0.262931	6.27171	3.571e-10	2.9464e-08	significant
Tor4a	18.3742	1.60599	0.408576	3.93069	8.47023e-05	0.00203915	significant
Trp53cor1	16.8072	1.68004	0.443942	3.78437	0.0001541	0.00341541	significant
Trp73	9.28174	1.98655	0.584948	3.39611	0.00068351	0.0118956	significant
Twist1	12.6588	3.9644	0.713076	5.55957	2.70439e-08	1.58868e-06	significant
Uncx	4.39352	2.82037	0.961332	2.93381	0.00334828	0.0420028	significant
Xist	501.586	8.14308	1.73775	4.686	2.78596e-06	0.000109698	significant
Zc3hav1	169.385	3.27512	0.183073	17.8897	1.41943e-71	1.28828e-67	significant

## Sheet: Sig Downregulated
gene	baseMean	log2FoldChange	lfcSE	stat	pvalue	padj	sig
Alms1-ps1	55.2732	-2.26244	0.317634	-7.12279	1.06e-12	1.37e-10	significant
Alms1-ps2	18.5084	-2.25155	0.766541	-2.93729	0.00331099	0.0416213	significant
Gdnf	14.3264	-1.6912	0.489416	-3.45555	0.000549163	0.00991882	significant
Gja8	115.807	-1.853	0.178364	-10.3889	2.79e-25	1.63e-22	significant
Gm13611	3.19442	-5.16465	1.53633	-3.36168	0.000774688	0.0130932	significant
Gm18200	3.30749	-4.44673	1.35243	-3.28795	0.0010092	0.0163417	significant
Gm3379	5.88594	-6.03654	1.30417	-4.62866	3.68e-06	0.000140945	significant
Gm35343	32.7022	-5.64948	0.433856	-13.0216	9.23e-39	1.2e-35	significant
Gm5853	7.24161	-2.16487	0.719129	-3.0104	0.00260901	0.0346443	significant
Gm6254	4.78431	-3.68536	1.18764	-3.10309	0.00191509	0.0273937	significant
Gm9523	7.1443	-2.60259	0.862538	-3.01736	0.00254987	0.0339832	significant
ND4L	34.2551	-8.58606	2.57448	-3.33506	0.000852809	0.0141243	significant
Rps13-ps4	3.80107	-5.40077	1.36304	-3.96229	7.42e-05	0.00183444	significant
Rybp-ps	33.1978	-5.7514	0.702919	-8.18216	2.79e-16	5.95e-14	significant

## Sheet: Overlap with EZH2 + H3K27me3
EZH2 cKO RNA-seq
no EZH2 (n=101)			EZH2-bound (n=83)				no H3K27me3 (n=55)			H3K27me3-bound (n=129)
gene	log2FC		gene	log2FC			gene	log2FC		gene	log2FC
2900092D14Rik	4.70109		Adora2a	4.55434			2900092D14Rik	4.70109		Abcc8	2.07869
4922502B01Rik	1.88149		Aldh1a2	4.99048			4922502B01Rik	1.88149		Adgre5	2.07788
4933403O08Rik	1.93695		Alx1	5.93929			4933403O08Rik	1.93695		Adora2a	4.55434
A730049H05Rik	2.00769		Alx3	5.29984			A730049H05Rik	2.00769		Aldh1a2	4.99048
A730094K22Rik	1.70125		Alx4	2.25714			A730094K22Rik	1.70125		Alx1	5.93929
Abcc8	2.07869		Aqp4	1.54376			Ano3	1.89932		Alx3	5.29984
Adgre5	2.07788		Atp2a3	3.76459			Aqp4	1.54376		Alx4	2.25714
Ano3	1.89932		Barx1	4.30115			Atp1a2	1.82303		Asb4	2.40921
Asb4	2.40921		Bnc1	2.76566			BC107364	1.81134		Atp2a3	3.76459
Atp1a2	1.82303		C1ql2	2.35231			Cdkn2b	2.65936		Barx1	4.30115
BC107364	1.81134		Cbr3	2.81178			Chrm4	1.51086		Bnc1	2.76566
Cartpt	2.82554		Ccnd2	1.69157			Chrna6	1.61855		C1ql2	2.35231
Cav1	1.5662		Cdkn2a	6.05437			Cyp26c1	1.57152		Cartpt	2.82554
Cd248	1.70385		Cgas	2.02084			Dglucy	4.64923		Cav1	1.5662
Cdkn2b	2.65936		Cldn3	2.80167			Dmrt2	5.36272		Cbr3	2.81178
Chrm4	1.51086		Dbx1	5.15926			Eda2r	2.97745		Ccnd2	1.69157
Chrna6	1.61855		Ddx43	2.40632			Gm11538	8.13428		Cd248	1.70385
Col26a1	1.5057		Dlk1	1.63385			Gm12610	2.58084		Cdkn2a	6.05437
Crym	1.60104		Dmbx1	3.51379			Gm18953	2.36394		Cgas	2.02084
Cyp26c1	1.57152		Dsp	1.52645			Gm30134	7.36651		Cldn3	2.80167
Dglucy	4.64923		En2	2.43499			Gm32412	2.36507		Col26a1	1.5057
Dmrt2	5.36272		Fgf4	4.42597			Gm36878	5.59022		Crym	1.60104
Drd4	2.9476		Flt4	2.03114			Gm3973	2.28686		Dbx1	5.15926
Eda2r	2.97745		Foxc1	2.60584			Gm9104	1.90726		Ddx43	2.40632
Entpd2	5.02713		Foxf1	2.84044			Grhl2	3.16896		Dlk1	1.63385
Erich5	2.65218		Gata2	1.94162			H2-Q6	1.69877		Dmbx1	3.51379
Gm11538	8.13428		Gata3	4.44991			Hand2	5.02752		Drd4	2.9476
Gm12610	2.58084		Gja3	2.68093			Hoxa2	4.47167		Dsp	1.52645
Gm18953	2.36394		Hoxa10	5.35735			Hoxa5	7.46998		En2	2.43499
Gm30134	7.36651		Hoxb13	7.1344			Hoxa6	4.75951		Entpd2	5.02713
Gm32412	2.36507		Hoxb3	8.03978			Hoxa7	5.1205		Erich5	2.65218
Gm36878	5.59022		Hoxb3os	5.51586			Hoxa9	7.42355		Fgf4	4.42597
Gm3973	2.28686		Hoxb4	6.88232			Hoxb2	7.57664		Flt4	2.03114
Gm9104	1.90726		Hoxb5	7.71486			Hoxb8	8.35224		Foxc1	2.60584
Grhl2	3.16896		Hoxb6	5.60234			Htr3a	3.47878		Foxf1	2.84044
H2-K1	2.38299		Hoxb7	8.76892			Klhdc7a	2.0062		Gata2	1.94162
H2-Q6	1.69877		Hoxb9	7.59275			Lncppara	3.38159		Gata3	4.44991
Hand2	5.02752		Hoxc13	6.41711			Mira	6.15175		Gja3	2.68093
Hoxa2	4.47167		Hoxc4	7.9638			Mlc1	3.90547		H2-K1	2.38299
Hoxa5	7.46998		Hoxc5	6.51355			Mt2	2.24189		Hoxa10	5.35735
Hoxa6	4.75951		Hoxc6	7.14128			Nr2e3	3.39493		Hoxb13	7.1344
Hoxa7	5.1205		Hoxc8	6.798			Nts	4.34261		Hoxb3	8.03978
Hoxa9	7.42355		Hoxc9	5.65758			Nwd1	2.59358		Hoxb3os	5.51586
Hoxb2	7.57664		Igf2os	2.33106			Omg	3.35968		Hoxb4	6.88232
Hoxb8	8.35224		Lamp5	3.24829			Pantr1	5.23078		Hoxb5	7.71486
Hspb1	2.0213		Lhx3	1.81738			Phlda3	1.62809		Hoxb6	5.60234
Htr3a	3.47878		Lhx5	1.59465			Pqlc3	1.686		Hoxb7	8.76892
Igfbp3	1.6846		Mkx	1.61715			Ramp2	1.53817		Hoxb9	7.59275
Kcna1	1.91454		Msx1	2.36192			S1pr5	1.81122		Hoxc13	6.41711
Kcnt1	2.00989		Msx2	2.34666			Sardh	2.19377		Hoxc4	7.9638
Klhdc7a	2.0062		Mt1	1.71626			Skap2	1.67279		Hoxc5	6.51355
Lamb1	1.52989		Nfatc1	2.08353			Slfn2	1.76082		Hoxc6	7.14128
Lgi3	2.16414		Nfix	2.35934			Tafa3	1.54045		Hoxc8	6.798
Lipg	2.28711		Npy	2.70706			Tap1	1.58605		Hoxc9	5.65758
Lncppara	3.38159		Nxph1	1.99826			Xist	8.14306		Hspb1	2.0213
Lrrc38	1.51928		Ocln	2.67913						Igf2os	2.33106
Mira	6.15175		Olig1	2.15333						Igfbp3	1.6846
Mlc1	3.90547		Pax5	3.65262						Kcna1	1.91454
Mpzl2	2.64914		Pax8	4.33237						Kcnt1	2.00989
Mt2	2.24189		Pitx2	3.34984						Lamb1	1.52989
Nr2e3	3.39493		Pou3f3	4.23029						Lamp5	3.24829
Nrip3	1.66156		Ppp1r1b	2.13294						Lgi3	2.16414
Nt5c1a	2.42169		Prss16	3.38722						Lhx3	1.81738
Nts	4.34261		Rfx4	3.60641						Lhx5	1.59465
Nwd1	2.59358		Ripk3	2.78783						Lipg	2.28711
Omg	3.35968		Ripk4	3.25017						Lrrc38	1.51928
Optc	2.42664		Sall1	2.60488						Mkx	1.61715
Otog	2.80641		She	4.12918						Mpzl2	2.64914
Pantr1	5.23078		Shox2	1.80245						Msx1	2.36192
Pdlim3	2.93581		Six1	6.19635						Msx2	2.34666
Perp	1.67426		Sox1	1.81458						Mt1	1.71626
Phlda3	1.62809		Sox14	2.30989						Nfatc1	2.08353
Plvap	2.38773		Sypl2	1.6343						Nfix	2.35934
Pmaip1	2.67085		Tal1	4.77404						Npy	2.70706
Pqlc3	1.686		Tbr1	2.91658						Nrip3	1.66156
Prrx1	1.85304		Tbx15	2.55412						Nt5c1a	2.42169
Qrfpr	1.82426		Tcf24	3.05234						Nxph1	1.99826
Ramp2	1.53817		Tfap2e	5.09743						Ocln	2.67913
Rftn2	2.15358		Tmem30b	3.20175						Olig1	2.15333
Rnf43	2.4463		Trp73	1.98655						Optc	2.42664
Robo3	1.63539		Twist1	3.9644						Otog	2.80641
S1pr5	1.81122		Uncx	2.82036						Pax5	3.65262
Sardh	2.19377		Zc3hav1	3.27512						Pax8	4.33237
Shfl	2.46197									Pdlim3	2.93581
Skap2	1.67279									Perp	1.67426
Slc14a1	4.24472									Pitx2	3.34984
Slc17a7	1.62101									Plvap	2.38773
Slc7a10	1.94355									Pmaip1	2.67085
Slfn2	1.76082									Pou3f3	4.23029
Smoc2	2.19988									Ppp1r1b	2.13294
Smpd5	2.42875									Prrx1	1.85304
Stat5a	2.10818									Prss16	3.38722
Susd5	2.56584									Qrfpr	1.82426
Tafa3	1.54045									Rftn2	2.15358
Tap1	1.58605									Rfx4	3.60641
Tap2	1.66716									Ripk3	2.78783
Tcfl5	2.19261									Ripk4	3.25017
Tnc	1.64903									Rnf43	2.4463
Tor4a	1.60599									Robo3	1.63539
Trp53cor1	1.68004									Sall1	2.60488
Xist	8.14306									She	4.12918
										Shfl	2.46197
										Shox2	1.80245
										Six1	6.19635
										Slc14a1	4.24472
										Slc17a7	1.62101
										Slc7a10	1.94355
										Smoc2	2.19988
										Smpd5	2.42875
										Sox1	1.81458
										Sox14	2.30989
										Stat5a	2.10818
										Susd5	2.56584
										Sypl2	1.6343
										Tal1	4.77404
										Tap2	1.66716
										Tbr1	2.91658
										Tbx15	2.55412
										Tcf24	3.05234
										Tcfl5	2.19261
										Tfap2e	5.09743
										Tmem30b	3.20175
										Tnc	1.64903
										Tor4a	1.60599
										Trp53cor1	1.68004
										Trp73	1.98655
										Twist1	3.9644
										Uncx	2.82036
										Zc3hav1	3.27512
