# Supplementary material for: Ezh2 Control of Bivalent Genes Fine-Tunes Developmental Competence During Retinogenesis
Source: Invest Ophthalmol Vis Sci. 2026 Jun 10;67(6):18. doi: 10.1167/iovs.67.6.18 (PMC13263970; doi:10.1167/iovs.67.6.18)
Supplement: Supplement 7 [file iovs-67-6-18_s007.xlsx]

## Sheet: EZH2 Bivalent Promoter Peaks 
EZH2 Bivalent Promoter Peaks (n=846)
chrm	start	end	annotated gene
chr1	4491609	4492757	Sox17
chr1	4493062	4493782	Sox17
chr1	4496808	4497540	Sox17
chr1	9967020	9968402	Tcf24
chr1	19103027	19103531	Tfap2d
chr1	19214306	19214595	Tfap2b
chr1	34536796	34537276	Cfc1
chr1	40680408	40680760	Slc9a2
chr1	40681878	40682212	Slc9a2
chr1	42693589	42694144	Pantr1
chr1	42695631	42696194	Pou3f3
chr1	42696299	42698956	Pou3f3
chr1	42713323	42714047	Pantr2
chr1	56969757	56970149	Satb2
chr1	56977054	56978103	Satb2
chr1	56980659	56981109	Satb2
chr1	63273859	63274263	Zdbf2
chr1	74771283	74772291	Wnt6
chr1	74855253	74856317	Cdk5r2
chr1	74881944	74882901	Fev
chr1	74884400	74884752	Fev
chr1	74884844	74885843	Fev
chr1	74893039	74893598	Cryba2
chr1	74900513	74901273	Mir375
chr1	74947953	74948695	Ihh
chr1	74950347	74952181	Ihh
chr1	75219272	75219950	Tuba4a
chr1	78196321	78197458	Pax3
chr1	87153852	87155096	Ecel1
chr1	87155254	87156409	Ecel1
chr1	89927212	89927507	Gbx2
chr1	89929956	89931830	Gbx2
chr1	119419989	119422825	Inhbb
chr1	120340484	120341506	C1ql2
chr1	120596535	120596784	En1
chr1	120606746	120607447	En1
chr1	120601989	120604028	En1
chr1	134646811	134647381	Syt2
chr1	135918788	135919263	Pkp1
chr1	136051013	136051449	Ascl5
chr1	136259780	136260187	Gpr25
chr1	136947156	136947376	Nr5a2
chr1	136948173	136949024	Nr5a2
chr1	136953033	136953354	Nr5a2
chr1	138847261	138847506	Lhx9
chr1	153185829	153186214	Lamc2
chr1	155740529	155741961	Lhx4
chr1	167688202	167689631	Lmx1a
chr1	167691937	167692382	Lmx1a
chr1	180696475	180697381	Mixl1
chr1	184731459	184733473	Hlx
chr1	187608831	187609729	Esrrg
chr1	191184198	191185398	Atf3
chr10	11080384	11080805	Grm1
chr10	19356691	19357722	Olig3
chr10	22819556	22820066	Tcf21
chr10	44003479	44004739	Crybg1
chr10	44005615	44005718	Crybg1
chr10	50894018	50895380	Sim1
chr10	52022756	52023254	Vgll2
chr10	60686265	60686736	Cdh23
chr10	61418785	61419059	Nodal
chr10	61419253	61419280	Nodal
chr10	61978643	61979745	Col13a1
chr10	67535552	67536009	Egr2
chr10	67540167	67540253	Egr2
chr10	75317138	75317833	Adora2a
chr10	80356413	80356854	Plk5
chr10	80494602	80496262	Onecut3
chr10	81343079	81343553	Gipc3
chr10	84756886	84757258	Rfx4
chr10	84758829	84759400	Rfx4
chr10	84759875	84760428	Rfx4
chr10	103026626	103027111	Alx1
chr10	103027973	103028792	Alx1
chr10	121641302	121642162	D930020B18Rik
chr10	127049247	127049826	Cyp27b1
chr11	5058054	5058688	Rasl10a
chr11	12037886	12038249	Grb10
chr11	22000235	22000648	Otx1
chr11	22858301	22859167	B3gnt2
chr11	31370958	31371588	Stc2
chr11	33146556	33146931	Fgf18
chr11	33200329	33201854	Tlx3
chr11	33202274	33204665	Tlx3
chr11	35120977	35121859	Slit3
chr11	49609762	49610454	Flt4
chr11	50601971	50602418	Adamts2
chr11	52167263	52167619	Or2y7
chr11	52167708	52167896	Or2y7
chr11	52284160	52284714	Tcf7
chr11	57827547	57828289	Hand1
chr11	57829398	57829747	Hand1
chr11	57831578	57831912	Hand1
chr11	59289072	59289337	Wnt3a
chr11	59306251	59307391	Wnt9a
chr11	68384442	68385955	Ntn1
chr11	69965345	69965687	Cldn7
chr11	69966079	69966507	Cldn7
chr11	72960822	72961521	Atp2a3
chr11	74610631	74610982	Rap1gap2
chr11	75165647	75167541	Hic1
chr11	75167945	75169444	Hic1
chr11	75171991	75172972	Mir212
chr11	75795050	75795510	Gm12339
chr11	76998314	76999090	Slc6a4
chr11	78925000	78925533	Nos2
chr11	80154150	80154505	Adap2
chr11	82932115	82933198	Unc45b
chr11	83849954	83850349	Hnf1b
chr11	83850992	83852296	Hnf1b
chr11	83852985	83853268	Hnf1b
chr11	84522650	84522920	Lhx1
chr11	84523984	84526537	Lhx1
chr11	84957719	84958399	Car4
chr11	85886387	85886763	Tbx4
chr11	85894698	85895598	Tbx4
chr11	93099407	93100352	Car10
chr11	95142993	95143323	Dlx4os
chr11	95144861	95146585	Dlx4
chr11	95914403	95915805	B4galnt2
chr11	96271672	96271938	Hoxb9
chr11	96272265	96272747	Hoxb9
chr11	96283111	96283380	Hoxb8
chr11	96284040	96284881	Hoxb8
chr11	96286519	96287368	Hoxb7
chr11	96299205	96299419	Hoxb6
chr11	96318223	96319375	Hoxb4
chr11	96341947	96342161	Hoxb3
chr11	96345289	96346225	Hoxb3
chr11	96352979	96353388	Hoxb3os
chr11	96354378	96354924	Hoxb3os
chr11	97018290	97019224	Sp6
chr11	97627969	97629393	Epop
chr11	98327099	98329100	Neurod2
chr11	98329171	98329661	Neurod2
chr11	98348733	98349399	Ppp1r1b
chr11	98545964	98546241	Ikzf3
chr11	100969790	100970821	Cavin1
chr11	103362247	103363740	Arhgap27
chr11	103649243	103650150	Rprml
chr11	103749452	103750153	Wnt9b
chr11	103773613	103774694	Wnt3
chr11	104133687	104134065	Crhr1
chr11	115824620	115824828	Llgl2
chr11	115974860	115975507	Itgb4
chr11	116281226	116281827	Galr2
chr11	119041887	119042311	Cbx8
chr11	119042573	119042815	Cbx8
chr11	119390329	119390719	Mir1932
chr11	119548325	119549663	Gm11762
chr11	120659468	120659841	Notum
chr11	120660237	120661227	Notum
chr12	8301397	8302358	Gdf7
chr12	8302361	8302572	Gdf7
chr12	9574346	9574991	Osr1
chr12	31559338	31559711	Slc26a4
chr12	33956018	33956199	Twist1
chr12	33956928	33957438	Twist1
chr12	33958553	33958967	Twist1
chr12	49382691	49383350	Foxg1
chr12	49384921	49386524	3110039M20Rik
chr12	56532981	56533671	Nkx2-1
chr12	56534327	56535386	Nkx2-1
chr12	56535537	56536522	Nkx2-1
chr12	56611585	56612616	Nkx2-9
chr12	56612792	56613502	Nkx2-9
chr12	56691348	56692037	Pax9
chr12	56692572	56692803	Pax9
chr12	56695280	56698020	Pax9
chr12	57546504	57547002	Foxa1
chr12	73044276	73046658	Six1
chr12	73545432	73546360	Tmem30b
chr12	86421823	86422910	Esrrb
chr12	104471270	104473931	Gsc
chr12	104474352	104474930	Gsc
chr12	109052401	109052675	Begain
chr12	109453535	109453996	Dlk1
chr12	111274330	111275860	Amn
chr12	111442330	111443163	Tnfaip2
chr12	111445518	111445729	Tnfaip2
chr12	118198290	118198589	Dnah11
chr12	118529987	118530038	D230030E09Rik
chr12	118847084	118850433	Sp8
chr13	22005784	22006473	Prss16
chr13	31557374	31560245	Foxq1
chr13	31626352	31627239	Foxf2
chr13	31807396	31808806	Foxc1
chr13	31810850	31811890	Foxc1
chr13	34652205	34652909	Pxdc1
chr13	38152053	38152955	Dsp
chr13	40728220	40728867	Tfap2a
chr13	40732089	40732590	Tfap2a
chr13	40732722	40734665	Tfap2a
chr13	40735754	40736168	Tfap2a
chr13	40737867	40738273	Tfap2a
chr13	40738420	40738809	Tfap2a
chr13	40729443	40732002	Tfap2a
chr13	48662358	48663644	Barx1
chr13	48665005	48665338	Barx1
chr13	48665763	48666345	Barx1
chr13	53472075	53472684	Msx2
chr13	55825283	55826449	Pitx1
chr13	55828202	55828854	Pitx1
chr13	55830127	55831863	Pitx1
chr13	55835696	55836407	Pitx1
chr13	56295810	56296344	Cxcl14
chr13	56438611	56438874	Slc25a48
chr13	71959361	71960150	Irx1
chr13	71958402	71958679	Irx1
chr13	71962564	71964235	Irx1
chr13	72630596	72631973	Irx2
chr13	73261119	73261565	Irx4
chr13	73536360	73536812	Slc6a3
chr13	74121043	74121728	Slc9a3
chr13	94868988	94869369	Otp
chr13	94873709	94874023	Otp
chr13	94875145	94875584	Otp
chr13	94882641	94884136	Otp
chr13	94885224	94885926	Otp
chr13	98353725	98353884	Foxd1
chr13	100551365	100551644	Ocln
chr14	32463246	32463799	Slc18a3
chr14	32464057	32464842	Slc18a3
chr14	32597123	32598348	Drgx
chr14	32599230	32599789	Drgx
chr14	34819030	34820664	Grid1
chr14	46388650	46389185	Bmp4
chr14	48666538	48667049	Otx2
chr14	55788488	55788836	Ripk3
chr14	57058267	57058468	Gja3
chr14	57104280	57104998	Gjb2
chr14	63240528	63241217	Gata4
chr14	63244732	63245725	Gata4
chr14	63942823	63944354	Sox7
chr14	70080316	70080520	Egr3
chr14	70077370	70079261	Egr3
chr14	70176763	70177148	Pdlim2
chr14	70554615	70555198	Hr
chr14	79768287	79770783	Gm9748
chr14	101729403	101729857	Lmo7
chr14	104464923	104465203	Pou4f1
chr14	104465373	104465970	Pou4f1
chr14	118231031	118231347	Sox21os1
chr14	118234428	118237543	Sox21os1
chr15	7810620	7810941	Gdnf
chr15	35295723	35296906	Osr2
chr15	35299707	35300058	Osr2
chr15	35300240	35300668	Osr2
chr15	35302355	35303033	Osr2
chr15	37232299	37233480	Gm16136
chr15	37233708	37234768	Gm16136
chr15	55308282	55308678	Col14a1
chr15	72547000	72547200	Kcnk9
chr15	72547324	72547891	Kcnk9
chr15	74517156	74518785	Adgrb1
chr15	75746066	75747509	Mafa
chr15	75887561	75888154	Mroh6
chr15	75997636	75999063	Mapk15
chr15	78718440	78719254	Elfn2
chr15	79163430	79163979	Sox10
chr15	79164219	79164308	Sox10
chr15	82211619	82212678	Shisa8
chr15	85580433	85581547	AU022754
chr15	89378301	89379550	Cimap1b
chr15	92397254	92397513	Pdzrn4
chr15	98776484	98777044	Wnt10b
chr15	98777709	98778342	Wnt10b
chr15	98789614	98790222	Wnt1
chr15	98790753	98791371	Wnt1
chr15	98791663	98791919	Wnt1
chr15	98792382	98793074	Wnt1
chr15	98805199	98806140	Ddn
chr15	98806512	98807632	Ddn
chr15	99087718	99088770	C1ql4
chr15	99223264	99225466	Kcnh3
chr15	99590368	99591442	Aqp5
chr15	100636234	100637203	Smagp
chr15	100729083	100729470	Galnt6
chr15	101266753	101267212	Nr4a1
chr15	102256870	102257410	Rarg
chr15	102920575	102921673	Hoxc13
chr15	102966548	102966921	Hoxc10
chr15	102981298	102982396	Hoxc9
chr15	102998885	102999909	Hoxc6
chr15	103146517	103147328	D930007P13Rik
chr16	5132147	5132629	Ppl
chr16	9992316	9992629	Grin2a
chr16	11984693	11985269	Shisa9
chr16	17796832	17798810	Scarf2
chr16	17802654	17803854	Scarf2
chr16	17804091	17804648	Scarf2
chr16	18586212	18587411	Tbx1
chr16	18587750	18589107	Tbx1
chr16	18589980	18590841	Tbx1
chr16	18591213	18592034	Tbx1
chr16	18621328	18621646	Gp1bb
chr16	20589914	20590191	Vwa5b2
chr16	91228359	91228621	Olig2
chr16	91228674	91228933	Olig2
chr16	91225583	91228190	Olig2
chr16	91269801	91271345	Olig1
chr16	92695274	92695977	Runx1
chr16	93682948	93683851	Cbr3
chr16	94084751	94086180	Sim2
chr16	94086923	94087550	Sim2
chr16	97763030	97764060	Ripk4
chr17	3327199	3327512	Tiam2
chr17	23679439	23679782	Cldn6
chr17	24752543	24753648	Hs3st6
chr17	26839044	26839756	Nkx2-5
chr17	33977927	33978378	H2-K2
chr17	34197359	34198148	Psmb8
chr17	34671287	34672526	Tnxb
chr17	34957764	34958979	Hspa1b
chr17	34971089	34972130	Hspa1a
chr17	35342325	35343481	H2-Q2
chr17	36145037	36146018	Gm10499
chr17	36167425	36168618	H2-T26
chr17	44737756	44737889	Runx2
chr17	47436457	47436803	AI661453
chr17	47834169	47834495	Mdfi
chr17	74047299	74047637	Srd5a2
chr17	83630772	83632944	Kcng3
chr17	85685023	85685563	Six2
chr17	85687006	85689540	Six2
chr17	86754042	86754803	Epas1
chr17	87636074	87636484	Epcam
chr18	7001855	7002830	Mkx
chr18	11048317	11048738	Gata6os
chr18	11051807	11055362	Gata6
chr18	24653073	24654566	Mocos
chr18	35652598	35653648	Prob1
chr18	35653711	35654159	Prob1
chr18	35654211	35655053	Prob1
chr18	42394396	42396097	Pou4f3
chr18	52528624	52529727	Lox
chr18	53462623	53465604	Prdm6
chr18	61035936	61036473	Cdx1
chr18	64660076	64660587	Atp8b1
chr18	74442602	74443262	Myo5b
chr18	76856195	76856411	Skor2
chr18	76859223	76861050	Skor2
chr18	77794172	77794960	Pstpip2
chr18	80707459	80708848	Nfatc1
chr18	80712175	80713974	Nfatc1
chr18	80985632	80986110	Sall3
chr18	82405839	82406259	Galr1
chr19	5085801	5085962	Tmem151a
chr19	5559963	5560928	Ovol1
chr19	6428214	6428980	Nrxn2
chr19	6926901	6927263	Kcnk4
chr19	6933691	6934534	Kcnk4
chr19	8988940	8989677	Ahnak
chr19	16872215	16874930	Foxb2
chr19	24897285	24897902	Foxd4
chr19	24899256	24900832	Foxd4
chr19	25505601	25507094	Dmrt1
chr19	25605624	25606517	Dmrt3
chr19	25607627	25607921	Dmrt3
chr19	25609946	25611472	Dmrt3
chr19	25671725	25673049	2610016A17Rik
chr19	25673268	25674254	Dmrt2
chr19	37434139	37435731	Hhex
chr19	37697871	37698584	Cyp26a1
chr19	42201397	42202179	Sfrp5
chr19	43610510	43610724	Nkx2-3
chr19	43612032	43613020	Nkx2-3
chr19	43614252	43615383	Nkx2-3
chr19	43616145	43617127	Nkx2-3
chr19	44755470	44757804	Pax2
chr19	44758873	44759232	Pax2
chr19	44759447	44760175	Pax2
chr19	45150455	45151381	Tlx1
chr19	45229419	45229752	Lbx1
chr19	45230857	45232095	Lbx1
chr19	45233474	45234000	Lbx1
chr19	45234748	45236987	Lbx1
chr19	45741347	45743493	Fgf8
chr19	46131844	46132314	Elovl3
chr19	46317344	46317605	Psd
chr19	53676214	53676877	Rbm20
chr19	56874013	56875125	Vwa2
chr19	59168793	59172059	Vax1
chr19	59457906	59459954	Emx2
chr2	5137983	5138419	Ccdc3
chr2	9874718	9875028	Gata3
chr2	9876954	9877758	Gata3
chr2	9877913	9878083	Gata3
chr2	9881289	9881815	Gata3os
chr2	9882527	9883118	Gata3os
chr2	9889216	9890069	Gata3
chr2	10371971	10371987	Sfmbt2
chr2	13793010	13793603	St8sia6
chr2	18677705	18678705	Bmi1
chr2	18698600	18699284	Spag6
chr2	19444880	19446883	Ptf1aos
chr2	24473562	24474166	Pax8
chr2	25292056	25292235	Grin1os
chr2	25577152	25578865	Ajm1
chr2	25579194	25579411	Ajm1
chr2	26202122	26203324	Lhx3
chr2	28908851	28908975	Barhl1
chr2	28909248	28909874	Barhl1
chr2	28911650	28912026	Barhl1
chr2	28917666	28918285	Barhl1
chr2	29250244	29252394	6530402F18Rik
chr2	29751147	29751732	Prrt1b
chr2	29845416	29846369	Mir219b
chr2	31635303	31635539	Prdm12
chr2	31635587	31637343	Prdm12
chr2	31846388	31846810	Fibcd1
chr2	32083347	32083747	Fam78a
chr2	33631464	33631787	Lmx1b
chr2	33639244	33640031	Lmx1b
chr2	33640340	33640412	Lmx1b
chr2	33641250	33641692	C130021I20Rik
chr2	33641976	33642846	C130021I20Rik
chr2	36102352	36103168	Lhx6
chr2	36103256	36104213	Lhx6
chr2	36104468	36105782	Lhx6
chr2	38710185	38711140	Nr5a1
chr2	38711424	38712573	Nr5a1
chr2	61803682	61803753	Tbr1
chr2	61803972	61804195	Tbr1
chr2	61804939	61806006	Tbr1
chr2	61807122	61807475	Tbr1
chr2	70471735	70472662	Sp5
chr2	70473819	70475515	Sp5
chr2	70475737	70477393	Sp5
chr2	70561954	70562987	Gad1
chr2	70563215	70563664	Gad1
chr2	70566123	70566870	Gad1
chr2	70567308	70567389	Gad1
chr2	71528084	71528522	Dlx1
chr2	71529970	71530474	Dlx1
chr2	71543974	71545845	Dlx2
chr2	73270641	73271455	Sp9
chr2	73271660	73272152	Sp9
chr2	73272651	73275023	Sp9
chr2	73277062	73277989	Sp9
chr2	73278776	73279562	Sp9
chr2	74655380	74656395	Evx2
chr2	74657738	74658011	Evx2
chr2	74667776	74669015	Hoxd13
chr2	74672699	74673267	Hoxd12
chr2	74681823	74683213	Hoxd11
chr2	74691478	74691844	Hoxd10
chr2	74697528	74698798	Hoxd9
chr2	74704556	74706088	Hoxd8
chr2	74711831	74712553	Hoxd3
chr2	74736216	74736492	Hoxd3
chr2	74727215	74727748	Hoxd4
chr2	74746623	74747124	Hoxd3
chr2	74749332	74750420	Gm14424
chr2	74752560	74753478	Gm14424
chr2	74762712	74763745	Haglr
chr2	91975318	91976213	Dgkz
chr2	93642150	93643775	Alx4
chr2	94240402	94241965	Mir129b
chr2	105122845	105123304	Wt1os
chr2	105126238	105127962	Wt1
chr2	105130639	105131029	Wt1
chr2	118677054	118677478	Pak6
chr2	118702293	118704629	Ankrd63
chr2	119237049	119238194	Spint1
chr2	122297303	122297702	Duox2
chr2	127362956	127363665	Adra2b
chr2	127656149	127656688	Mal
chr2	130576868	130577202	Oxt
chr2	131561126	131562433	Adra1d
chr2	132944959	132945031	Fermt1
chr2	136058038	136058672	Lamp5
chr2	136058724	136059479	Lamp5
chr2	144330389	144333146	Ovol2
chr2	147083727	147085614	Nkx2-4
chr2	147183951	147184746	Nkx2-2os
chr2	147185466	147186083	Nkx2-2
chr2	147187398	147187612	6430503K07Rik
chr2	147193240	147193464	6430503K07Rik
chr2	147193615	147195556	6430503K07Rik
chr2	147364792	147365932	Pax1
chr2	148044283	148044867	Foxa2
chr2	148045707	148046746	Foxa2
chr2	149831232	149831862	Syndig1
chr2	150688171	150688876	Vsx1
chr2	152143806	152144151	Tcf15
chr2	158609470	158611914	Gm14204
chr2	158612031	158612471	Slc32a1
chr2	160364378	160364485	Mafb
chr2	160364770	160366415	Mafb
chr2	162943535	162943828	L3mbtl1
chr2	163853634	163854032	Kcnk15
chr2	164170981	164171246	Kcns1
chr2	164404305	164404877	Matn4
chr2	164938904	164939380	Mmp9
chr2	164949364	164949655	Mmp9
chr2	168280485	168280994	Kcng1
chr2	168600800	168601984	Nfatc2
chr2	168911823	168912875	Zfp64
chr2	170495145	170495676	Pfdn4
chr2	170496082	170497486	Pfdn4
chr2	172042461	172042797	Cbln4
chr2	172547694	172548168	Tfap2c
chr2	172548670	172552059	Tfap2c
chr2	172938715	172939360	Bmp7
chr2	174284396	174284797	Gnas
chr2	180103678	180104129	Hrh3
chr2	180334154	180334484	Gata5
chr2	180776065	180777037	Bhlhe23
chr2	180892809	180893666	Mir124a-3
chr2	181213125	181213405	Srms
chr2	181670882	181671232	Sox18
chr3	30509938	30510599	Mecom
chr3	36521382	36521662	Smim43
chr3	66978561	66979276	Shox2
chr3	66980880	66981414	Shox2
chr3	87794766	87795132	Ntrk1
chr3	87996900	87997138	Bcan
chr3	87997163	87997451	Bcan
chr3	88214738	88214796	Mir3093
chr3	88214850	88215913	Mir3093
chr3	89319229	89322014	Efna3
chr3	89830873	89831847	She
chr3	89912778	89913135	Il6ra
chr3	90464667	90465709	Npr1
chr3	99241454	99241704	Tbx15
chr3	99253201	99254450	Tbx15
chr3	104780885	104781716	Ppm1j
chr3	104961192	104962172	Wnt2b
chr3	107458243	107460348	Kcnc4
chr3	107594705	107596927	Alx3
chr3	107597343	107597564	Alx3
chr3	108226172	108226978	Sypl2
chr3	129199481	129200366	Pitx2
chr3	129203001	129203351	Pitx2
chr3	129203681	129204815	Pitx2
chr3	129213620	129216265	Pitx2
chr3	129224237	129224953	Pitx2
chr3	129225160	129225464	Pitx2
chr3	154327833	154329088	Lhx8
chr3	154329118	154330611	Lhx8
chr3	154332002	154332590	AI606473
chr3	157566610	157567844	Ptger3
chr3	158560804	158561179	Lrrc7
chr4	11385157	11386049	Esrp1
chr4	11386376	11388631	Esrp1
chr4	21684762	21686016	Prdm13
chr4	21688095	21689889	Prdm13
chr4	44702526	44702726	5730488B01Rik
chr4	44702914	44704395	Pax5
chr4	44710788	44710969	Pax5
chr4	44712739	44714429	Pax5
chr4	44711689	44712538	Pax5
chr4	46038705	46039426	Tmod1
chr4	46342814	46343029	Foxe1
chr4	46343295	46345401	Foxe1
chr4	46535478	46536058	Gm16731
chr4	89294100	89295061	Cdkn2a
chr4	89689051	89689339	Dmrta1
chr4	98727167	98727599	L1td1
chr4	99650622	99651685	Foxd3
chr4	99655755	99658231	Foxd3
chr4	107435070	107435893	Glis1
chr4	109974589	109975155	Dmrta2
chr4	109977256	109979039	Dmrta2
chr4	109979752	109980478	Dmrta2
chr4	109981610	109983026	Dmrta2
chr4	109983692	109984057	Dmrta2
chr4	114907254	114909691	Foxd2os
chr4	114924902	114926109	Foxe3
chr4	115052461	115053089	Tal1
chr4	115056228	115057510	Tal1
chr4	115057589	115057821	Tal1
chr4	115935998	115937127	Dmbx1
chr4	115938963	115940381	Dmbx1
chr4	117493941	117494978	Rnf220
chr4	123182145	123182716	Hpcal4
chr4	123342893	123343195	Bmp8a
chr4	124986106	124987228	Rspo1
chr4	125489694	125491870	Grik3
chr4	126300900	126301672	Col8a2
chr4	126735113	126736497	Tfap2e
chr4	131920207	131922374	Tmem200b
chr4	133518811	133519599	Kdf1
chr4	134342981	134343389	Slc30a2
chr4	134371395	134371951	Extl1
chr4	135150408	135150688	Runx3
chr4	135152025	135153234	Runx3
chr4	135153461	135153808	Runx3
chr4	135685817	135686939	Ifnlr1
chr4	136247378	136248985	Tcea3
chr4	138394879	138396221	Fam43b
chr4	139821226	139822500	Pax7
chr4	139823647	139824395	Pax7
chr4	139827992	139828411	Pax7
chr4	139832527	139833686	Pax7
chr4	152158604	152159846	Hes2
chr4	152313422	152313763	Rnf207
chr4	152315771	152316157	Rnf207
chr4	154141918	154142074	Wrap73
chr4	154139983	154141858	Trp73
chr4	154637114	154638062	Prdm16
chr4	155360992	155361518	Prkcz
chr4	155653136	155653848	Mmp23
chr5	28165559	28167281	En2
chr5	28209500	28210507	Cnpy1
chr5	28457776	28458689	9530036O11Rik
chr5	28459867	28460196	9530036O11Rik
chr5	28458805	28459274	9530036O11Rik
chr5	29477476	29479042	Mnx1
chr5	31092545	31094042	Slc30a3
chr5	31094174	31094615	Slc30a3
chr5	31136945	31137950	Ucn
chr5	31138022	31138226	Ucn
chr5	33430644	33431817	Nkx1-1
chr5	33432515	33432901	Nkx1-1
chr5	33433121	33434949	Nkx1-1
chr5	33435137	33435351	Nkx1-1
chr5	36868060	36869894	Ppp2r2c
chr5	37823105	37824944	Msx1
chr5	37826709	37826923	Msx1
chr5	38277468	38277971	Otop1
chr5	41761522	41762231	Nkx3-2
chr5	41763260	41764352	Nkx3-2
chr5	66151550	66151806	Rbm47
chr5	67095819	67096860	Phox2b
chr5	67101799	67101883	Phox2b
chr5	73650949	73651462	Spata18
chr5	75075330	75076436	Gsx2
chr5	75154039	75154706	Pdgfra
chr5	75154830	75155322	Pdgfra
chr5	75155552	75155781	Pdgfra
chr5	75152802	75153877	Pdgfra
chr5	93044157	93045242	Sowahb
chr5	98186435	98186901	A730035I17Rik
chr5	101663094	101666063	Nkx6-1
chr5	106457374	106458114	Barhl2
chr5	107723162	107727171	Gfi1
chr5	118028190	118028818	Tesc
chr5	119831061	119832176	Tbx5
chr5	119832197	119832441	Tbx5
chr5	119836872	119837225	Tbx5
chr5	119837315	119837660	Tbx5
chr5	120431779	120432360	Lhx5
chr5	127242174	127242896	Tmem132c
chr5	134986566	134987150	Cldn3
chr5	138992758	138993957	Pdgfa
chr5	138998238	138998549	Pdgfa
chr5	139540235	139541238	Uncx
chr5	139543248	139544982	Uncx
chr5	139546661	139547810	Uncx
chr5	139907975	139909623	Elfn1
chr5	144546634	144546960	Nptx2
chr5	147188621	147189565	Gsx1
chr5	147270069	147270499	Pdx1
chr5	147299254	147300060	Cdx2
chr5	147306402	147306962	Cdx2
chr5	147724518	147726738	Flt1
chr5	150952942	150953535	Kl
chr6	6860506	6860763	Dlx6os1
chr6	6862480	6864290	Dlx6
chr6	6879347	6879592	Dlx5
chr6	6881013	6882143	Dlx5
chr6	8948698	8948981	Nxph1
chr6	23245732	23246033	Fezf1
chr6	23247385	23248550	Fezf1
chr6	29507492	29507757	Kcp
chr6	29526761	29527970	Irf5
chr6	29528091	29528311	Irf5
chr6	30959118	30959460	Klf14
chr6	38353620	38354568	Zc3hav1
chr6	49821879	49823279	Npy
chr6	52157754	52158944	Hotairm1
chr6	52164243	52164527	Hoxa2
chr6	52172434	52173066	Gm15050
chr6	52175604	52176212	Hoxaas3
chr6	52191018	52192470	Hoxa4
chr6	52203565	52204816	Hoxa5
chr6	52208710	52208991	Hoxa6
chr6	52216881	52217895	Hoxa7
chr6	52221204	52222020	Hoxa7
chr6	52234010	52234299	Hoxa10
chr6	52240163	52240588	Hoxa10
chr6	52245115	52245458	Hoxa11os
chr6	52259752	52261255	Hoxa13
chr6	52316342	52317204	Evx1os
chr6	64727917	64728266	Atoh1
chr6	67534670	67535248	Tacstd2
chr6	67535255	67535565	Tacstd2
chr6	83068595	83069358	Tlx2
chr6	83069491	83070816	Tlx2
chr6	83071126	83071561	Tlx2
chr6	83086415	83086615	Lbx2
chr6	83087320	83088040	Lbx2
chr6	83702227	83702927	Vax2os
chr6	83703379	83703663	Vax2os
chr6	84587726	84589656	Cyp26b1
chr6	85185962	85188684	Emx1
chr6	85189965	85190784	Emx1
chr6	85511336	85513655	Egr4
chr6	88193517	88194558	Gata2
chr6	88196282	88197824	Gata2
chr6	88198021	88200092	Gata2
chr6	91410269	91410987	Wnt7a
chr6	99726055	99726318	Prok2
chr6	122801427	122801905	Slc2a3
chr6	127148896	127149208	9330179D12Rik
chr6	142570442	142570606	Kcnj8
chr6	142570781	142570833	Kcnj8
chr7	16475376	16476218	Npas1
chr7	19023503	19023689	Foxa3
chr7	24944154	24945042	Erfl
chr7	30634832	30634967	Etv2
chr7	34811078	34812517	Chst8
chr7	35584514	35584795	Rgs9bp
chr7	45406293	45407163	Kcna7
chr7	49633357	49634665	Dbx1
chr7	49634794	49635432	Dbx1
chr7	49908954	49909209	Slc6a5
chr7	49911688	49912390	Slc6a5
chr7	49975131	49975837	Nell1
chr7	79499845	79500401	Mir9-3hg
chr7	79504892	79505908	Mir9-3
chr7	79617410	79617861	Rhcg
chr7	81213374	81214480	Pde8a
chr7	81453762	81454224	Cpeb1
chr7	81991870	81992761	Bnc1
chr7	82335927	82336266	Adamtsl3
chr7	98836820	98837297	Wnt11
chr7	98837872	98838146	Wnt11
chr7	101818092	101818825	Phox2a
chr7	108951026	108951460	Tub
chr7	118490910	118491782	Itpripl2
chr7	128417404	128417735	Rgs10
chr7	130935742	130937144	Htra1
chr7	131541768	131544771	Hmx3
chr7	131552407	131552727	Hmx2
chr7	131553715	131554987	Hmx2
chr7	131555605	131556119	Hmx2
chr7	131556740	131557134	Hmx2
chr7	131966893	131967240	Gpr26
chr7	135410643	135411094	Foxi2
chr7	137314826	137315823	Ebf3
chr7	139580843	139583063	Nkx6-2
chr7	139584317	139585402	Nkx6-2
chr7	139943874	139944791	Utf1
chr7	140047720	140049858	Msx3
chr7	140922222	140922931	Nlrp6
chr7	141099685	141100209	Sigirr
chr7	142658441	142661294	Igf2os
chr7	142663786	142664386	Igf2os
chr7	143501599	143503057	Phlda2
chr7	144861668	144862480	Fgf4
chr8	11476745	11476967	E230013L22Rik
chr8	11477057	11477201	E230013L22Rik
chr8	11478173	11479488	Rab20
chr8	12384527	12386473	Sox1ot
chr8	12394703	12395728	Sox1
chr8	12397301	12398053	Sox1
chr8	14096248	14097326	Dlgap2
chr8	25038076	25038955	Htra4
chr8	40286430	40286880	Fgf20
chr8	47412277	47412924	Stox2
chr8	57320389	57322481	Hand2os1
chr8	57333857	57334225	Hdnr
chr8	57340792	57341376	Hdnr
chr8	69885934	69886294	Cilp2
chr8	69887010	69888480	Yjefn3
chr8	69888577	69889097	Yjefn3
chr8	70084227	70084797	Hapln4
chr8	70373582	70375506	Comp
chr8	70376366	70376762	Comp
chr8	70487980	70489018	Tmem59l
chr8	70489240	70490008	Tmem59l
chr8	70492609	70494785	Crlf1
chr8	70495255	70495867	Crlf1
chr8	70892124	70892914	Slc5a5
chr8	71558554	71559177	Tmem221
chr8	72318932	72320237	Klf2
chr8	75213543	75213820	Rasd2
chr8	75213872	75214257	Rasd2
chr8	78435384	78437215	Pou4f2
chr8	84044647	84045114	Rln3
chr8	84772003	84772356	Nfix
chr8	84773673	84773942	Nfix
chr8	84799054	84799640	Nfix
chr8	87468546	87469195	Cbln1
chr8	87469873	87471005	Cbln1
chr8	89044470	89045648	Sall1
chr8	89045743	89046462	Sall1
chr8	94179629	94179940	Mt1
chr8	95678214	95678550	Ndrg4
chr8	104540992	104541854	Car7
chr8	105268594	105270187	Hsf4
chr8	105270672	105270975	Hsf4
chr8	105613256	105614508	Mir1966
chr8	106135770	106137326	1810019D21Rik
chr8	106137590	106138323	1810019D21Rik
chr8	106603358	106604429	Cdh1
chr8	121080640	121081007	Fendrr
chr8	121082619	121085427	Foxf1
chr8	121116087	121117991	Foxc2
chr8	121125576	121126005	Foxl1
chr8	121127921	121129120	Foxl1
chr8	122677410	122679099	Cbfa2t3
chr8	124751295	124752020	Fam89a
chr9	21165018	21165433	Pde4a
chr9	31913002	31914682	Barx2
chr9	31914845	31915345	Barx2
chr9	32542297	32543574	Fli1
chr9	32544807	32545759	Fli1
chr9	37527829	37528070	Esam
chr9	40877485	40877991	Bsx
chr9	43205669	43206037	Pou2f3
chr9	44043798	44044209	Thy1
chr9	45138203	45139308	Scn4b
chr9	55539858	55540147	Isl2
chr9	55540211	55540595	Isl2
chr9	55541734	55542622	Isl2
chr9	57504057	57504644	Rpp25
chr9	63142049	63142918	Skor1
chr9	63144160	63147181	Skor1
chr9	63148448	63149692	Skor1
chr9	64385835	64386200	Megf11
chr9	69759320	69760318	B230323A14Rik
chr9	69760387	69761319	B230323A14Rik
chr9	69762814	69763028	B230323A14Rik
chr9	71215184	71216831	Aldh1a2
chr9	78395779	78396475	Ddx43
chr9	78442478	78443465	Cgas
chr9	87729299	87731669	Tbx18
chr9	89908482	89910310	Rasgrf1
chr9	98952141	98952693	Foxl2os
chr9	98954554	98957517	Foxl2
chr9	99868509	99870918	Sox14
chr9	99871273	99872276	Sox14
chr9	99875022	99877167	Sox14
chr9	111312860	111313152	Trank1
chr9	118477435	118480049	Eomes
chr9	121641920	121642301	Lyzl4
chr9	123678197	123678497	Ccr9
chrX	71663850	71664992	Gpr50
chrX	105764722	105765250	Fgf16
chrX	137118956	137119216	Esx1
chrX	140061620	140061926	Nup62cl

## Sheet: EZH2 Bound and Bivalent Genes 
EZH2 Bound Bivalent Genes (n=598)
Sox17
Tcf24
Tfap2d
Tfap2b
Cfc1
Slc9a2
Pantr1
Pou3f3
Pantr2
Satb2
Zdbf2
Wnt6
Cdk5r2
Fev
Cryba2
Mir375
Ihh
Tuba4a
Pax3
Ecel1
Gbx2
Inhbb
C1ql2
En1
Syt2
Pkp1
Ascl5
Gpr25
Nr5a2
Lhx9
Lamc2
Lhx4
Lmx1a
Mixl1
Hlx
Esrrg
Atf3
Grm1
Olig3
Tcf21
Crybg1
Sim1
Vgll2
Cdh23
Nodal
Col13a1
Egr2
Adora2a
Plk5
Onecut3
Gipc3
Rfx4
Alx1
D930020B18Rik
Cyp27b1
Rasl10a
Grb10
Otx1
B3gnt2
Stc2
Fgf18
Tlx3
Slit3
Flt4
Adamts2
Or2y7
Tcf7
Hand1
Wnt3a
Wnt9a
Ntn1
Cldn7
Atp2a3
Rap1gap2
Hic1
Mir212
Gm12339
Slc6a4
Nos2
Adap2
Unc45b
Hnf1b
Lhx1
Car4
Tbx4
Car10
Dlx4os
Dlx4
B4galnt2
Hoxb9
Hoxb8
Hoxb7
Hoxb6
Hoxb4
Hoxb3
Hoxb3os
Sp6
Epop
Neurod2
Ppp1r1b
Ikzf3
Cavin1
Arhgap27
Rprml
Wnt9b
Wnt3
Crhr1
Llgl2
Itgb4
Galr2
Cbx8
Mir1932
Gm11762
Notum
Gdf7
Osr1
Slc26a4
Twist1
Foxg1
3110039M20Rik
Nkx2-1
Nkx2-9
Pax9
Foxa1
Six1
Tmem30b
Esrrb
Gsc
Begain
Dlk1
Amn
Tnfaip2
Dnah11
D230030E09Rik
Sp8
Prss16
Foxq1
Foxf2
Foxc1
Pxdc1
Dsp
Tfap2a
Barx1
Msx2
Pitx1
Cxcl14
Slc25a48
Irx1
Irx2
Irx4
Slc6a3
Slc9a3
Otp
Foxd1
Ocln
Slc18a3
Drgx
Grid1
Bmp4
Otx2
Ripk3
Gja3
Gjb2
Gata4
Sox7
Egr3
Pdlim2
Hr
Gm9748
Lmo7
Pou4f1
Sox21os1
Gdnf
Osr2
Gm16136
Col14a1
Kcnk9
Adgrb1
Mafa
Mroh6
Mapk15
Elfn2
Sox10
Shisa8
AU022754
Cimap1b
Pdzrn4
Wnt10b
Wnt1
Ddn
C1ql4
Kcnh3
Aqp5
Smagp
Galnt6
Nr4a1
Rarg
Hoxc13
Hoxc10
Hoxc9
Hoxc6
D930007P13Rik
Ppl
Grin2a
Shisa9
Scarf2
Tbx1
Gp1bb
Vwa5b2
Olig2
Olig1
Runx1
Cbr3
Sim2
Ripk4
Tiam2
Cldn6
Hs3st6
Nkx2-5
H2-K2
Psmb8
Tnxb
Hspa1b
Hspa1a
H2-Q2
Gm10499
H2-T26
Runx2
AI661453
Mdfi
Srd5a2
Kcng3
Six2
Epas1
Epcam
Mkx
Gata6os
Gata6
Mocos
Prob1
Pou4f3
Lox
Prdm6
Cdx1
Atp8b1
Myo5b
Skor2
Pstpip2
Nfatc1
Sall3
Galr1
Tmem151a
Ovol1
Nrxn2
Kcnk4
Ahnak
Foxb2
Foxd4
Dmrt1
Dmrt3
2610016A17Rik
Dmrt2
Hhex
Cyp26a1
Sfrp5
Nkx2-3
Pax2
Tlx1
Lbx1
Fgf8
Elovl3
Psd
Rbm20
Vwa2
Vax1
Emx2
Ccdc3
Gata3
Gata3os
Sfmbt2
St8sia6
Bmi1
Spag6
Ptf1aos
Pax8
Grin1os
Ajm1
Lhx3
Barhl1
6530402F18Rik
Prrt1b
Mir219b
Prdm12
Fibcd1
Fam78a
Lmx1b
C130021I20Rik
Lhx6
Nr5a1
Tbr1
Sp5
Gad1
Dlx1
Dlx2
Sp9
Evx2
Hoxd13
Hoxd12
Hoxd11
Hoxd10
Hoxd9
Hoxd8
Hoxd3
Hoxd4
Gm14424
Haglr
Dgkz
Alx4
Mir129b
Wt1os
Wt1
Pak6
Ankrd63
Spint1
Duox2
Adra2b
Mal
Oxt
Adra1d
Fermt1
Lamp5
Ovol2
Nkx2-4
Nkx2-2os
Nkx2-2
6430503K07Rik
Pax1
Foxa2
Syndig1
Vsx1
Tcf15
Gm14204
Slc32a1
Mafb
L3mbtl1
Kcnk15
Kcns1
Matn4
Mmp9
Kcng1
Nfatc2
Zfp64
Pfdn4
Cbln4
Tfap2c
Bmp7
Gnas
Hrh3
Gata5
Bhlhe23
Mir124a-3
Srms
Sox18
Mecom
Smim43
Shox2
Ntrk1
Bcan
Mir3093
Efna3
She
Il6ra
Npr1
Tbx15
Ppm1j
Wnt2b
Kcnc4
Alx3
Sypl2
Pitx2
Lhx8
AI606473
Ptger3
Lrrc7
Esrp1
Prdm13
5730488B01Rik
Pax5
Tmod1
Foxe1
Gm16731
Cdkn2a
Dmrta1
L1td1
Foxd3
Glis1
Dmrta2
Foxd2os
Foxe3
Tal1
Dmbx1
Rnf220
Hpcal4
Bmp8a
Rspo1
Grik3
Col8a2
Tfap2e
Tmem200b
Kdf1
Slc30a2
Extl1
Runx3
Ifnlr1
Tcea3
Fam43b
Pax7
Hes2
Rnf207
Wrap73
Trp73
Prdm16
Prkcz
Mmp23
En2
Cnpy1
9530036O11Rik
Mnx1
Slc30a3
Ucn
Nkx1-1
Ppp2r2c
Msx1
Otop1
Nkx3-2
Rbm47
Phox2b
Spata18
Gsx2
Pdgfra
Sowahb
A730035I17Rik
Nkx6-1
Barhl2
Gfi1
Tesc
Tbx5
Lhx5
Tmem132c
Cldn3
Pdgfa
Uncx
Elfn1
Nptx2
Gsx1
Pdx1
Cdx2
Flt1
Kl
Dlx6os1
Dlx6
Dlx5
Nxph1
Fezf1
Kcp
Irf5
Klf14
Zc3hav1
Npy
Hotairm1
Hoxa2
Gm15050
Hoxaas3
Hoxa4
Hoxa5
Hoxa6
Hoxa7
Hoxa10
Hoxa11os
Hoxa13
Evx1os
Atoh1
Tacstd2
Tlx2
Lbx2
Vax2os
Cyp26b1
Emx1
Egr4
Gata2
Wnt7a
Prok2
Slc2a3
9330179D12Rik
Kcnj8
Npas1
Foxa3
Erfl
Etv2
Chst8
Rgs9bp
Kcna7
Dbx1
Slc6a5
Nell1
Mir9-3hg
Mir9-3
Rhcg
Pde8a
Cpeb1
Bnc1
Adamtsl3
Wnt11
Phox2a
Tub
Itpripl2
Rgs10
Htra1
Hmx3
Hmx2
Gpr26
Foxi2
Ebf3
Nkx6-2
Utf1
Msx3
Nlrp6
Sigirr
Igf2os
Phlda2
Fgf4
E230013L22Rik
Rab20
Sox1ot
Sox1
Dlgap2
Htra4
Fgf20
Stox2
Hand2os1
Hdnr
Cilp2
Yjefn3
Hapln4
Comp
Tmem59l
Crlf1
Slc5a5
Tmem221
Klf2
Rasd2
Pou4f2
Rln3
Nfix
Cbln1
Sall1
Mt1
Ndrg4
Car7
Hsf4
Mir1966
1810019D21Rik
Cdh1
Fendrr
Foxf1
Foxc2
Foxl1
Cbfa2t3
Fam89a
Pde4a
Barx2
Fli1
Esam
Bsx
Pou2f3
Thy1
Scn4b
Isl2
Rpp25
Skor1
Megf11
B230323A14Rik
Aldh1a2
Ddx43
Cgas
Tbx18
Rasgrf1
Foxl2os
Foxl2
Sox14
Trank1
Eomes
Lyzl4
Ccr9
Gpr50
Fgf16
Esx1
Nup62cl

## Sheet: Overlap with EZH2 cKO Up Genes 
EZH2 cKO not Bivalent (n=101)				Ezh2 cKO Bivalent (n=83)
gene	log2FC			gene	log2FC
2900092D14Rik	4.70109			Adora2a	4.55434
4922502B01Rik	1.88149			Aldh1a2	4.99048
4933403O08Rik	1.93695			Alx1	5.93929
A730049H05Rik	2.00769			Alx3	5.29984
A730094K22Rik	1.70125			Alx4	2.25714
Abcc8	2.07869			Atp2a3	3.76459
Adgre5	2.07788			Barx1	4.30115
Ano3	1.89932			Bnc1	2.76566
Aqp4	1.54376			C1ql2	2.35231
Asb4	2.40921			Cbr3	2.81178
Atp1a2	1.82303			Cdkn2a	6.05437
BC107364	1.81134			Cgas	2.02084
Cartpt	2.82554			Cldn3	2.80167
Cav1	1.5662			Dbx1	5.15926
Ccnd2	1.69157			Ddx43	2.40632
Cd248	1.70385			Dlk1	1.63385
Cdkn2b	2.65936			Dmbx1	3.51379
Chrm4	1.51086			Dmrt2	5.36272
Chrna6	1.61855			Dsp	1.52645
Col26a1	1.5057			En2	2.43499
Crym	1.60104			Fgf4	4.42597
Cyp26c1	1.57152			Flt4	2.03114
Dglucy	4.64923			Foxc1	2.60584
Drd4	2.9476			Foxf1	2.84044
Eda2r	2.97745			Gata2	1.94162
Entpd2	5.02713			Gata3	4.44991
Erich5	2.65218			Gja3	2.68093
Gm11538	8.13428			Hoxa10	5.35735
Gm12610	2.58084			Hoxa2	4.47167
Gm18953	2.36394			Hoxa5	7.46998
Gm30134	7.36651			Hoxa6	4.75951
Gm32412	2.36507			Hoxa7	5.1205
Gm36878	5.59022			Hoxb3	8.03978
Gm3973	2.28686			Hoxb3os	5.51586
Gm9104	1.90726			Hoxb4	6.88232
Grhl2	3.16896			Hoxb6	5.60234
H2-K1	2.38299			Hoxb7	8.76892
H2-Q6	1.69877			Hoxb8	8.35224
Hand2	5.02752			Hoxb9	7.59275
Hoxa9	7.42355			Hoxc13	6.41711
Hoxb13	7.1344			Hoxc6	7.14128
Hoxb2	7.57664			Hoxc9	5.65758
Hoxb5	7.71486			Igf2os	2.33106
Hoxc4	7.9638			Lamp5	3.24829
Hoxc5	6.51355			Lhx3	1.81738
Hoxc8	6.798			Lhx5	1.59465
Hspb1	2.0213			Mkx	1.61715
Htr3a	3.47878			Msx1	2.36192
Igfbp3	1.6846			Msx2	2.34666
Kcna1	1.91454			Mt1	1.71626
Kcnt1	2.00989			Nfatc1	2.08353
Klhdc7a	2.0062			Nfix	2.35934
Lamb1	1.52989			Npy	2.70706
Lgi3	2.16414			Nxph1	1.99826
Lipg	2.28711			Ocln	2.67913
Lncppara	3.38159			Olig1	2.15333
Lrrc38	1.51928			Pantr1	5.23078
Mira	6.15175			Pax5	3.65262
Mlc1	3.90547			Pax8	4.33237
Mpzl2	2.64914			Pitx2	3.34984
Mt2	2.24189			Pou3f3	4.23029
Nr2e3	3.39493			Ppp1r1b	2.13294
Nrip3	1.66156			Prss16	3.38722
Nt5c1a	2.42169			Rfx4	3.60641
Nts	4.34261			Ripk3	2.78783
Nwd1	2.59358			Ripk4	3.25017
Omg	3.35968			Sall1	2.60488
Optc	2.42664			She	4.12918
Otog	2.80641			Shox2	1.80245
Pdlim3	2.93581			Six1	6.19635
Perp	1.67426			Sox1	1.81458
Phlda3	1.62809			Sox14	2.30989
Plvap	2.38773			Sypl2	1.6343
Pmaip1	2.67085			Tal1	4.77404
Pqlc3	1.686			Tbr1	2.91658
Prrx1	1.85304			Tbx15	2.55412
Qrfpr	1.82426			Tcf24	3.05234
Ramp2	1.53817			Tfap2e	5.09743
Rftn2	2.15358			Tmem30b	3.20175
Rnf43	2.4463			Trp73	1.98655
Robo3	1.63539			Twist1	3.9644
S1pr5	1.81122			Uncx	2.82036
Sardh	2.19377			Zc3hav1	3.27512
Shfl	2.46197
Skap2	1.67279
Slc14a1	4.24472
Slc17a7	1.62101
Slc7a10	1.94355
Slfn2	1.76082
Smoc2	2.19988
Smpd5	2.42875
Stat5a	2.10818
Susd5	2.56584
Tafa3	1.54045
Tap1	1.58605
Tap2	1.66716
Tcfl5	2.19261
Tnc	1.64903
Tor4a	1.60599
Trp53cor1	1.68004
Xist	8.14306
