# Supplementary material for: Ezh2 Control of Bivalent Genes Fine-Tunes Developmental Competence During Retinogenesis
Source: Invest Ophthalmol Vis Sci. 2026 Jun 10;67(6):18. doi: 10.1167/iovs.67.6.18 (PMC13263970; doi:10.1167/iovs.67.6.18)
Supplement: Supplement 8 [file iovs-67-6-18_s008.xlsx]

## Sheet: VSX2 ChIP + EZH2 Shared Peaks
Chrm	start	end	annotated gene
chr1	40680597	40680760	Slc9a2
chr1	136948272	136948722	Nr5a2
chr1	138843883	138844302	Lhx9
chr1	167690178	167690555	Lmx1a
chr11	85894798	85895166	Tbx4
chr11	96196255	96196634	Hoxb13
chr11	96342419	96342682	Hoxb3
chr12	56535038	56535959	Nkx2-1
chr13	17534892	17535285	Sugct
chr13	53472621	53472684	Msx2
chr13	71961909	71962357	Irx1
chr13	71967905	71968267	Irx1
chr13	73263983	73264619	Irx4
chr13	94710053	94710554	Tbca
chr13	94869490	94870149	Otp
chr13	98365814	98366543	Foxd1
chr14	32599173	32599606	Drgx
chr14	118231797	118232624	Sox21os1
chr15	102935735	102936618	Hoxc12
chr15	102981524	102981772	Hoxc9
chr15	102998717	102999707	Hoxc6
chr16	17803477	17804546	Scarf2
chr16	61280001	61280315	Epha6
chr16	91225582	91225699	Olig2
chr17	47834168	47834619	Mdfi
chr17	83630461	83631041	Kcng3
chr19	5560269	5560928	Ovol1
chr19	43603287	43603801	Nkx2-3
chr19	43613814	43614286	Nkx2-3
chr19	44741214	44741759	Pax2
chr19	44748045	44748313	Pax2
chr19	45143329	45143834	Tlx1
chr19	45223629	45223934	Lbx1
chr19	45235492	45236163	Lbx1
chr19	46131843	46132094	Elovl3
chr19	59458523	59458828	Emx2
chr19	59469130	59469811	Emx2
chr2	9882599	9883313	Gata3os
chr2	9894894	9895339	Gata3
chr2	71528035	71528522	Dlx1
chr2	73268880	73269166	Sp9
chr2	73279718	73280140	Sp9
chr2	74652650	74652908	Evx2
chr2	74723505	74723673	Hoxd4
chr2	93647160	93647573	Alx4
chr2	122297226	122297702	Duox2
chr2	172548267	172548732	Tfap2c
chr2	172552760	172552792	Tfap2c
chr3	99254733	99255303	Tbx15
chr3	129223363	129223731	Pitx2
chr3	154328731	154329727	Lhx8
chr4	44702525	44703638	Pax5
chr4	99651664	99652050	Foxd3
chr4	99658624	99659230	Foxd3
chr4	99659269	99659966	Foxd3
chr4	114900904	114901876	Foxd2
chr4	139821515	139821808	Pax7
chr4	139824626	139824859	Pax7
chr5	29487097	29487950	Mnx1
chr5	67231285	67232036	Tmem33
chr5	119804749	119805176	Tbx5
chr5	120437213	120437313	Lhx5
chr5	139540159	139540791	Uncx
chr5	139543413	139544535	Uncx
chr5	139553867	139554139	Uncx
chr5	147723538	147724196	Flt1
chr6	6851758	6852147	Dlx6os1
chr7	36679629	36679909	Tshz3
chr7	49634138	49634576	Dbx1
chr7	49634943	49635584	Dbx1
chr7	49636923	49637308	Dbx1
chr7	79508954	79510075	Mir9-3
chr7	131542225	131542591	Hmx3
chr7	131552424	131552875	Hmx2
chr7	131643990	131644394	Bub3
chr7	137319772	137320180	Ebf3
chr7	143445373	143445568	Cdkn1c
chr8	12390719	12391138	Sox1
chr8	57340270	57341189	Hdnr
chr8	92365034	92366172	Irx5
chr8	117859671	117859734	Mphosph6
chr9	63135984	63136355	Skor1
chr9	69769647	69770038	B230323A14Rik
chr9	71216388	71216938	Aldh1a2
chr9	91407341	91407874	Zic4
chr9	99868893	99869539	Sox14

## Sheet: VSX2 ChIP +H3K27me3 shared peak
Chr	start	end	annotated gene
chr1	19109702	19110088	Gm15825
chr1	19216560	19217151	Tfap2b
chr1	19219825	19220179	Tfap2b
chr1	34750749	34751537	Arhgef4
chr1	39196169	39196485	Npas2
chr1	40680597	40681339	Slc9a2
chr1	55888969	55889281	9130227L01Rik
chr1	55914710	55914751	9130227L01Rik
chr1	56974278	56974739	Satb2
chr1	61265759	61266113	9530026F06Rik
chr1	72874165	72874749	Igfbp5
chr1	74773257	74773603	Wnt10a
chr1	75423837	75424188	Speg
chr1	78140477	78141122	Pax3
chr1	78141498	78142489	Pax3
chr1	78167703	78168308	Pax3
chr1	78207411	78207846	Pax3
chr1	86302770	86303378	Gm28626
chr1	89429645	89429760	C030007H22Rik
chr1	89849599	89850025	Agap1
chr1	120627033	120627694	En1
chr1	121049238	121049715	Celrr
chr1	121050853	121051073	Celrr
chr1	121051224	121051711	Celrr
chr1	126830600	126830998	Nckap5
chr1	131909854	131910037	Nucks1
chr1	133163974	133164318	Plekha6
chr1	133800079	133800132	Atp2b4
chr1	136007650	136007755	Tmem9
chr1	136948272	136948722	Nr5a2
chr1	138835340	138835814	Lhx9
chr1	138843881	138844664	Lhx9
chr1	155743770	155744390	Lhx4
chr1	167699322	167699885	Lmx1a
chr1	167690178	167690555	Lmx1a
chr1	192833066	192833540	A730013G03Rik
chr10	9531665	9532312	Samd5
chr10	21882889	21883305	Sgk1
chr10	30845384	30845817	Hey2
chr10	40142261	40142829	Slc16a10
chr10	42580389	42581014	Nr2e1
chr10	42586425	42586907	Ostm1
chr10	42614915	42615269	Ostm1
chr10	42637374	42637377	Ostm1
chr10	43172152	43172404	Sobp
chr10	56787790	56788415	Gm36595
chr10	60827466	60827948	Unc5b
chr10	67003647	67004483	Gm31763
chr10	68724471	68724584	Tmem26
chr10	78069146	78069814	Icosl
chr10	78391755	78392279	Rrp1
chr10	80808027	80808144	Jsrp1
chr10	84871507	84871822	Rfx4
chr10	127531890	127532307	Nxph4
chr11	11116831	11117178	Vwc2
chr11	11684797	11685160	Ikzf1
chr11	12034804	12035118	Grb10
chr11	22007555	22007970	Otx1
chr11	25606841	25607416	5730522E02Rik
chr11	30268979	30269123	Sptbn1
chr11	30755362	30755833	Psme4
chr11	34290250	34290747	Dock2
chr11	35666368	35666695	Mir218-2
chr11	59299475	59299805	Wnt3a
chr11	59963572	59963873	Rasd1
chr11	63791244	63791554	Hs3st3b1
chr11	68399248	68399903	Ntn1
chr11	72576570	72577068	Spns3
chr11	77462020	77462730	Coro6
chr11	85894798	85895166	Tbx4
chr11	85925319	85925758	Tbx4
chr11	96196255	96196634	Hoxb13
chr11	96342419	96342682	Hoxb3os
chr11	96372323	96372635	Hoxb3os
chr11	97627166	97627438	Epop
chr11	98051941	98052295	Stac2
chr11	98543510	98543869	Ikzf3
chr11	108836575	108837004	Axin2
chr11	111060160	111060433	Kcnj2
chr11	114850779	114851800	Gprc5c
chr11	115831808	115832239	Llgl2
chr11	117004198	117004582	Mgat5b
chr11	117414958	117415611	Gm11729
chr11	119021661	119021940	Cbx2
chr11	119053886	119054196	Cbx8
chr11	119082647	119083422	Cbx4
chr12	5548852	5548863	2810032G03Rik
chr12	11435555	11435914	Vsnl1
chr12	29527498	29527878	Myt1l
chr12	49381514	49381854	Foxg1
chr12	49392534	49393134	Foxg1
chr12	50120039	50120419	Prkd1
chr12	51001120	51001439	1700008C04Rik
chr12	51594624	51595055	Coch
chr12	55598122	55598698	Insm2
chr12	56401450	56401728	Mbip
chr12	56470849	56471821	Sfta3
chr12	56472905	56474373	Sfta3
chr12	56458631	56459422	Sfta3
chr12	56535038	56535959	Sfta3
chr12	57544780	57545370	Foxa1
chr12	70232649	70232714	Pygl
chr12	73051230	73051526	Six1
chr12	73997021	73997435	Syt16
chr12	86221162	86221167	Gpatch2l
chr12	86379541	86380264	Esrrb
chr12	109833072	109833589	Mirg
chr12	110375212	110375552	Ppp2r5c
chr12	110386089	110386777	Ppp2r5c
chr12	118650766	118651386	D230030E09Rik
chr12	118840388	118840736	Sp8
chr13	21882742	21883279	Mir1983
chr13	23497728	23498296	Btn2a2
chr13	23506721	23506903	Btn2a2
chr13	29221570	29221708	A330102I10Rik
chr13	34650965	34651354	Gm15908
chr13	39877804	39878229	Ofcc1
chr13	39880066	39880630	Ofcc1
chr13	40712265	40712755	Gm26688
chr13	44021852	44022809	Gm5083
chr13	47872831	47873245	G630093K05Rik
chr13	51851340	51851616	Gadd45g
chr13	53472621	53473674	Msx2
chr13	56252115	56252542	Neurog1
chr13	63272202	63272526	Aopep
chr13	63568839	63569595	Ptch1
chr13	63570438	63570914	Ptch1
chr13	63573536	63574029	Ptch1
chr13	71961537	71962357	Irx1
chr13	71967905	71968415	Irx1
chr13	72288564	72289745	Gm20554
chr13	73263983	73264619	Irx4
chr13	74807629	74807928	Cast
chr13	83522756	83523256	Mef2c
chr13	83567384	83568313	Mef2c
chr13	83714305	83714732	Mir9-2hg
chr13	83714998	83716120	Mir9-2hg
chr13	94064579	94064886	Lhfpl2
chr13	94560027	94560278	Ap3b1
chr13	94564158	94564743	Ap3b1
chr13	94608346	94609225	Ap3b1
chr13	94702568	94702837	Tbca
chr13	94710053	94710554	Tbca
chr13	94869490	94870149	Otp
chr13	98361347	98361795	Foxd1
chr13	98365814	98366980	Foxd1
chr13	98430578	98430894	2310005E17Rik
chr13	98572699	98572970	Tmem174
chr13	110396133	110396405	Plk2
chr13	111494776	111495000	Gpbp1
chr13	116311797	116312502	Isl1
chr14	12345586	12346739	Fezf2
chr14	12347825	12349100	Fezf2
chr14	21990614	21991671	Zfp503
chr14	22573621	22574160	Lrmda
chr14	27428333	27428393	Tasor
chr14	28506547	28506881	Wnt5a
chr14	32599173	32599606	Drgx
chr14	33920688	33921066	Gdf10
chr14	46640043	46640089	4933425B07Rik
chr14	46646869	46647286	4933425B07Rik
chr14	48662901	48663513	Otx2
chr14	48664993	48665627	Otx2
chr14	48670720	48671356	Otx2
chr14	48799581	48800023	4933429O19Rik
chr14	55032842	55033139	Gm10364
chr14	69991719	69992213	Egr3
chr14	79765742	79766053	Gm9748
chr14	80170727	80171058	Olfm4
chr14	104460791	104461254	Pou4f1
chr14	108909324	108909657	Slitrk1
chr14	118042754	118043159	Dct
chr14	118051477	118052313	Dct
chr14	118231797	118232624	Sox21os1
chr14	118551091	118551100	Abcc4
chr14	118853874	118854586	Cldn10
chr14	122258120	122258215	Clybl
chr15	11037857	11038661	Rxfp3
chr15	25623851	25624190	Myo10
chr15	25669301	25670101	Myo10
chr15	25844480	25844848	Retreg1
chr15	42676714	42677187	Angpt1
chr15	64178283	64178384	Asap1
chr15	75741320	75741821	Mafa
chr15	82952236	82952327	Mir3080
chr15	83011107	83011346	Nfam1
chr15	92598351	92598774	Pdzrn4
chr15	95640310	95640736	Dbx2
chr15	95700648	95701007	Dbx2
chr15	97766394	97766631	Rapgef3
chr15	98797625	98798975	Ddn
chr15	99056537	99056935	Prph
chr15	99095905	99096308	Dnajc22
chr15	99666342	99666636	Asic1
chr15	102734916	102735356	Calcoco1
chr15	102746697	102747220	Calcoco1
chr15	102935735	102936618	Hotair
chr15	102981524	102981772	Hotair
chr15	102998717	102999707	Hotair
chr16	17803477	17804546	Scarf2
chr16	17805869	17806996	Scarf2
chr16	21246435	21246670	Mir7680
chr16	35538877	35539237	Sema5b
chr16	52601138	52601528	Alcam
chr16	77401574	77401943	Mir99ahg
chr16	91211299	91211389	Olig2
chr16	91225269	91225699	Olig2
chr16	91321191	91321581	Ifnar2
chr16	92400375	92400571	Rcan1
chr16	94179138	94179640	Hlcs
chr16	95654135	95654658	Ets2
chr17	6781802	6782576	Ezr
chr17	24690405	24690814	Syngr3
chr17	26856998	26857394	Nkx2-5
chr17	29078683	29079189	Trp53cor1
chr17	33810564	33810897	Kank3
chr17	36042794	36043130	H2-T22
chr17	47833694	47834619	Mdfi
chr17	79824280	79824492	Atl2
chr17	83630323	83631041	Kcng3
chr17	85171810	85172429	Camkmt
chr17	85664235	85664305	Six2
chr17	85805654	85806054	Six2
chr17	88160038	88160442	Gm4832
chr18	3508539	3508805	Bambi
chr18	21654847	21655221	Klhl14
chr18	24710514	24710790	Fhod3
chr18	24713639	24714147	Fhod3
chr18	36328119	36328155	Cystm1
chr18	53469963	53471060	Prdm6
chr18	61398172	61398523	Ppargc1b
chr18	63862474	63862656	Wdr7
chr18	81166020	81166836	Sall3
chr18	81178357	81178687	Sall3
chr18	81471660	81471844	Sall3
chr19	5560269	5561183	Ovol1
chr19	6425817	6426236	Nrxn2
chr19	6970112	6970134	Plcb3
chr19	15693672	15693741	Psat1
chr19	16876614	16877653	Foxb2
chr19	16878596	16880496	Foxb2
chr19	23761850	23761882	Apba1
chr19	25598685	25599003	Dmrt3
chr19	37565872	37566137	Exoc6
chr19	38097825	38098161	Ffar4
chr19	43603287	43603801	Nkx2-3
chr19	43613814	43614286	Nkx2-3
chr19	44513083	44513372	Wnt8b
chr19	44741214	44741759	Pax2
chr19	44748045	44748313	Pax2
chr19	44763023	44763437	Pax2
chr19	44882493	44883041	1700039E22Rik
chr19	45143329	45143834	Tlx1
chr19	45223629	45223934	Lbx1
chr19	45235492	45236163	Lbx1
chr19	46131699	46132094	Elovl3
chr19	55894251	55894841	Tcf7l2
chr19	56396717	56396725	Casp7
chr19	56653346	56654108	Adrb1
chr19	56723894	56724515	Adrb1
chr19	58979095	58979324	Eno4
chr19	58981534	58981814	Eno4
chr19	59458523	59458828	Emx2
chr19	59469130	59469811	Emx2
chr2	3335924	3336234	Acbd7
chr2	9878886	9879272	Gata3
chr2	9882599	9883313	Gata3
chr2	9893571	9893781	Gata3
chr2	9894894	9895339	Gata3
chr2	25305037	25305390	Grin1
chr2	28907549	28908346	Barhl1
chr2	28916581	28916864	Barhl1
chr2	29034458	29034789	Cfap77
chr2	29039984	29040525	Cfap77
chr2	33615749	33616199	Lmx1b
chr2	33616546	33616901	Lmx1b
chr2	34601556	34601695	Mapkap1
chr2	35851367	35851741	Ttll11
chr2	36100325	36100754	Lhx6
chr2	43782125	43782802	Arhgap15
chr2	57105780	57106143	Nr4a2
chr2	60796718	60797721	Rbms1
chr2	60879555	60879899	Rbms1
chr2	71191123	71191460	Dync1i2
chr2	71523853	71524125	Dlx1as
chr2	71528035	71528932	Dlx1as
chr2	71535466	71535971	Dlx1as
chr2	73268784	73269166	Sp9
chr2	73279718	73280209	Sp9
chr2	74129837	74130652	4930441J16Rik
chr2	74450144	74451469	Lnpk
chr2	74652551	74652908	Gm14424
chr2	74663499	74663905	Gm14424
chr2	74723505	74724089	Gm14424
chr2	79428101	79428495	Cerkl
chr2	93647160	93647573	Alx4
chr2	115856402	115857066	Meis2
chr2	122297225	122298059	Duox2
chr2	132145604	132146071	Slc23a2
chr2	137114933	137115285	Jag1
chr2	142335770	142336255	Macrod2
chr2	146722807	146723729	Kiz
chr2	146744377	146744739	Kiz
chr2	146834455	146834887	Kiz
chr2	147085965	147086224	Nkx2-4
chr2	148052942	148053242	Foxa2
chr2	148395573	148396402	Sstr4
chr2	150125837	150126091	Zfp120
chr2	150689665	150690124	Vsx1
chr2	152049430	152049771	Scrt2
chr2	165076290	165076591	Cd40
chr2	168050535	168050948	Pard6b
chr2	168081483	168082385	Pard6b
chr2	168762615	168762941	Sall4
chr2	168764255	168764939	Sall4
chr2	168766651	168768261	Sall4
chr2	172548267	172548732	Tfap2c
chr2	172552760	172553425	Tfap2c
chr2	172728696	172728762	Tfap2c
chr3	30011263	30012293	Mecom
chr3	34661571	34662457	Sox2ot
chr3	66488724	66489049	Veph1
chr3	66976115	66976562	Shox2
chr3	84479941	84480389	Fhdc1
chr3	87804334	87805151	Insrr
chr3	99254733	99255303	Tbx15
chr3	102202880	102204252	Vangl1
chr3	107455777	107455802	Kcnc4
chr3	107462088	107462450	Kcnc4
chr3	107585359	107585682	Alx3
chr3	121887098	121887571	Arhgap29
chr3	121968222	121968362	Arhgap29
chr3	122634940	122635413	Fnbp1l
chr3	123235453	123235635	Synpo2
chr3	127628158	127628604	Neurog2
chr3	127632097	127632442	Neurog2
chr3	127895155	127895647	Fam241a
chr3	129212823	129213092	Pitx2
chr3	129223363	129223731	Pitx2
chr3	134851358	134851838	Tacr3
chr3	143101607	143102035	4930519L02Rik
chr3	145950317	145950559	2410004B18Rik
chr3	152266912	152266927	Nexn
chr3	154328731	154329727	Lhx8
chr3	154547569	154548099	Tyw3
chr3	159839932	159840263	Wls
chr3	159851386	159851491	Wls
chr4	9844357	9844782	Gdf6
chr4	13751765	13752065	Runx1t1
chr4	22478669	22479196	Pou3f2
chr4	22971485	22971531	Gm30731
chr4	41098590	41098888	Aqp3
chr4	41726814	41728013	Arid3c
chr4	44663440	44663804	Pax5
chr4	44701821	44703638	Pax5
chr4	44704435	44704890	Pax5
chr4	46367697	46367953	Trmo
chr4	57300525	57301102	Ptpn3
chr4	66402755	66403114	Astn2
chr4	71522129	71522406	Tle1
chr4	75857090	75857286	Ptprd
chr4	82028708	82029065	Gm5860
chr4	82510973	82511047	Gm11266
chr4	87229246	87229470	Slc24a2
chr4	89304169	89304719	Cdkn2a
chr4	97757591	97758984	Nfia
chr4	99574192	99574700	Foxd3
chr4	99651664	99652050	Foxd3
chr4	99658624	99659230	Foxd3
chr4	99659269	99659966	Foxd3
chr4	102977850	102978218	Dynlt5
chr4	114900904	114901876	Foxd2os
chr4	115889941	115890767	Tmem275
chr4	115935364	115935652	Dmbx1
chr4	120649590	120650229	Cited4
chr4	124360320	124360356	1700057H15Rik
chr4	125573557	125573595	Mir692-2
chr4	125727699	125728235	2610028E06Rik
chr4	126648059	126648851	Psmb2
chr4	128655775	128656104	Phc2
chr4	129135815	129136334	Fndc5
chr4	134450861	134451091	1700021N21Rik
chr4	136911336	136911604	C1qa
chr4	138554686	138555244	Vwa5b1
chr4	139821515	139821808	Pax7
chr4	139824626	139824859	Pax7
chr4	140700392	140701317	Rcc2
chr4	150032189	150032694	H6pd
chr4	152118678	152119052	Espn
chr4	152119574	152120783	Espn
chr4	152121174	152121476	Espn
chr4	154492849	154493302	Prdm16
chr5	4868406	4868466	Fzd1
chr5	13320182	13320510	Sema3a
chr5	28159847	28160506	En2
chr5	29485782	29486207	Mnx1
chr5	29486920	29487950	Mnx1
chr5	33541920	33541945	Fam53a
chr5	38006797	38007353	Stx18
chr5	52565286	52565996	Lgi2
chr5	64156332	64157071	Tbc1d1
chr5	67139849	67140118	Phox2b
chr5	67178799	67179151	Phox2b
chr5	67231285	67232156	Tmem33
chr5	67697041	67697512	Atp8a1
chr5	74984053	74984503	Gm6116
chr5	101125508	101125944	Gpat3
chr5	101523975	101524439	Nkx6-1
chr5	101524661	101525115	Nkx6-1
chr5	103693331	103694199	Aff1
chr5	106349817	106350275	Gm32921
chr5	106450565	106451594	Barhl2
chr5	106454396	106454720	Barhl2
chr5	106459047	106459821	Barhl2
chr5	106463593	106465019	Barhl2
chr5	106558994	106559599	Zfp644
chr5	106567169	106567515	Zfp644
chr5	106578059	106578113	Zfp644
chr5	107731845	107732128	Gfi1
chr5	111740930	111741240	E130006D01Rik
chr5	111836524	111837446	E130006D01Rik
chr5	112575244	112575581	Sez6l
chr5	115235237	115235717	Pop5
chr5	118852940	118853151	4930413E15Rik
chr5	119684005	119684249	Tbx3os2
chr5	119804749	119805176	Tbx5
chr5	119841824	119842189	Tbx5
chr5	119844752	119845035	Tbx5
chr5	120304230	120304328	Rbm19
chr5	120433348	120433622	Lhx5
chr5	120436971	120437313	Lhx5
chr5	121924327	121924704	Cux2
chr5	121965391	121965792	Cux2
chr5	128482552	128483164	Tmem132d
chr5	128596780	128597079	Fzd10os
chr5	131642646	131642796	Auts2
chr5	131851607	131851959	4930563F08Rik
chr5	135106670	135107112	Mlxipl
chr5	137288968	137289233	Ache
chr5	139537138	139537534	Uncx
chr5	139539866	139540791	Uncx
chr5	139543413	139544535	Uncx
chr5	139553867	139554392	Uncx
chr5	139558674	139559745	Uncx
chr5	139619070	139619897	Uncx
chr5	139682112	139682906	Micall2
chr5	140606816	140606914	Lfng
chr5	143293523	143294034	Zfp853
chr5	147723439	147724196	Flt1
chr6	6851758	6852147	Dlx5
chr6	7554731	7555323	Tac1
chr6	23280803	23281596	Fezf1
chr6	25391665	25391942	Gpr37
chr6	50681397	50682093	Npvf
chr6	51177453	51177782	Mir148a
chr6	51178236	51178467	Mir148a
chr6	83717125	83717674	Vax2
chr6	85224386	85224791	Emx1
chr6	85264962	85265698	Sfxn5
chr6	92817862	92818488	Adamts9
chr6	92820946	92821936	Adamts9
chr6	97937972	97938967	Mitf
chr6	100046249	100046634	Rybp
chr6	114967621	114968129	Vgll4
chr6	117167091	117167703	Cxcl12
chr6	138071002	138071962	Slc15a5
chr6	138415032	138415302	Lmo3
chr6	138419767	138420437	Lmo3
chr6	138424889	138425151	Lmo3
chr6	140857749	140857807	Aebp2
chr6	144452677	144453753	Sox5os3
chr6	144453847	144455321	Sox5os3
chr6	144480537	144480767	Sox5os3
chr7	16945113	16945170	Pnma8b
chr7	19475179	19475582	Exoc3l2
chr7	19619411	19619610	Relb
chr7	35185777	35186123	Slc7a10
chr7	36269073	36269441	Tshz3
chr7	36477312	36477485	Tshz3
chr7	36679629	36679947	Tshz3
chr7	40902257	40902474	A230077H06Rik
chr7	44351131	44351603	Shank1
chr7	48961351	48961625	Nav2
chr7	49523955	49524112	Nav2
chr7	49634138	49634576	Dbx1
chr7	49634943	49635584	Dbx1
chr7	49636923	49637308	Dbx1
chr7	49700118	49700687	Htatip2
chr7	49702839	49703268	Htatip2
chr7	49703686	49704295	Htatip2
chr7	49741989	49742450	Htatip2
chr7	49747705	49747993	Htatip2
chr7	49768527	49769031	Htatip2
chr7	64269381	64269730	Mir6416
chr7	66427270	66427746	Aldh1a3
chr7	68276575	68276899	Altre
chr7	70330960	70332781	Gm29683
chr7	70348297	70349928	Gm29683
chr7	79508954	79510303	Mir9-3hg
chr7	79553354	79553822	Mir9-3hg
chr7	79557642	79557808	Mir9-3hg
chr7	109169862	109170235	Lmo1
chr7	109190950	109191049	Lmo1
chr7	115421155	115421509	Sox6
chr7	116036031	116036540	Sox6
chr7	130263733	130264157	Fgfr2
chr7	130289390	130289826	Fgfr2
chr7	131542225	131542591	Hmx2
chr7	131552424	131552875	Hmx2
chr7	131643990	131644394	Bub3
chr7	131777879	131778693	Gpr26
chr7	137002520	137002827	Mgmt
chr7	137319772	137320180	Ebf3
chr7	139587906	139588215	Nkx6-2
chr7	142284284	142284361	Krtap5-20
chr7	143444764	143445568	Cdkn1c
chr7	143979893	143980371	Shank2
chr8	12127349	12127740	Sox1ot
chr8	12312954	12313225	Sox1ot
chr8	12327033	12327538	Sox1ot
chr8	12327650	12328398	Sox1ot
chr8	12339448	12340151	Sox1ot
chr8	12390719	12391138	Sox1
chr8	12427806	12428219	Sox1
chr8	12431290	12431878	Sox1
chr8	12481909	12482313	Sox1
chr8	12503292	12503662	Spaca7
chr8	22708573	22708674	Ikbkb
chr8	23412859	23413259	Sfrp1
chr8	23669830	23670137	Zmat4
chr8	30483621	30483650	4933433F19Rik
chr8	34188661	34189518	Mir6395
chr8	35827444	35827897	Cldn23
chr8	57339928	57341189	Hand2os1
chr8	78429171	78429523	Pou4f2
chr8	80056752	80057125	Hhip
chr8	84001246	84001670	1700067K01Rik
chr8	84713131	84714440	Lyl1
chr8	85701284	85701588	Neto2
chr8	87660501	87661282	4933402J07Rik
chr8	89043401	89043874	Sall1
chr8	92071531	92072255	Irx3
chr8	92353379	92353806	Crnde
chr8	92365034	92366172	Irx5
chr8	94874511	94875174	Dok4
chr8	104172809	104173367	Bean1
chr8	105257332	105257630	Hsf4
chr8	105265243	105265600	Hsf4
chr8	105966201	105966675	Slc12a4
chr8	109947616	109947935	Marveld3
chr8	123412576	123412648	Tubb3
chr9	32345988	32346431	Kcnj5
chr9	32672727	32672836	Ets1
chr9	32685076	32686109	Ets1
chr9	37432122	37432588	Robo3
chr9	37456581	37458175	Robo3
chr9	40858858	40859736	Bsx
chr9	46442701	46443293	4931429L15Rik
chr9	61070732	61071633	4933433G08Rik
chr9	61072404	61072681	4933433G08Rik
chr9	61102212	61102868	4933433G08Rik
chr9	61435739	61435835	Tle3
chr9	63135984	63136355	Skor1
chr9	64022332	64022697	Smad6
chr9	65162313	65162686	Igdcc3
chr9	67046768	67047094	Tpm1
chr9	69769647	69770172	B230323A14Rik
chr9	69770336	69771119	B230323A14Rik
chr9	71216388	71216938	Aldh1a2
chr9	79719375	79719924	Col12a1
chr9	89876179	89876490	Rasgrf1
chr9	91407341	91407874	Zic4
chr9	99868893	99869539	Sox14
chr9	107230200	107230692	Dock3
chr9	120304377	120304796	Myrip
chrX	48452348	48452693	Elf4
chrX	103695310	103695377	Slc16a2
chrX	103696420	103696668	Slc16a2
chrX	110814154	110814439	Pou3f4
