# Supplementary material for: Ezh2 Control of Bivalent Genes Fine-Tunes Developmental Competence During Retinogenesis
Source: Invest Ophthalmol Vis Sci. 2026 Jun 10;67(6):18. doi: 10.1167/iovs.67.6.18 (PMC13263970; doi:10.1167/iovs.67.6.18)
Supplement: Supplement 9 [file iovs-67-6-18_s009.xlsx]

## Sheet: Vsx2-EN1-KO RNA
VSX2-EN1-KO RNA-seq
no EZH2 (n=1505)			EZH2-bound (n=73)				no H3K27me3 (n=1057)			H3K27me3-bound (n=521)
Gene	log2FoldChange		Gene	log2FoldChange			Gene	log2FoldChange		Gene	log2FoldChange
R3hdml	7.08405		Foxe3	8.02145			R3hdml	7.08405		Foxe3	8.02145
Mia2	6.66379		Kcng3	5.9185			Mia2	6.66379		Kcng3	5.9185
Rab17	5.84267		Elovl3	4.77177			Rab17	5.84267		Ankrd34c	5.59545
Tns4	5.71262		Lyzl4	4.7707			Tns4	5.71262		Erich5	5.11589
Ankrd34c	5.59545		Cdh1	4.20707			Nmur2	5.48494		Fam135b	4.96019
Nmur2	5.48494		Gsx2	3.37307			Tfec	4.94348		Elovl3	4.77177
Erich5	5.11589		Phlda2	3.31481			Crybb2	4.89598		Lyzl4	4.7707
Fam135b	4.96019		Gpr50	3.01573			9530026P05Rik	4.56649		Npy1r	4.28993
Tfec	4.94348		Dlgap2	2.99712			Adgrg7	4.56061		Wnt16	4.20991
Crybb2	4.89598		Gata3	2.82707			Tlr12	4.52277		Cdh1	4.20707
9530026P05Rik	4.56649		Aqp4	2.68048			Mill2	4.50305		Cpne7	4.10249
Adgrg7	4.56061		Mecom	2.64906			Gm5086	4.47935		Mitf	4.08055
Tlr12	4.52277		Adra2c	2.60508			A930001A20Rik	4.45711		Npbwr1	4.01198
Mill2	4.50305		Extl1	2.59022			Fabp2	4.44953		Shisa3	3.96455
Gm5086	4.47935		Otx1	2.57423			Gbgt1	4.2798		Tacr1	3.91994
A930001A20Rik	4.45711		Bmp4	2.45178			Klk4	4.22761		Corin	3.82667
Fabp2	4.44953		Bnc1	2.43253			Olfr1417	4.19236		Wls	3.65023
Npy1r	4.28993		Rbm47	2.42771			Cryab	4.08742		Htra3	3.58942
Gbgt1	4.2798		Ifnlr1	2.39973			1700003G18Rik	4.08319		Dct	3.55798
Klk4	4.22761		Cxcl14	2.31611			Vmn2r2	4.05138		Htr4	3.55114
Wnt16	4.20991		Pdgfra	2.30034			Vmn2r5	4.01581		Dsc3	3.54948
Olfr1417	4.19236		Slit3	2.29003			Crct1	4.01048		Rerg	3.52632
Cpne7	4.10249		Hsf4	2.2492			Tmprss11d	3.9905		Bace2	3.42771
Cryab	4.08742		Myo5b	2.05017			Hpn	3.95182		Cxcl5	3.40855
1700003G18Rik	4.08319		Lmx1b	2.0153			Gpr143	3.92326		Gsx2	3.37307
Mitf	4.08055		Nxph1	1.97874			Vmn2r7	3.89747		Oprd1	3.33867
Vmn2r2	4.05138		Ocln	1.92425			Aox2	3.8715		Adamts16	3.31485
Vmn2r5	4.01581		Aldh1a2	1.80793			Cdk15	3.8662		Phlda2	3.31481
Npbwr1	4.01198		Hspa1a	1.75708			Fam198b	3.8512		Meox2	3.25334
Crct1	4.01048		Ccnd2	1.75686			2010106C02Rik	3.78999		Klhl14	3.25184
Tmprss11d	3.9905		Grid1	1.74884			Kis2	3.76868		Afap1l2	3.18479
Shisa3	3.96455		Pdzrn4	1.72365			Gm6307	3.74049		Optc	3.1833
Hpn	3.95182		Ovol1	1.72349			4932435O22Rik	3.69921		Gria3	3.15815
Gpr143	3.92326		Cdh23	1.71302			Iigp1	3.68198		Tbx20	3.15505
Tacr1	3.91994		Cpeb1	1.59179			Trpm1	3.52026		Rab27a	3.11795
Vmn2r7	3.89747		Pitx2	1.56942			Serpinb6b	3.50452		Stk26	3.04808
Aox2	3.8715		Pdgfa	1.54864			Slco1a5	3.4514		Gpr50	3.01573
Cdk15	3.8662		Mdfi	1.52624			Mgam	3.44194		Dlgap2	2.99712
Fam198b	3.8512		Sall1	1.5162			4930426D05Rik	3.43074		Samd5	2.97177
Corin	3.82667		Shisa9	1.50709			Ifit1bl1	3.38828		Cckbr	2.95818
2010106C02Rik	3.78999		Dmrta2	1.47302			Ccdc27	3.31265		Igfbp7	2.89365
Kis2	3.76868		Tcf7	1.45652			Tspan10	3.28412		Mlph	2.88769
Gm6307	3.74049		Tbx5	1.45011			Slc4a5	3.27444		Foxp2	2.8862
4932435O22Rik	3.69921		Spint1	1.44136			AW549542	3.26785		P3h2	2.8603
Iigp1	3.68198		Adap2	1.42341			Rab7b	3.26655		Adamts9	2.83346
Wls	3.65023		Il6ra	1.39712			Mx2	3.2351		Gata3	2.82707
Htra3	3.58942		Fgf8	1.31616			Chia1	3.20758		Chrm2	2.81637
Dct	3.55798		Rbm20	1.2876			Sntg1	3.19697		Aqp3	2.77491
Htr4	3.55114		Vsx1	1.27142			Mr1	3.17357		Necab1	2.72735
Dsc3	3.54948		Bmp7	1.24654			2310034O05Rik	3.17303		Slc35f3	2.70944
Rerg	3.52632		Cd300a	1.20985			Cpa5	3.17013		Gstt3	2.69588
Trpm1	3.52026		Ahnak	1.2066			Ifit3b	3.15796		Filip1l	2.65497
Serpinb6b	3.50452		Wnt9a	1.20315			Aldh1a7	3.14802		Mecom	2.64906
Slco1a5	3.4514		Llgl2	1.19148			Vmn2r6	3.1297		Adra2c	2.60508
Mgam	3.44194		Hspa1b	1.1779			Gcgr	3.12755		Epn3	2.59194
4930426D05Rik	3.43074		Scarf2	1.15345			Tyrp1	3.1219		Gpnmb	2.59079
Bace2	3.42771		B3gnt2	1.12419			Gm5607	3.11871		Extl1	2.59022
Cxcl5	3.40855		Npr1	1.11118			Pcp4	3.08728		Otx1	2.57423
Ifit1bl1	3.38828		Pde4a	1.08073			Gm13212	3.07033		Edaradd	2.56627
Oprd1	3.33867		Glis1	1.08025			1700007K13Rik	3.05007		Gdf10	2.55503
Adamts16	3.31485		Arhgap27	1.05834			Slc2a2	3.03837		Arhgef3	2.5449
Ccdc27	3.31265		Fli1	1.00569			Pmel	3.02074		Mme	2.51531
Tspan10	3.28412		Lmo7	0.97919			Slfn3	3.00641		Papss2	2.48561
Slc4a5	3.27444		Lyl1	0.955447			Rorc	3.00635		Matn3	2.47467
AW549542	3.26785		Notum	0.945579			Mir5119	3.00399		Bmp4	2.45178
Rab7b	3.26655		Esrrg	0.943667			Foxr2	3.00136		Dkk2	2.45099
Meox2	3.25334		Ets1	0.934806			Vmn2r-ps11	2.99968		Bnc1	2.43253
Klhl14	3.25184		Igf2os	0.788423			Unc5cl	2.9908		Galnt3	2.42988
Mx2	3.2351		Itpripl2	0.769732			A930001C03Rik	2.99019		Rbm47	2.42771
Chia1	3.20758		Wnt2b	0.753021			Naip5	2.97496		Ifnlr1	2.39973
Sntg1	3.19697		Sp8	0.686499			Sp100	2.96348		Kcnn3	2.39454
Afap1l2	3.18479		Sfmbt2	0.651855			Fam19a4	2.9365		Uap1l1	2.37898
Optc	3.1833		Nfatc2	0.589067			Kcnj13	2.92742		Mal2	2.35008
Mr1	3.17357						C730002L08Rik	2.92389		Svep1	2.34183
2310034O05Rik	3.17303						DQ267102	2.91302		Fstl3	2.32102
Cpa5	3.17013						Oas1b	2.89456		Podn	2.31719
Gria3	3.15815						Mir211	2.8898		Cxcl14	2.31611
Ifit3b	3.15796						Ifit3	2.88135		Nid1	2.30782
Tbx20	3.15505						Figf	2.88025		Pdgfra	2.30034
Aldh1a7	3.14802						4930539N22Rik	2.85714		Pitx3	2.29901
Vmn2r6	3.1297						Frmd7	2.84518		Slit3	2.29003
Gcgr	3.12755						Chrm1	2.83639		2310030G06Rik	2.28853
Tyrp1	3.1219						Trim12a	2.82496		Abca1	2.27758
Gm5607	3.11871						Tyr	2.81739		Ccbe1	2.27114
Rab27a	3.11795						Fam129a	2.79463		Coro6	2.26514
Pcp4	3.08728						Ccdc80	2.78694		Tec	2.26232
Gm13212	3.07033						Pldi	2.75374		Hsf4	2.2492
1700007K13Rik	3.05007						4930502E09Rik	2.72995		Dkk1	2.23031
Stk26	3.04808						Folr1	2.71653		Gja1	2.2292
Slc2a2	3.03837						Lgi1	2.7136		Lrp2	2.21725
Pmel	3.02074						Slc22a18	2.70822		Ell2	2.19208
Slfn3	3.00641						Gpr17	2.70698		Pkdrej	2.1813
Rorc	3.00635						Chmp4c	2.6926		Zic4	2.18026
Mir5119	3.00399						Aldh1a1	2.68929		Bhlhe40	2.1799
Foxr2	3.00136						Aqp4	2.68048		N4bp2l1	2.16422
Vmn2r-ps11	2.99968						Ccdc113	2.67076		Cgnl1	2.14116
Unc5cl	2.9908						Upk1b	2.66368		Enpp1	2.13009
A930001C03Rik	2.99019						Ddr2	2.65868		Pld1	2.12467
Naip5	2.97496						Abca9	2.6301		Lrrc38	2.1081
Samd5	2.97177						Ackr3	2.62955		Chdh	2.10686
Sp100	2.96348						1700125G22Rik	2.62874		Fgfr2	2.10583
Cckbr	2.95818						Tnfrsf11b	2.62597		Foxi3	2.10448
Fam19a4	2.9365						Tlr5	2.59969		Npr3	2.08066
Kcnj13	2.92742						Stfa1	2.59253		Dpp4	2.06757
C730002L08Rik	2.92389						4833422M21Rik	2.57324		Ggt1	2.05979
DQ267102	2.91302						Defb11	2.57233		Nr3c2	2.05767
Oas1b	2.89456						Bpifb5	2.55553		Myo5b	2.05017
Igfbp7	2.89365						Islr	2.53915		Kcnq5	2.04532
Mir211	2.8898						Il18	2.5354		Pcdh7	2.04063
Mlph	2.88769						Rhbdl2	2.52947		Drc1	2.04047
Foxp2	2.8862						Trim63	2.52061		Cd14	2.02279
Ifit3	2.88135						Gm29683	2.5192		Wnk4	2.02216
Figf	2.88025						Lrrc32	2.51862		Lmx1b	2.0153
P3h2	2.8603						Col9a2	2.51312		Lamb1	2.01202
4930539N22Rik	2.85714						Cysltr1	2.49885		Tgfbi	2.00974
Frmd7	2.84518						Cela1	2.48171		Cdh6	2.00701
Chrm1	2.83639						Slc22a8	2.48163		Slc16a12	2.00395
Adamts9	2.83346						Bdh2	2.47579		Prrx2	2.00057
Trim12a	2.82496						Gfap	2.47285		Sgk1	1.99928
Tyr	2.81739						Zfp804b	2.46638		Loxl1	1.99288
Chrm2	2.81637						Siglech	2.45895		Alox12	1.99028
Fam129a	2.79463						Sned1	2.45553		Nxph1	1.97874
Ccdc80	2.78694						Anxa1	2.45373		Slc13a3	1.97449
Aqp3	2.77491						Flrt2	2.44961		Camk1d	1.95745
Pldi	2.75374						Dcn	2.4464		Rab38	1.94865
4930502E09Rik	2.72995						Lingo2	2.44348		Adamtsl1	1.94313
Necab1	2.72735						Ddx60	2.443		Syt12	1.92934
Folr1	2.71653						Lrtm1	2.42985		Ocln	1.92425
Lgi1	2.7136						Mir5106	2.41576		Fzd1	1.92131
Slc35f3	2.70944						Ptprk	2.37674		Tfcp2l1	1.92005
Slc22a18	2.70822						Txlnb	2.37438		Bdnf	1.91456
Gpr17	2.70698						Etnppl	2.35468		Elovl7	1.89406
Gstt3	2.69588						Veph1	2.32714		Myof	1.89077
Chmp4c	2.6926						Ifi204	2.31363		Cpz	1.89039
Aldh1a1	2.68929						Rhoj	2.31298		Lama5	1.88977
Ccdc113	2.67076						Madcam1	2.30964		Eps8l2	1.88937
Upk1b	2.66368						Opn4	2.30244		Mir8116	1.8844
Ddr2	2.65868						Nat1	2.2937		Npnt	1.88316
Filip1l	2.65497						Defb15	2.27246		Vstm2a	1.88184
Abca9	2.6301						C2	2.26474		Unc5b	1.87523
Ackr3	2.62955						Rab27b	2.25757		Camk4	1.87046
1700125G22Rik	2.62874						Sh3rf2	2.24928		Kcnma1	1.86686
Tnfrsf11b	2.62597						Clec7a	2.24919		Brinp1	1.86197
Tlr5	2.59969						Gm13238	2.24876		Rnf43	1.86111
Stfa1	2.59253						Klk8	2.23404		Col25a1	1.85003
Epn3	2.59194						Ifit1	2.22768		Egr1	1.83571
Gpnmb	2.59079						Gm6592	2.22523		Galnt12	1.8295
4833422M21Rik	2.57324						Inpp4b	2.22252		Smad9	1.80847
Defb11	2.57233						Gm16063	2.21486		Aldh1a2	1.80793
Edaradd	2.56627						Ccl9	2.20681		Pik3ap1	1.7999
Bpifb5	2.55553						Mir99ahg	2.20025		Nod1	1.79989
Gdf10	2.55503						Ltbp1	2.1944		Fzd6	1.77362
Arhgef3	2.5449						Frk	2.19387		Arsi	1.76286
Islr	2.53915						Vmn2r57	2.18671		Hspa1a	1.75708
Il18	2.5354						Sult5a1	2.18187		Ccnd2	1.75686
Rhbdl2	2.52947						Eva1a	2.17941		Cdkn1c	1.75414
Trim63	2.52061						Oca2	2.17299		Grid1	1.74884
Gm29683	2.5192						Nox4	2.17208		Cobll1	1.73637
Lrrc32	2.51862						C130021I20Rik	2.17125		Dlgap1	1.73124
Mme	2.51531						Mir99b	2.15621		Capg	1.72636
Col9a2	2.51312						Hgf	2.14585		Pdzrn4	1.72365
Cysltr1	2.49885						Folh1	2.1345		Ovol1	1.72349
Papss2	2.48561						Mlana	2.13343		Tenm1	1.72166
Cela1	2.48171						P2rx6	2.13161		Ldlrad4	1.72111
Slc22a8	2.48163						Cybb	2.12289		Cdh23	1.71302
Bdh2	2.47579						Tlr1	2.11999		Bhlhe41	1.71138
Matn3	2.47467						Apoe	2.11658		Prkcb	1.69929
Gfap	2.47285						Ly96	2.11441		Prkg1	1.67789
Zfp804b	2.46638						Ccdc162	2.10522		Ppargc1b	1.67242
Siglech	2.45895						Arap2	2.10346		Grm5	1.67205
Sned1	2.45553						Clu	2.09194		Zbtb8b	1.65525
Anxa1	2.45373						Mchr1	2.07973		Thbs1	1.6481
Dkk2	2.45099						Smco3	2.07937		Edn3	1.64659
Flrt2	2.44961						Gramd1c	2.07692		A230077H06Rik	1.64391
Dcn	2.4464						Glp2r	2.07148		Gsta4	1.64357
Lingo2	2.44348						Myo6	2.04986		Upp1	1.63825
Ddx60	2.443						Cyp4f15	2.04719		Pgm5	1.6377
Galnt3	2.42988						Tlr13	2.04412		Rasef	1.62713
Lrtm1	2.42985						Gm1968	2.04161		Irgm1	1.61917
Mir5106	2.41576						Tmem196	2.03851		St3gal6	1.6081
Kcnn3	2.39454						Rapsn	2.02768		Cadps2	1.60272
Uap1l1	2.37898						Lgals3bp	2.02561		Cpeb1	1.59179
Ptprk	2.37674						Kctd12b	2.02287		Bnc2	1.59007
Txlnb	2.37438						Cacna1d	2.02277		Cped1	1.58166
Etnppl	2.35468						Col9a1	2.02219		Rbms1	1.57971
Mal2	2.35008						Ccl3	2.01594		Mertk	1.57389
Svep1	2.34183						Ptgds	2.01158		Evpl	1.57174
Veph1	2.32714						Gimap9	2.01038		Necab2	1.57015
Fstl3	2.32102						Crhbp	2.01017		Pitx2	1.56942
Podn	2.31719						Cracr2a	2.00514		Prokr1	1.56517
Ifi204	2.31363						Adgrf2	1.99814		Fzd4	1.54972
Rhoj	2.31298						Gpr171	1.99719		Pdgfa	1.54864
Madcam1	2.30964						Sult6b1	1.99243		Parm1	1.54054
Nid1	2.30782						Clec18a	1.99153		Kcnj2	1.53163
Opn4	2.30244						Sspn	1.98874		Mdfi	1.52624
Pitx3	2.29901						AI607873	1.98205		Slc38a11	1.52559
Nat1	2.2937						Slc45a2	1.98094		Lgi3	1.52003
2310030G06Rik	2.28853						Adhfe1	1.97103		Sall1	1.5162
Abca1	2.27758						1700112E06Rik	1.96757		Pear1	1.51302
Defb15	2.27246						Hcls1	1.96534		Ifitm10	1.50929
Ccbe1	2.27114						Ddi1	1.95562		4930519K11Rik	1.50831
Coro6	2.26514						4932441J04Rik	1.95548		Lgi2	1.50767
C2	2.26474						Has2	1.94816		Shisa9	1.50709
Tec	2.26232						Cntn3	1.94626		Asic2	1.50584
Rab27b	2.25757						Ccr1	1.9356		Hmcn1	1.50453
Sh3rf2	2.24928						Stra6	1.91819		Ltbp3	1.50038
Clec7a	2.24919						Zfp185	1.90761		Frem2	1.49942
Gm13238	2.24876						Olfml1	1.90619		Prrg4	1.49517
Klk8	2.23404						Ppargc1a	1.90613		Spats2l	1.49294
Dkk1	2.23031						Gstm2	1.9009		Grhl1	1.48904
Gja1	2.2292						Lrrc74b	1.8985		Nfib	1.48899
Ifit1	2.22768						Lpp	1.89489		Nfam1	1.48883
Gm6592	2.22523						1700022H01Rik	1.89187		Inf2	1.48575
Inpp4b	2.22252						Renbp	1.89153		Slc7a2	1.48367
Lrp2	2.21725						Gm1966	1.89023		Dsg2	1.48346
Gm16063	2.21486						Ptchd4	1.88305		Jag1	1.47559
Ccl9	2.20681						Trim12c	1.86688		Dmrta2	1.47302
Mir99ahg	2.20025						Scarna9	1.84579		Agtr1a	1.46638
Ltbp1	2.1944						Il13ra1	1.84133		Pianp	1.465
Frk	2.19387						Blnk	1.84062		Tdrd9	1.46157
Ell2	2.19208						Adamts12	1.83858		Cacna1e	1.46114
Vmn2r57	2.18671						Ppfibp2	1.8373		Tcf7	1.45652
Sult5a1	2.18187						Col24a1	1.83006		Tmem235	1.45265
Pkdrej	2.1813						Havcr2	1.82889		Tbx5	1.45011
Zic4	2.18026						Dtna	1.81868		Pm20d2	1.44782
Bhlhe40	2.1799						Ldb3	1.81129		Tgfbr3	1.44766
Eva1a	2.17941						Adamts6	1.805		Six4	1.44596
Oca2	2.17299						Mylip	1.80165		Kcnj11	1.44249
Nox4	2.17208						9230105E05Rik	1.79949		Spint1	1.44136
C130021I20Rik	2.17125						Kcnh5	1.79732		Ncf4	1.4376
N4bp2l1	2.16422						Lum	1.79732		Zfp503	1.4358
Mir99b	2.15621						B130024G19Rik	1.79643		Adap2	1.42341
Hgf	2.14585						Fbn1	1.78935		Smoc2	1.41866
Cgnl1	2.14116						Osgin1	1.78462		Dock5	1.41807
Folh1	2.1345						Lama2	1.78055		Stat6	1.41496
Mlana	2.13343						Arhgap8	1.77942		Ezr	1.41217
P2rx6	2.13161						Ror1	1.7775		Gas7	1.41172
Enpp1	2.13009						Klhdc7a	1.76995		Slc7a4	1.4053
Pld1	2.12467						8430431K14Rik	1.76269		Grem1	1.40198
Cybb	2.12289						Slc25a43	1.75688		Tfeb	1.39718
Tlr1	2.11999						H60b	1.75013		Il6ra	1.39712
Apoe	2.11658						Cftr	1.74857		Man1a	1.39592
Ly96	2.11441						Olfml3	1.74765		Caps2	1.39461
Lrrc38	2.1081						Luzp2	1.7396		Slfn5	1.39236
Chdh	2.10686						Pdlim5	1.73813		Grin2b	1.38663
Fgfr2	2.10583						Tlr7	1.72409		C1qtnf1	1.38344
Ccdc162	2.10522						Olfml2a	1.72234		Thbs2	1.3763
Foxi3	2.10448						Sugct	1.72178		Adcy8	1.37117
Arap2	2.10346						Rec8	1.72121		Stat5a	1.36547
Clu	2.09194						4921511H03Rik	1.71687		Slc25a21	1.36225
Npr3	2.08066						Ms4a6c	1.71477		Tead4	1.35593
Mchr1	2.07973						Klhl6	1.71344		Hbegf	1.35258
Smco3	2.07937						Wfdc1	1.71265		Ccdc125	1.34512
Gramd1c	2.07692						Eif2ak2	1.71143		Lyn	1.34257
Glp2r	2.07148						Arhgef6	1.71107		Susd1	1.33448
Dpp4	2.06757						Cldn19	1.71103		Irs4	1.3331
Ggt1	2.05979						Lrrc4c	1.7109		Alcam	1.33241
Nr3c2	2.05767						Dusp27	1.70981		Mapk13	1.3278
Myo6	2.04986						Hnmt	1.70682		Fgf8	1.31616
Cyp4f15	2.04719						Gatsl3	1.69925		Rapgef3	1.30671
Kcnq5	2.04532						Fam105a	1.6968		Smim1	1.30491
Tlr13	2.04412						Ikbke	1.69436		Ephx2	1.30378
Gm1968	2.04161						Fbn2	1.69421		Rhod	1.30184
Pcdh7	2.04063						Cd53	1.68801		Nr2f2	1.30058
Drc1	2.04047						Sostdc1	1.68775		Shroom1	1.29933
Tmem196	2.03851						Syne4	1.68677		Prss8	1.29854
Rapsn	2.02768						4930587E11Rik	1.67939		Mical2	1.29828
Lgals3bp	2.02561						Rab32	1.67702		Ralyl	1.298
Kctd12b	2.02287						Pla2g4a	1.6752		Gmpr	1.2968
Cd14	2.02279						Spef2	1.66727		Arhgap29	1.29517
Cacna1d	2.02277						Cdh7	1.66706		Ppara	1.29496
Col9a1	2.02219						Maf	1.66611		Col5a1	1.29258
Wnk4	2.02216						Ctsc	1.66162		Rbm20	1.2876
Ccl3	2.01594						9530051G07Rik	1.65412		Tgfbr2	1.28442
Lamb1	2.01202						Selplg	1.64837		Gm5089	1.28428
Ptgds	2.01158						Selenbp1	1.64836		Col12a1	1.28037
Gimap9	2.01038						Itgb2	1.64372		Cdh3	1.27931
Crhbp	2.01017						Baiap2l1	1.64153		Fkbp10	1.2786
Tgfbi	2.00974						Dcaf12l2	1.64148		Aebp1	1.27448
Cdh6	2.00701						Tek	1.63107		Vsx1	1.27142
Cracr2a	2.00514						Ankrd2	1.63003		Zmynd15	1.2669
Slc16a12	2.00395						Slc11a1	1.62878		Col27a1	1.26608
Prrx2	2.00057						Erap1	1.62708		Slc7a8	1.26445
Sgk1	1.99928						Helz2	1.62455		Gstt2	1.26332
Adgrf2	1.99814						Ddx58	1.62445		Nacc2	1.24916
Gpr171	1.99719						Antxr1	1.62326		Syne3	1.24775
Loxl1	1.99288						Zic1	1.62163		Bmp7	1.24654
Sult6b1	1.99243						Adamts18	1.6199		Col9a3	1.24642
Clec18a	1.99153						Dazl	1.61008		Parp14	1.24528
Alox12	1.99028						Clmn	1.60534		Fabp3	1.24455
Sspn	1.98874						Upk3bl	1.60509		Hmga2	1.24288
AI607873	1.98205						P2ry12	1.60283		Kcnj12	1.23925
Slc45a2	1.98094						Ly86	1.59316		Abcc4	1.23599
Slc13a3	1.97449						Traf3ip3	1.58978		Bmp3	1.2345
Adhfe1	1.97103						Chchd10	1.58458		Aifm3	1.23437
1700112E06Rik	1.96757						Sla	1.58373		Dok1	1.23368
Hcls1	1.96534						Kcnj3	1.5798		Sytl2	1.21966
Camk1d	1.95745						3110039I08Rik	1.57537		Pld5	1.21688
Ddi1	1.95562						Slc35d2	1.57362		C1ql1	1.21417
4932441J04Rik	1.95548						Apobec1	1.57224		Axin2	1.21387
Rab38	1.94865						Syt3	1.56487		Wdr86	1.21264
Has2	1.94816						Mir204	1.56409		Ahnak	1.2066
Cntn3	1.94626						Fap	1.55008		Jade2	1.20538
Adamtsl1	1.94313						Ptprc	1.54674		Tnfrsf19	1.20325
Ccr1	1.9356						9030404E10Rik	1.54663		Wnt9a	1.20315
Syt12	1.92934						P2rx7	1.54602		Cybrd1	1.19944
Fzd1	1.92131						Bco2	1.5441		Daam2	1.19581
Tfcp2l1	1.92005						Clec14a	1.54282		Cpt1a	1.1949
Stra6	1.91819						Mirlet7e	1.54159		Tnfrsf10b	1.19443
Bdnf	1.91456						Pde7b	1.53921		Car11	1.19231
Zfp185	1.90761						Pdgfd	1.53862		Llgl2	1.19148
Olfml1	1.90619						Slc38a8	1.53388		Rcsd1	1.18891
Ppargc1a	1.90613						Crispld1	1.5331		Anpep	1.18157
Gstm2	1.9009						Sema3b	1.53259		Hspa1b	1.1779
Lrrc74b	1.8985						Bin2	1.53225		Sox6	1.17146
Lpp	1.89489						Was	1.5311		Bambi	1.17095
Elovl7	1.89406						5031414D18Rik	1.53103		Ptpn14	1.16989
1700022H01Rik	1.89187						Fam205a1	1.52807		Chsy3	1.16402
Renbp	1.89153						Nlrp3	1.52619		Nid2	1.16112
Myof	1.89077						Mfap4	1.52607		Itgb3	1.15963
Cpz	1.89039						1600027J07Rik	1.52567		Scarf2	1.15345
Gm1966	1.89023						Cfap44	1.52101		Tekt2	1.15186
Lama5	1.88977						Stc1	1.52054		Ptx3	1.14928
Eps8l2	1.88937						Fcgr3	1.52029		Gprc5c	1.14682
Mir8116	1.8844						Gm13251	1.51929		Lpar3	1.14544
Npnt	1.88316						Cyp4f13	1.51566		Trnp1	1.14471
Ptchd4	1.88305						Ociad2	1.51407		Pde1c	1.14409
Vstm2a	1.88184						Car13	1.5138		Wnt5a	1.14124
Unc5b	1.87523						Ms4a6d	1.51359		Il17rd	1.14074
Camk4	1.87046						Cd84	1.51306		Sphk1	1.13952
Trim12c	1.86688						Itih5	1.51194		Csmd3	1.13278
Kcnma1	1.86686						Mrvi1	1.50673		Pcsk5	1.13087
Brinp1	1.86197						Igtp	1.5009		Pygl	1.12933
Rnf43	1.86111						Gm7457	1.50051		Baiap3	1.1292
Col25a1	1.85003						Serpinf1	1.49999		Slc8a1	1.12782
Scarna9	1.84579						Itgam	1.49907		Tmem150c	1.1266
Il13ra1	1.84133						Gas1	1.49822		B3gnt2	1.12419
Blnk	1.84062						Frrs1	1.49791		Map3k5	1.12201
Adamts12	1.83858						P2ry13	1.49719		Myo10	1.11831
Ppfibp2	1.8373						Cdon	1.49659		Nbl1	1.11632
Egr1	1.83571						Dnali1	1.49493		Dock8	1.11409
Col24a1	1.83006						Ssc4d	1.49127		Ncf1	1.11361
Galnt12	1.8295						9530091C08Rik	1.48616		Npr1	1.11118
Havcr2	1.82889						1110007C09Rik	1.48226		Ikzf1	1.10531
Dtna	1.81868						Cyp2j9	1.47712		C1qa	1.10508
Ldb3	1.81129						Matn2	1.47078		Abca4	1.09772
Smad9	1.80847						Csf2rb	1.46615		Col2a1	1.09753
Adamts6	1.805						Sepp1	1.46426		Fxyd1	1.09156
Mylip	1.80165						Ednra	1.45899		Fbxo32	1.08729
Pik3ap1	1.7999						Layn	1.45895		Chrdl1	1.08671
Nod1	1.79989						Dach2	1.44913		Nkd2	1.08496
9230105E05Rik	1.79949						Tyrobp	1.44701		Kank4	1.08478
Kcnh5	1.79732						Baalc	1.44599		Itga3	1.08363
Lum	1.79732						Mfsd7a	1.44547		Pde4a	1.08073
B130024G19Rik	1.79643						Synpr	1.44322		Glis1	1.08025
Fbn1	1.78935						Arhgap30	1.4431		Ssh3	1.07843
Osgin1	1.78462						C5ar1	1.44168		Nrk	1.07524
Lama2	1.78055						Ccdc148	1.43644		Smarca2	1.07483
Arhgap8	1.77942						Gdpd2	1.43315		Mcoln3	1.07418
Ror1	1.7775						2610305D13Rik	1.43271		Ace	1.07274
Fzd6	1.77362						Il1rapl1	1.43127		Dab1	1.07136
Klhdc7a	1.76995						Mir1251	1.42282		Samd4	1.06769
Arsi	1.76286						Slc6a13	1.41834		Colec12	1.06416
8430431K14Rik	1.76269						Slc38a4	1.41292		Fzd7	1.06397
Slc25a43	1.75688						Spata17	1.41255		Apbb1ip	1.06321
Cdkn1c	1.75414						Nfkbiz	1.39973		Arhgap27	1.05834
H60b	1.75013						Tmem173	1.39507		Cpxm1	1.05461
Cftr	1.74857						Cthrc1	1.39372		Piezo2	1.05422
Olfml3	1.74765						Slc38a3	1.39325		Shc3	1.04818
Luzp2	1.7396						Iqgap2	1.39185		Gucy2e	1.04756
Pdlim5	1.73813						Sh3d21	1.38875		Mdfic	1.04395
Cobll1	1.73637						Fyb	1.38803		Dennd2c	1.03127
Dlgap1	1.73124						Sdpr	1.38155		Mtus1	1.03032
Capg	1.72636						4921504A21Rik	1.37985		Scube1	1.02974
Tlr7	1.72409						Trpm5	1.37949		P2ry6	1.01676
Olfml2a	1.72234						Tmem144	1.37826		Glis3	1.01652
Sugct	1.72178						Fam187b	1.37822		Echdc2	1.01611
Tenm1	1.72166						Fam13a	1.37365		Slc25a35	1.01535
Rec8	1.72121						Utrn	1.37334		Fli1	1.00569
Ldlrad4	1.72111						Gm5415	1.37185		Sec24d	1.00034
4921511H03Rik	1.71687						Efcab1	1.36652		Klf15	1.00033
Ms4a6c	1.71477						Ctss	1.36123		Steap1	0.999636
Klhl6	1.71344						Lgals12	1.36038		Nfkbid	0.997668
Wfdc1	1.71265						Mov10	1.36011		Trpc4	0.991285
Eif2ak2	1.71143						Hif3a	1.35979		Nr3c1	0.98778
Bhlhe41	1.71138						Fgf1	1.35928		Sfrp1	0.985479
Arhgef6	1.71107						Tfpi	1.35892		Crispld2	0.98239
Cldn19	1.71103						F630111L10Rik	1.35855		Il10ra	0.981399
Lrrc4c	1.7109						Aldh1l1	1.35756		Zfpm1	0.980893
Dusp27	1.70981						Cdh11	1.35396		Arhgef5	0.979651
Hnmt	1.70682						Als2cl	1.34923		Lmo7	0.97919
Prkcb	1.69929						Gm5820	1.34553		Ncf2	0.977572
Gatsl3	1.69925						Mvp	1.34543		Adamts17	0.976695
Fam105a	1.6968						Tmem51	1.34507		Hpse	0.973864
Ikbke	1.69436						4930563M21Rik	1.34008		Galnt16	0.972443
Fbn2	1.69421						Tmem45a	1.33868		Tor4a	0.971011
Cd53	1.68801						Mterf4	1.33068		Hs3st1	0.964995
Sostdc1	1.68775						4930443O20Rik	1.32856		Myrf	0.963172
Syne4	1.68677						Arhgap25	1.32752		Tnip2	0.961377
4930587E11Rik	1.67939						Ankrd44	1.32747		Elk3	0.958171
Prkg1	1.67789						Pabpc4l	1.32417		Lyl1	0.955447
Rab32	1.67702						Mgst1	1.32343		Ntf3	0.951798
Pla2g4a	1.6752						Ssc5d	1.32065		Vcan	0.947132
Ppargc1b	1.67242						Vwa5a	1.31701		Tead3	0.946013
Grm5	1.67205						Lix1	1.3155		Notum	0.945579
Spef2	1.66727						Lcp2	1.3125		Tbx3	0.945558
Cdh7	1.66706						Serpind1	1.31154		Mppe1	0.944997
Maf	1.66611						Manba	1.30795		Esrrg	0.943667
Ctsc	1.66162						Has1	1.30734		Baiap2l2	0.942077
Zbtb8b	1.65525						Flrt3	1.30122		Timp3	0.938016
9530051G07Rik	1.65412						Hacd4	1.30089		Ets1	0.934806
Selplg	1.64837						Gpr34	1.29976		Gas6	0.932597
Selenbp1	1.64836						Nfat5	1.29845		Zic5	0.931059
Thbs1	1.6481						Ctsh	1.2982		Gsn	0.92971
Edn3	1.64659						Fcgrt	1.29702		S100a1	0.927976
A230077H06Rik	1.64391						Fam114a1	1.29384		Dgkk	0.926796
Itgb2	1.64372						Rel	1.29019		Sgms2	0.920269
Gsta4	1.64357						Cldn1	1.28871		Fmnl1	0.919065
Baiap2l1	1.64153						Mtmr10	1.28783		Disc1	0.918166
Dcaf12l2	1.64148						Slco2b1	1.28726		Slc43a1	0.912331
Upp1	1.63825						Fn3k	1.28691		Jph1	0.912011
Pgm5	1.6377						Pygm	1.28601		Etl4	0.91154
Tek	1.63107						Loxl3	1.28316		Nav1	0.906523
Ankrd2	1.63003						Ggact	1.27943		Mob3c	0.904796
Slc11a1	1.62878						D930048N14Rik	1.27663		Klhl21	0.902642
Rasef	1.62713						Zkscan16	1.27654		Slc44a1	0.899229
Erap1	1.62708						Olfm3	1.27608		Zfp36l2	0.889289
Helz2	1.62455						Timp1	1.2755		Plagl1	0.88569
Ddx58	1.62445						Folr2	1.2752		Myo1d	0.882141
Antxr1	1.62326						Clrn1	1.27501		Gcnt2	0.878099
Zic1	1.62163						Lrrc66	1.26972		Cdc14b	0.877565
Adamts18	1.6199						Trim30a	1.26949		Slc40a1	0.875802
Irgm1	1.61917						Rhoh	1.26802		Erbb3	0.863677
Dazl	1.61008						Acss3	1.2672		Nexn	0.863666
St3gal6	1.6081						Gpr87	1.26659		Wfdc2	0.862596
Clmn	1.60534						Dock10	1.26267		Ryr2	0.861448
Upk3bl	1.60509						Art1	1.26207		Adarb1	0.858351
P2ry12	1.60283						Chrm4	1.25968		Rassf3	0.856007
Cadps2	1.60272						Rfx5	1.25823		Mcf2	0.855169
Ly86	1.59316						Fndc3b	1.25697		Bcar3	0.847456
Bnc2	1.59007						4933439K11Rik	1.25343		Oplah	0.847321
Traf3ip3	1.58978						Gns	1.24797		Ebf4	0.846776
Chchd10	1.58458						Slc24a5	1.24555		Alpl	0.844402
Sla	1.58373						Pcdh11x	1.24158		Malt1	0.844085
Cped1	1.58166						Pvrl3	1.23551		Plcg2	0.841599
Kcnj3	1.5798						Hpgds	1.23382		Sgk3	0.840174
Rbms1	1.57971						Fat1	1.23299		Mef2c	0.831237
3110039I08Rik	1.57537						AW046200	1.23281		Col7a1	0.825124
Mertk	1.57389						1810011O10Rik	1.2317		Nfatc4	0.821213
Slc35d2	1.57362						Trpm3	1.23111		Ism2	0.820426
Apobec1	1.57224						Ptpn6	1.22974		Rab11fip1	0.814838
Evpl	1.57174						5031426D15Rik	1.22607		Nebl	0.810144
Necab2	1.57015						Nckap1l	1.22521		Cfap43	0.802732
Prokr1	1.56517						Creb3l2	1.22462		Tnfrsf22	0.799997
Syt3	1.56487						Spi1	1.2234		Gdf6	0.795669
Mir204	1.56409						S1pr5	1.21436		Kcnk6	0.794593
Fap	1.55008						Fras1	1.2134		Iqsec2	0.794155
Fzd4	1.54972						Med12l	1.2113		Nfic	0.789254
Ptprc	1.54674						Cpne8	1.21087		Igf2os	0.788423
9030404E10Rik	1.54663						Cd300a	1.20985		Nhsl2	0.786411
P2rx7	1.54602						Palmd	1.20738		Itpripl2	0.769732
Bco2	1.5441						Sdsl	1.2068		Ptgis	0.767967
Clec14a	1.54282						Slit2	1.20557		Ism1	0.767772
Mirlet7e	1.54159						Capn6	1.20153		Eml2	0.766548
Parm1	1.54054						Irgm2	1.20129		Atp2b4	0.763095
Pde7b	1.53921						Def6	1.2002		Emid1	0.763
Pdgfd	1.53862						Cfh	1.19899		Ldlrap1	0.761372
Slc38a8	1.53388						Mir335	1.19877		Vamp8	0.758539
Crispld1	1.5331						Csf1r	1.19837		Rtn4r	0.756948
Sema3b	1.53259						Ccr5	1.19585		Wnt2b	0.753021
Bin2	1.53225						4632428N05Rik	1.19202		Nbeal2	0.751004
Kcnj2	1.53163						Tmem56	1.18912		Rhbdf1	0.750118
Was	1.5311						Ucp2	1.18871		Ttc7	0.749047
5031414D18Rik	1.53103						Man2b1	1.18838		Cacna1g	0.746169
Fam205a1	1.52807						Vcl	1.18769		Id3	0.744833
Nlrp3	1.52619						Pik3cg	1.18668		Ephb4	0.743099
Mfap4	1.52607						Pdk2	1.18573		Map3k1	0.738391
1600027J07Rik	1.52567						Csf3r	1.18073		Kcnb1	0.736127
Slc38a11	1.52559						Gpc6	1.17794		Smad6	0.729978
Cfap44	1.52101						Clcn5	1.17704		Cast	0.728095
Stc1	1.52054						Cyr61	1.17623		Slc2a13	0.726044
Fcgr3	1.52029						Gm13152	1.17376		Rps6ka4	0.726022
Lgi3	1.52003						4930429F24Rik	1.16968		Ryr3	0.717464
Gm13251	1.51929						Myl9	1.16876		Sgms1	0.714277
Cyp4f13	1.51566						Cyth4	1.16309		Sema5b	0.713381
Ociad2	1.51407						Slc6a9	1.15935		Lurap1	0.705
Car13	1.5138						Ikzf2	1.15818		Per3	0.702489
Ms4a6d	1.51359						Mpeg1	1.15787		Arhgap20	0.702019
Cd84	1.51306						Lekr1	1.15738		Egln3	0.700699
Pear1	1.51302						P3h1	1.15703		Pld2	0.6972
Itih5	1.51194						Cspg5	1.15609		Atxn1	0.696569
Ifitm10	1.50929						Ctsd	1.15566		Tnfrsf1b	0.689562
4930519K11Rik	1.50831						Cap2	1.15528		Creg1	0.687832
Lgi2	1.50767						Rwdd3	1.15407		Sp8	0.686499
Mrvi1	1.50673						Hpgd	1.15306		Cds1	0.684742
Asic2	1.50584						Pla2g5	1.15137		Slc44a5	0.6837
Hmcn1	1.50453						Aif1	1.15116		Tmc6	0.679578
Igtp	1.5009						Aplnr	1.15103		Marveld1	0.678557
Gm7457	1.50051						Gm8234	1.1493		Adamts19	0.673846
Ltbp3	1.50038						Gria1	1.14852		Susd4	0.663715
Serpinf1	1.49999						Lyz2	1.14516		Nrros	0.66301
Frem2	1.49942						Gfra4	1.14506		Sfmbt2	0.651855
Itgam	1.49907						Inpp5d	1.14387		Erbb4	0.651587
Gas1	1.49822						Phf11c	1.14372		Tmbim1	0.651292
Frrs1	1.49791						Shroom4	1.14272		Plce1	0.650473
P2ry13	1.49719						Il10rb	1.14134		Parp9	0.649988
Cdon	1.49659						4932438H23Rik	1.14119		Megf6	0.639828
Prrg4	1.49517						Emp3	1.13887		Ccdc102a	0.634082
Dnali1	1.49493						St3gal1	1.13588		Arap1	0.632994
Spats2l	1.49294						Tmc4	1.13347		Celsr1	0.631415
Ssc4d	1.49127						Tcn2	1.13243		Tns2	0.623003
Grhl1	1.48904						Magee2	1.13176		Zfp217	0.622897
Nfib	1.48899						P2ry14	1.13066		Tmem108	0.619023
Nfam1	1.48883						4632428C04Rik	1.12959		Cachd1	0.614568
9530091C08Rik	1.48616						Kdelc2	1.12847		Rtkn	0.610433
Inf2	1.48575						Cercam	1.12746		Cacnb2	0.609881
Slc7a2	1.48367						Nceh1	1.1258		Igf2	0.605601
Dsg2	1.48346						Unc93b1	1.12441		Reln	0.604787
1110007C09Rik	1.48226						Gm4432	1.12298		Dzip1	0.596557
Cyp2j9	1.47712						Crim1	1.12201		Tbx2	0.589956
Jag1	1.47559						A430090L17Rik	1.12139		Nfatc2	0.589067
Matn2	1.47078						Rest	1.12081
Agtr1a	1.46638						Cd33	1.1172
Csf2rb	1.46615						Ptn	1.11503
Pianp	1.465						2610027K06Rik	1.10951
Sepp1	1.46426						Trps1	1.10931
Tdrd9	1.46157						Csf1	1.10859
Cacna1e	1.46114						Nlrc3	1.10755
Ednra	1.45899						Dpy19l2	1.10473
Layn	1.45895						Lrit3	1.10271
Tmem235	1.45265						Dock2	1.10178
Dach2	1.44913						Hmox1	1.09918
Pm20d2	1.44782						Col3a1	1.09754
Tgfbr3	1.44766						4833422C13Rik	1.09718
Tyrobp	1.44701						Bgn	1.09689
Baalc	1.44599						Csrnp1	1.0966
Six4	1.44596						Gpr146	1.09632
Mfsd7a	1.44547						Ncam2	1.09477
Synpr	1.44322						Trf	1.09321
Arhgap30	1.4431						Plekhg3	1.0922
Kcnj11	1.44249						Gm15401	1.09202
C5ar1	1.44168						Nphp3	1.08596
Ncf4	1.4376						Mfap2	1.08565
Ccdc148	1.43644						Gyltl1b	1.08177
Zfp503	1.4358						Ctso	1.08011
Gdpd2	1.43315						Irak4	1.07817
2610305D13Rik	1.43271						0610039H22Rik	1.07656
Il1rapl1	1.43127						Spaca6	1.07466
Mir1251	1.42282						Postn	1.07113
Smoc2	1.41866						Fam46c	1.07053
Slc6a13	1.41834						Hsd17b11	1.07027
Dock5	1.41807						Fam195a	1.07002
Stat6	1.41496						Tpp1	1.06715
Slc38a4	1.41292						Efnb2	1.06617
Spata17	1.41255						Sh3tc1	1.06614
Ezr	1.41217						Galm	1.06555
Gas7	1.41172						Slc2a12	1.06372
Slc7a4	1.4053						4930447C04Rik	1.06209
Grem1	1.40198						Mest	1.06162
Nfkbiz	1.39973						F2rl2	1.05979
Tfeb	1.39718						Tmem191c	1.05839
Man1a	1.39592						4930556M19Rik	1.05773
Tmem173	1.39507						C3ar1	1.05708
Caps2	1.39461						Hspg2	1.05565
Cthrc1	1.39372						A330040F15Rik	1.05558
Slc38a3	1.39325						Casp8	1.05492
Slfn5	1.39236						Msln	1.05301
Iqgap2	1.39185						Rab43	1.05043
Sh3d21	1.38875						Lamc1	1.05019
Fyb	1.38803						Ninj1	1.05006
Grin2b	1.38663						Stxbp6	1.04916
C1qtnf1	1.38344						Cgn	1.04773
Sdpr	1.38155						Gm128	1.0475
4921504A21Rik	1.37985						Cd247	1.04441
Trpm5	1.37949						Rptoros	1.04419
Tmem144	1.37826						Peg3	1.04227
Fam187b	1.37822						Sesn3	1.04217
Thbs2	1.3763						Rasgrp3	1.04193
Fam13a	1.37365						Gpx8	1.0416
Utrn	1.37334						Zcchc24	1.03996
Gm5415	1.37185						Plod1	1.0395
Adcy8	1.37117						Zbtb16	1.03883
Efcab1	1.36652						Myom1	1.03765
Stat5a	1.36547						Lrp4	1.03599
Slc25a21	1.36225						Cd63	1.03597
Ctss	1.36123						Pdia5	1.03481
Lgals12	1.36038						Arhgap24	1.03433
Mov10	1.36011						Acacb	1.03322
Hif3a	1.35979						Lrrtm4	1.03032
Fgf1	1.35928						Fmo5	1.03004
Tfpi	1.35892						Rph3al	1.02969
F630111L10Rik	1.35855						Dok2	1.02878
Aldh1l1	1.35756						Zfp456	1.02728
Tead4	1.35593						Jph2	1.02624
Cdh11	1.35396						Cyp2r1	1.02544
Hbegf	1.35258						Zfp52	1.0238
Als2cl	1.34923						C1qc	1.02022
Gm5820	1.34553						Grn	1.01879
Mvp	1.34543						Lrguk	1.01813
Ccdc125	1.34512						Gm6548	1.01653
Tmem51	1.34507						Cubn	1.0165
Lyn	1.34257						Tram2	1.01647
4930563M21Rik	1.34008						Cyp2j6	1.01621
Tmem45a	1.33868						Gulp1	1.01391
Susd1	1.33448						Abi3bp	1.00969
Irs4	1.3331						C1qb	1.0088
Alcam	1.33241						Myo1f	1.00826
Mterf4	1.33068						Chrnb1	1.00817
4930443O20Rik	1.32856						Lacc1	1.00779
Mapk13	1.3278						Sulf1	1.00767
Arhgap25	1.32752						Ppp1r3b	1.00753
Ankrd44	1.32747						Lair1	1.00671
Pabpc4l	1.32417						Otof	1.00549
Mgst1	1.32343						Slc16a2	1.00471
Ssc5d	1.32065						6030443J06Rik	1.00423
Vwa5a	1.31701						Dbp	1.00393
Lix1	1.3155						Tifab	1.00359
Lcp2	1.3125						Pdcd4	1.00345
Serpind1	1.31154						Dcaf12l1	1.0025
Manba	1.30795						C1qtnf6	1.0016
Has1	1.30734						Inca1	1.00096
Rapgef3	1.30671						Emp1	1.00075
Smim1	1.30491						Mrc2	0.997915
Ephx2	1.30378						Arhgap18	0.993465
Rhod	1.30184						E330033B04Rik	0.993412
Flrt3	1.30122						Asph	0.992175
Hacd4	1.30089						Inadl	0.992086
Nr2f2	1.30058						Plekhg1	0.991637
Gpr34	1.29976						Zfp365	0.991475
Shroom1	1.29933						Boc	0.991387
Prss8	1.29854						Rragd	0.990974
Nfat5	1.29845						Neat1	0.990025
Mical2	1.29828						Hymai	0.989774
Ctsh	1.2982						Gyg	0.985085
Ralyl	1.298						Fbxl7	0.984173
Fcgrt	1.29702						Syde2	0.984071
Gmpr	1.2968						Dnah9	0.982919
Arhgap29	1.29517						Glb1l	0.980354
Ppara	1.29496						Syt17	0.980079
Fam114a1	1.29384						Gpr180	0.97854
Col5a1	1.29258						St8sia1	0.977801
Rel	1.29019						Rasl11b	0.977451
Cldn1	1.28871						Il1rap	0.97513
Mtmr10	1.28783						Ctgf	0.974955
Slco2b1	1.28726						Arrdc4	0.974579
Fn3k	1.28691						Shisa2	0.971559
Pygm	1.28601						Rac2	0.970664
Tgfbr2	1.28442						Pip5k1b	0.970519
Gm5089	1.28428						Fstl1	0.970089
Loxl3	1.28316						Itgav	0.969426
Col12a1	1.28037						Rmst	0.968693
Ggact	1.27943						Sertad1	0.967147
Cdh3	1.27931						Gss	0.96582
Fkbp10	1.2786						Aff2	0.964852
D930048N14Rik	1.27663						Dsc2	0.964818
Zkscan16	1.27654						Tmem88	0.962228
Olfm3	1.27608						Fat4	0.960609
Timp1	1.2755						Amigo2	0.960458
Folr2	1.2752						Abi3	0.95884
Clrn1	1.27501						Lrig3	0.958607
Aebp1	1.27448						Lamp2	0.957991
Lrrc66	1.26972						1700028K03Rik	0.957507
Trim30a	1.26949						Filip1	0.955964
Rhoh	1.26802						Tpd52l1	0.955809
Acss3	1.2672						Slc6a17	0.955709
Zmynd15	1.2669						Gm16523	0.954899
Gpr87	1.26659						Slitrk4	0.953857
Col27a1	1.26608						Mboat1	0.953114
Slc7a8	1.26445						Fam171b	0.952352
Gstt2	1.26332						Axl	0.950548
Dock10	1.26267						Cyp4f17	0.950018
Art1	1.26207						Sparc	0.949357
Chrm4	1.25968						Sdc2	0.9484
Rfx5	1.25823						Epha7	0.948197
Fndc3b	1.25697						4930412C18Rik	0.947924
4933439K11Rik	1.25343						Zfp85os	0.943974
Nacc2	1.24916						Glt28d2	0.942327
Gns	1.24797						Evi2a	0.942301
Syne3	1.24775						Pnldc1	0.941641
Col9a3	1.24642						Vav1	0.940998
Slc24a5	1.24555						Prickle3	0.939576
Parp14	1.24528						B930041F14Rik	0.937324
Fabp3	1.24455						Ddx26b	0.935942
Hmga2	1.24288						Phkb	0.935175
Pcdh11x	1.24158						Orai1	0.934992
Kcnj12	1.23925						Mab21l1	0.933385
Abcc4	1.23599						Cox6b2	0.931563
Pvrl3	1.23551						Fcer1g	0.92547
Bmp3	1.2345						Hsd3b7	0.925423
Aifm3	1.23437						Car14	0.924041
Hpgds	1.23382						Mfsd7c	0.922612
Dok1	1.23368						Cecr6	0.92161
Fat1	1.23299						Stx3	0.921411
AW046200	1.23281						A430105I19Rik	0.919293
1810011O10Rik	1.2317						P3h3	0.918549
Trpm3	1.23111						Cx3cr1	0.918295
Ptpn6	1.22974						Sh3bgrl2	0.918044
5031426D15Rik	1.22607						Ccdc64	0.915604
Nckap1l	1.22521						Tmsb4x	0.914356
Creb3l2	1.22462						Laptm5	0.911774
Spi1	1.2234						Adssl1	0.911665
Sytl2	1.21966						Fhit	0.9087
Pld5	1.21688						Nmrk1	0.906435
S1pr5	1.21436						Pld4	0.904639
C1ql1	1.21417						Cyba	0.903957
Axin2	1.21387						Klhdc8b	0.903887
Fras1	1.2134						Gm7694	0.90286
Wdr86	1.21264						Tmco4	0.901068
Med12l	1.2113						Hfe	0.900528
Cpne8	1.21087						Cpq	0.900156
Palmd	1.20738						Zpbp	0.898293
Sdsl	1.2068						Gm16861	0.895327
Slit2	1.20557						Gpc4	0.894376
Jade2	1.20538						Galt	0.892769
Tnfrsf19	1.20325						Galns	0.892383
Capn6	1.20153						Hexb	0.892217
Irgm2	1.20129						Nr1h3	0.891113
Def6	1.2002						Tpra1	0.889881
Cybrd1	1.19944						Gabre	0.889434
Cfh	1.19899						Hrsp12	0.888811
Mir335	1.19877						Ctf1	0.887851
Csf1r	1.19837						Mirlet7f-1	0.885068
Ccr5	1.19585						Calcrl	0.884829
Daam2	1.19581						2810032G03Rik	0.884218
Cpt1a	1.1949						Ubxn10	0.88292
Tnfrsf10b	1.19443						Pbxip1	0.88236
Car11	1.19231						Car5b	0.881108
4632428N05Rik	1.19202						Diap2	0.880044
Tmem56	1.18912						Trem2	0.879623
Rcsd1	1.18891						Gaa	0.879217
Ucp2	1.18871						Nalcn	0.877604
Man2b1	1.18838						Smpdl3a	0.876221
Vcl	1.18769						Naga	0.876141
Pik3cg	1.18668						Eml5	0.87579
Pdk2	1.18573						Acss1	0.87521
Anpep	1.18157						B430010I23Rik	0.875113
Csf3r	1.18073						Eno3	0.874647
Gpc6	1.17794						Wdfy4	0.873702
Clcn5	1.17704						Smim10l2a	0.871373
Cyr61	1.17623						Gnpda1	0.870689
Gm13152	1.17376						H19	0.870185
Sox6	1.17146						Prrt2	0.86968
Bambi	1.17095						Efcab12	0.869079
Ptpn14	1.16989						B2m	0.868692
4930429F24Rik	1.16968						Hexa	0.867063
Myl9	1.16876						Acer3	0.86609
Chsy3	1.16402						Bmp1	0.865808
Cyth4	1.16309						Sh3bp1	0.865341
Nid2	1.16112						Ly75	0.865101
Itgb3	1.15963						Lrrc34	0.864122
Slc6a9	1.15935						Ccdc141	0.86396
Ikzf2	1.15818						Khk	0.863925
Mpeg1	1.15787						Txnip	0.861208
Lekr1	1.15738						Rcn3	0.856702
P3h1	1.15703						4930523C07Rik	0.855973
Cspg5	1.15609						Pxdn	0.85551
Ctsd	1.15566						Tgfb2	0.854753
Cap2	1.15528						Il11ra1	0.854651
Rwdd3	1.15407						Igsf10	0.853226
Hpgd	1.15306						Ccdc160	0.851735
Tekt2	1.15186						Firre	0.85101
Pla2g5	1.15137						Ptgr1	0.850806
Aif1	1.15116						Ager	0.846907
Aplnr	1.15103						Hyal1	0.846422
Gm8234	1.1493						Tsc22d1	0.845495
Ptx3	1.14928						Ngef	0.84524
Gria1	1.14852						Ctsl	0.844319
Gprc5c	1.14682						Cyp7b1	0.843948
Lpar3	1.14544						Malat1	0.843451
Lyz2	1.14516						Kif16b	0.843211
Gfra4	1.14506						Ptrh1	0.842365
Trnp1	1.14471						Pyroxd2	0.842255
Pde1c	1.14409						Ccdc37	0.841273
Inpp5d	1.14387						Farp2	0.840175
Phf11c	1.14372						Col11a1	0.840041
Shroom4	1.14272						Apobec3	0.838445
Il10rb	1.14134						Ifitm2	0.836453
Wnt5a	1.14124						Tcirg1	0.835759
4932438H23Rik	1.14119						1110006O24Rik	0.834511
Il17rd	1.14074						Ctbs	0.831799
Sphk1	1.13952						Impact	0.830412
Emp3	1.13887						Ugcg	0.830261
St3gal1	1.13588						Adck3	0.829462
Tmc4	1.13347						Tbl1xr1	0.829305
Csmd3	1.13278						Fam222a	0.829042
Tcn2	1.13243						Dhtkd1	0.828915
Magee2	1.13176						Fam120c	0.8288
Pcsk5	1.13087						Col18a1	0.82638
P2ry14	1.13066						Atp11a	0.825966
4632428C04Rik	1.12959						Klhl3	0.824915
Pygl	1.12933						Smim24	0.824013
Baiap3	1.1292						Ptgs1	0.822128
Kdelc2	1.12847						Itpr1	0.821807
Slc8a1	1.12782						Kcnq1ot1	0.819974
Cercam	1.12746						Kdsr	0.818259
Tmem150c	1.1266						Nudt4	0.817962
Nceh1	1.1258						44258	0.816809
Unc93b1	1.12441						Magt1	0.815838
Gm4432	1.12298						Arhgdib	0.815468
Crim1	1.12201						Prx	0.814784
Map3k5	1.12201						Porcn	0.811778
A430090L17Rik	1.12139						Raver2	0.811143
Rest	1.12081						Heph	0.810953
Myo10	1.11831						Stab1	0.809328
Cd33	1.1172						Ripk1	0.808298
Nbl1	1.11632						Lrrn1	0.807558
Ptn	1.11503						Kcna5	0.806273
Dock8	1.11409						Dpp7	0.806101
Ncf1	1.11361						Mapkapk3	0.805641
2610027K06Rik	1.10951						Crb1	0.804197
Trps1	1.10931						Vstm2b	0.803816
Csf1	1.10859						Pycard	0.802465
Nlrc3	1.10755						Hdac7	0.802371
Ikzf1	1.10531						Colgalt2	0.800296
C1qa	1.10508						Phyhd1	0.799549
Dpy19l2	1.10473						Rdh10	0.796943
Lrit3	1.10271						Adamts7	0.796919
Dock2	1.10178						Akap13	0.796499
Hmox1	1.09918						Plekhh2	0.794884
Abca4	1.09772						Stx4a	0.794571
Col3a1	1.09754						Dnah7b	0.792995
Col2a1	1.09753						Spata1	0.791701
4833422C13Rik	1.09718						Fgd6	0.790042
Bgn	1.09689						Ppic	0.789732
Csrnp1	1.0966						Tmem150a	0.787509
Gpr146	1.09632						Maml2	0.786891
Ncam2	1.09477						Pcdhb9	0.786652
Trf	1.09321						Magi3	0.7856
Plekhg3	1.0922						Ggnbp2os	0.784038
Gm15401	1.09202						A830082K12Rik	0.783083
Fxyd1	1.09156						Aldh3b1	0.783003
Fbxo32	1.08729						Crocc	0.782937
Chrdl1	1.08671						Avpi1	0.781431
Nphp3	1.08596						Pon3	0.779286
Mfap2	1.08565						Arhgap42	0.777342
Nkd2	1.08496						Ecm1	0.77659
Kank4	1.08478						Nrxn1	0.776386
Itga3	1.08363						Rlbp1	0.776302
Gyltl1b	1.08177						Cd180	0.775626
Ctso	1.08011						Lpar2	0.774752
Ssh3	1.07843						Prrt4	0.773601
Irak4	1.07817						Itm2a	0.772444
0610039H22Rik	1.07656						Lgr4	0.772339
Nrk	1.07524						Igf2r	0.771555
Smarca2	1.07483						Ginm1	0.771187
Spaca6	1.07466						Hykk	0.769798
Mcoln3	1.07418						Phldb2	0.769778
Ace	1.07274						D130020L05Rik	0.769617
Dab1	1.07136						Foxp1	0.769089
Postn	1.07113						Fcrls	0.768777
Fam46c	1.07053						Prox2	0.765609
Hsd17b11	1.07027						C230004F18Rik	0.765412
Fam195a	1.07002						Itpkb	0.764161
Samd4	1.06769						E530011L22Rik	0.763911
Tpp1	1.06715						Plin3	0.763886
Efnb2	1.06617						Pus10	0.763832
Sh3tc1	1.06614						Sdc4	0.762969
Galm	1.06555						Muc1	0.761319
Colec12	1.06416						Col17a1	0.76121
Fzd7	1.06397						B4galt4	0.760303
Slc2a12	1.06372						Pou2f1	0.760227
Apbb1ip	1.06321						Clcf1	0.759631
4930447C04Rik	1.06209						Prdm11	0.759381
Mest	1.06162						5730559C18Rik	0.758641
F2rl2	1.05979						Acot2	0.758298
Tmem191c	1.05839						Tom1	0.758009
4930556M19Rik	1.05773						Sumf1	0.756439
C3ar1	1.05708						Cd164	0.756089
Hspg2	1.05565						Rrbp1	0.756078
A330040F15Rik	1.05558						Bcam	0.754808
Casp8	1.05492						Rab40b	0.753576
Cpxm1	1.05461						Anxa3	0.753489
Piezo2	1.05422						Aga	0.75322
Msln	1.05301						Appl2	0.753053
Rab43	1.05043						Ghdc	0.752304
Lamc1	1.05019						Vrk2	0.751473
Ninj1	1.05006						Laptm4b	0.750033
Stxbp6	1.04916						Fkbp9	0.749722
Shc3	1.04818						Slitrk2	0.74971
Cgn	1.04773						Slc2a4	0.749227
Gucy2e	1.04756						Arsg	0.748823
Gm128	1.0475						Mir135a-2	0.745134
Cd247	1.04441						Timp2	0.744268
Rptoros	1.04419						Hebp1	0.743159
Mdfic	1.04395						Scara3	0.742145
Peg3	1.04227						Mgll	0.742129
Sesn3	1.04217						C230035I16Rik	0.739455
Rasgrp3	1.04193						Lmntd2	0.738727
Gpx8	1.0416						Gramd3	0.738631
Zcchc24	1.03996						Csad	0.735935
Plod1	1.0395						Rnase4	0.730401
Zbtb16	1.03883						Parp3	0.730247
Myom1	1.03765						Ppp1r3c	0.728874
Lrp4	1.03599						Hvcn1	0.728399
Cd63	1.03597						Spag16	0.726597
Pdia5	1.03481						Fkbp14	0.726284
Arhgap24	1.03433						P2rx4	0.726179
Acacb	1.03322						Soat1	0.725996
Dennd2c	1.03127						Rffl	0.724505
Lrrtm4	1.03032						Galnt4	0.724372
Mtus1	1.03032						Abca2	0.724091
Fmo5	1.03004						Pcolce	0.722848
Scube1	1.02974						Tln1	0.720922
Rph3al	1.02969						Lck	0.720652
Dok2	1.02878						Arsk	0.720044
Zfp456	1.02728						Acot13	0.717426
Jph2	1.02624						Galc	0.717129
Cyp2r1	1.02544						Cdk7	0.716821
Zfp52	1.0238						Nlrx1	0.716703
C1qc	1.02022						Vcpkmt	0.715636
Grn	1.01879						Atp7a	0.713722
Lrguk	1.01813						Dse	0.713533
P2ry6	1.01676						Rab3il1	0.711891
Gm6548	1.01653						2310010J17Rik	0.710236
Glis3	1.01652						Anxa6	0.709921
Cubn	1.0165						Eif4a2	0.709788
Tram2	1.01647						Pcdh18	0.709608
Cyp2j6	1.01621						9430083A17Rik	0.707656
Echdc2	1.01611						Tnfaip8	0.707135
Slc25a35	1.01535						Cd59a	0.706229
Gulp1	1.01391						Mettl20	0.70384
Abi3bp	1.00969						Eya1	0.703739
C1qb	1.0088						Zfp964	0.701377
Myo1f	1.00826						Pcmtd2	0.699911
Chrnb1	1.00817						Rnf135	0.697412
Lacc1	1.00779						Cyp4f16	0.69654
Sulf1	1.00767						Sema6a	0.696517
Ppp1r3b	1.00753						Nrip1	0.694809
Lair1	1.00671						Tceal5	0.691273
Otof	1.00549						Fbxw4	0.691212
Slc16a2	1.00471						Msi2	0.690817
6030443J06Rik	1.00423						Agbl3	0.690153
Dbp	1.00393						Rbms2	0.689516
Tifab	1.00359						Acad11	0.687286
Pdcd4	1.00345						Fam117a	0.686152
Dcaf12l1	1.0025						Mbnl1	0.683932
C1qtnf6	1.0016						Camk1g	0.682559
Inca1	1.00096						Hipk3	0.682244
Emp1	1.00075						Tuft1	0.681636
Sec24d	1.00034						Syn3	0.680904
Klf15	1.00033						Pdgfc	0.680049
Steap1	0.999636						Adck4	0.678959
Mrc2	0.997915						Pax6	0.678852
Nfkbid	0.997668						Atrnl1	0.678063
Arhgap18	0.993465						AA415398	0.677103
E330033B04Rik	0.993412						A730017C20Rik	0.67649
Asph	0.992175						Kat6b	0.675574
Inadl	0.992086						Abhd14b	0.6747
Plekhg1	0.991637						Dapl1	0.674679
Zfp365	0.991475						Zfp839	0.673802
Boc	0.991387						Efna5	0.672655
Trpc4	0.991285						Dnase1l1	0.6722
Rragd	0.990974						St6galnac3	0.672069
Neat1	0.990025						Ptprj	0.670562
Hymai	0.989774						Cflar	0.670468
Nr3c1	0.98778						Nek8	0.668234
Sfrp1	0.985479						Zrsr1	0.668045
Gyg	0.985085						Pnpla2	0.667013
Fbxl7	0.984173						Tmem8	0.666742
Syde2	0.984071						Slc38a6	0.666171
Dnah9	0.982919						Angptl2	0.66603
Crispld2	0.98239						Acaa2	0.664522
Il10ra	0.981399						Arhgap4	0.66326
Zfpm1	0.980893						Nfkb2	0.658458
Glb1l	0.980354						Gm10336	0.65815
Syt17	0.980079						Dlg1	0.657923
Arhgef5	0.979651						Kif1c	0.65772
Gpr180	0.97854						Mettl7a1	0.657426
St8sia1	0.977801						Lrp1	0.655364
Ncf2	0.977572						Snora28	0.65074
Rasl11b	0.977451						Ston1	0.649749
Adamts17	0.976695						Ext1	0.646414
Il1rap	0.97513						Dock1	0.646239
Ctgf	0.974955						Prkdc	0.646062
Arrdc4	0.974579						Crtap	0.646019
Hpse	0.973864						Il6st	0.64479
Galnt16	0.972443						Zfp467	0.642071
Shisa2	0.971559						F420014N23Rik	0.641468
Tor4a	0.971011						Fyco1	0.641186
Rac2	0.970664						Egfl7	0.640799
Pip5k1b	0.970519						Chst14	0.640106
Fstl1	0.970089						St5	0.637875
Itgav	0.969426						Nek6	0.637744
Rmst	0.968693						Lpl	0.636638
Sertad1	0.967147						Copz2	0.635082
Gss	0.96582						Tmem241	0.634433
Hs3st1	0.964995						Cc2d2a	0.633222
Aff2	0.964852						Rmdn2	0.63256
Dsc2	0.964818						Rad9b	0.631071
Myrf	0.963172						Ttc23	0.630672
Tmem88	0.962228						Chmp2b	0.629799
Tnip2	0.961377						1700029J07Rik	0.629501
Fat4	0.960609						Sypl	0.62941
Amigo2	0.960458						Khdrbs2	0.628827
Abi3	0.95884						Peak1	0.627814
Lrig3	0.958607						Amotl1	0.627318
Elk3	0.958171						Fbxl21	0.627259
Lamp2	0.957991						Wbp5	0.62708
1700028K03Rik	0.957507						Eno2	0.62693
Filip1	0.955964						Wdr78	0.626661
Tpd52l1	0.955809						Gpr179	0.625783
Slc6a17	0.955709						Ctnnal1	0.624963
Gm16523	0.954899						Invs	0.624203
Slitrk4	0.953857						Dusp5	0.624132
Mboat1	0.953114						Parp4	0.623736
Fam171b	0.952352						Gli3	0.623336
Ntf3	0.951798						Ccne1	0.623005
Axl	0.950548						Ets2	0.620253
Cyp4f17	0.950018						Mab21l2	0.619351
Sparc	0.949357						Igfbp4	0.619143
Sdc2	0.9484						Skap2	0.61876
Epha7	0.948197						Crtc3	0.618533
4930412C18Rik	0.947924						Ppfibp1	0.61808
Vcan	0.947132						Pacsin3	0.61778
Tead3	0.946013						P3h4	0.61763
Tbx3	0.945558						2500004C02Rik	0.617428
Mppe1	0.944997						Slc50a1	0.616229
Zfp85os	0.943974						Ppm1h	0.615553
Glt28d2	0.942327						Tcf7l1	0.61552
Evi2a	0.942301						Akr1b10	0.615402
Baiap2l2	0.942077						Bcat2	0.614224
Pnldc1	0.941641						Pxn	0.613727
Vav1	0.940998						Gng8	0.613374
Prickle3	0.939576						Ticam1	0.612161
Timp3	0.938016						Phc3	0.611292
B930041F14Rik	0.937324						Gusb	0.609476
Ddx26b	0.935942						Slc6a15	0.609346
Phkb	0.935175						Mzf1	0.609131
Orai1	0.934992						Accs	0.607702
Mab21l1	0.933385						Zfr2	0.607198
Gas6	0.932597						Slc10a3	0.605908
Cox6b2	0.931563						Hunk	0.605037
Zic5	0.931059						Vill	0.603417
Gsn	0.92971						Antxr2	0.602662
S100a1	0.927976						Fam122a	0.602177
Dgkk	0.926796						Trim65	0.602
Fcer1g	0.92547						Rhog	0.60084
Hsd3b7	0.925423						Nucb1	0.600452
Car14	0.924041						Igdcc4	0.600418
Mfsd7c	0.922612						Nxpe4	0.600372
Cecr6	0.92161						Furin	0.600176
Stx3	0.921411						Eif2ak4	0.599452
Sgms2	0.920269						Wwtr1	0.598291
A430105I19Rik	0.919293						Tgif1	0.597233
Fmnl1	0.919065						Zkscan7	0.594446
P3h3	0.918549						Ctns	0.592164
Cx3cr1	0.918295						Plat	0.591952
Disc1	0.918166						Tsku	0.591333
Sh3bgrl2	0.918044						Vasn	0.591075
Ccdc64	0.915604						Rhbdl1	0.589941
Tmsb4x	0.914356						Tmem245	0.589754
Slc43a1	0.912331						Pard3b	0.589641
Jph1	0.912011						Pkd2	0.589463
Laptm5	0.911774						Ppfia4	0.587728
Adssl1	0.911665						Nos1ap	0.587549
Etl4	0.91154						Pnpla7	0.586601
Fhit	0.9087						Ubr5	0.585435
Nav1	0.906523
Nmrk1	0.906435
Mob3c	0.904796
Pld4	0.904639
Cyba	0.903957
Klhdc8b	0.903887
Gm7694	0.90286
Klhl21	0.902642
Tmco4	0.901068
Hfe	0.900528
Cpq	0.900156
Slc44a1	0.899229
Zpbp	0.898293
Gm16861	0.895327
Gpc4	0.894376
Galt	0.892769
Galns	0.892383
Hexb	0.892217
Nr1h3	0.891113
Tpra1	0.889881
Gabre	0.889434
Zfp36l2	0.889289
Hrsp12	0.888811
Ctf1	0.887851
Plagl1	0.88569
Mirlet7f-1	0.885068
Calcrl	0.884829
2810032G03Rik	0.884218
Ubxn10	0.88292
Pbxip1	0.88236
Myo1d	0.882141
Car5b	0.881108
Diap2	0.880044
Trem2	0.879623
Gaa	0.879217
Gcnt2	0.878099
Nalcn	0.877604
Cdc14b	0.877565
Smpdl3a	0.876221
Naga	0.876141
Slc40a1	0.875802
Eml5	0.87579
Acss1	0.87521
B430010I23Rik	0.875113
Eno3	0.874647
Wdfy4	0.873702
Smim10l2a	0.871373
Gnpda1	0.870689
H19	0.870185
Prrt2	0.86968
Efcab12	0.869079
B2m	0.868692
Hexa	0.867063
Acer3	0.86609
Bmp1	0.865808
Sh3bp1	0.865341
Ly75	0.865101
Lrrc34	0.864122
Ccdc141	0.86396
Khk	0.863925
Erbb3	0.863677
Nexn	0.863666
Wfdc2	0.862596
Ryr2	0.861448
Txnip	0.861208
Adarb1	0.858351
Rcn3	0.856702
Rassf3	0.856007
4930523C07Rik	0.855973
Pxdn	0.85551
Mcf2	0.855169
Tgfb2	0.854753
Il11ra1	0.854651
Igsf10	0.853226
Ccdc160	0.851735
Firre	0.85101
Ptgr1	0.850806
Bcar3	0.847456
Oplah	0.847321
Ager	0.846907
Ebf4	0.846776
Hyal1	0.846422
Tsc22d1	0.845495
Ngef	0.84524
Alpl	0.844402
Ctsl	0.844319
Malt1	0.844085
Cyp7b1	0.843948
Malat1	0.843451
Kif16b	0.843211
Ptrh1	0.842365
Pyroxd2	0.842255
Plcg2	0.841599
Ccdc37	0.841273
Farp2	0.840175
Sgk3	0.840174
Col11a1	0.840041
Apobec3	0.838445
Ifitm2	0.836453
Tcirg1	0.835759
1110006O24Rik	0.834511
Ctbs	0.831799
Mef2c	0.831237
Impact	0.830412
Ugcg	0.830261
Adck3	0.829462
Tbl1xr1	0.829305
Fam222a	0.829042
Dhtkd1	0.828915
Fam120c	0.8288
Col18a1	0.82638
Atp11a	0.825966
Col7a1	0.825124
Klhl3	0.824915
Smim24	0.824013
Ptgs1	0.822128
Itpr1	0.821807
Nfatc4	0.821213
Ism2	0.820426
Kcnq1ot1	0.819974
Kdsr	0.818259
Nudt4	0.817962
44258	0.816809
Magt1	0.815838
Arhgdib	0.815468
Rab11fip1	0.814838
Prx	0.814784
Porcn	0.811778
Raver2	0.811143
Heph	0.810953
Nebl	0.810144
Stab1	0.809328
Ripk1	0.808298
Lrrn1	0.807558
Kcna5	0.806273
Dpp7	0.806101
Mapkapk3	0.805641
Crb1	0.804197
Vstm2b	0.803816
Cfap43	0.802732
Pycard	0.802465
Hdac7	0.802371
Colgalt2	0.800296
Tnfrsf22	0.799997
Phyhd1	0.799549
Rdh10	0.796943
Adamts7	0.796919
Akap13	0.796499
Gdf6	0.795669
Plekhh2	0.794884
Kcnk6	0.794593
Stx4a	0.794571
Iqsec2	0.794155
Dnah7b	0.792995
Spata1	0.791701
Fgd6	0.790042
Ppic	0.789732
Nfic	0.789254
Tmem150a	0.787509
Maml2	0.786891
Pcdhb9	0.786652
Nhsl2	0.786411
Magi3	0.7856
Ggnbp2os	0.784038
A830082K12Rik	0.783083
Aldh3b1	0.783003
Crocc	0.782937
Avpi1	0.781431
Pon3	0.779286
Arhgap42	0.777342
Ecm1	0.77659
Nrxn1	0.776386
Rlbp1	0.776302
Cd180	0.775626
Lpar2	0.774752
Prrt4	0.773601
Itm2a	0.772444
Lgr4	0.772339
Igf2r	0.771555
Ginm1	0.771187
Hykk	0.769798
Phldb2	0.769778
D130020L05Rik	0.769617
Foxp1	0.769089
Fcrls	0.768777
Ptgis	0.767967
Ism1	0.767772
Eml2	0.766548
Prox2	0.765609
C230004F18Rik	0.765412
Itpkb	0.764161
E530011L22Rik	0.763911
Plin3	0.763886
Pus10	0.763832
Atp2b4	0.763095
Emid1	0.763
Sdc4	0.762969
Ldlrap1	0.761372
Muc1	0.761319
Col17a1	0.76121
B4galt4	0.760303
Pou2f1	0.760227
Clcf1	0.759631
Prdm11	0.759381
5730559C18Rik	0.758641
Vamp8	0.758539
Acot2	0.758298
Tom1	0.758009
Rtn4r	0.756948
Sumf1	0.756439
Cd164	0.756089
Rrbp1	0.756078
Bcam	0.754808
Rab40b	0.753576
Anxa3	0.753489
Aga	0.75322
Appl2	0.753053
Ghdc	0.752304
Vrk2	0.751473
Nbeal2	0.751004
Rhbdf1	0.750118
Laptm4b	0.750033
Fkbp9	0.749722
Slitrk2	0.74971
Slc2a4	0.749227
Ttc7	0.749047
Arsg	0.748823
Cacna1g	0.746169
Mir135a-2	0.745134
Id3	0.744833
Timp2	0.744268
Hebp1	0.743159
Ephb4	0.743099
Scara3	0.742145
Mgll	0.742129
C230035I16Rik	0.739455
Lmntd2	0.738727
Gramd3	0.738631
Map3k1	0.738391
Kcnb1	0.736127
Csad	0.735935
Rnase4	0.730401
Parp3	0.730247
Smad6	0.729978
Ppp1r3c	0.728874
Hvcn1	0.728399
Cast	0.728095
Spag16	0.726597
Fkbp14	0.726284
P2rx4	0.726179
Slc2a13	0.726044
Rps6ka4	0.726022
Soat1	0.725996
Rffl	0.724505
Galnt4	0.724372
Abca2	0.724091
Pcolce	0.722848
Tln1	0.720922
Lck	0.720652
Arsk	0.720044
Ryr3	0.717464
Acot13	0.717426
Galc	0.717129
Cdk7	0.716821
Nlrx1	0.716703
Vcpkmt	0.715636
Sgms1	0.714277
Atp7a	0.713722
Dse	0.713533
Sema5b	0.713381
Rab3il1	0.711891
2310010J17Rik	0.710236
Anxa6	0.709921
Eif4a2	0.709788
Pcdh18	0.709608
9430083A17Rik	0.707656
Tnfaip8	0.707135
Cd59a	0.706229
Lurap1	0.705
Mettl20	0.70384
Eya1	0.703739
Per3	0.702489
Arhgap20	0.702019
Zfp964	0.701377
Egln3	0.700699
Pcmtd2	0.699911
Rnf135	0.697412
Pld2	0.6972
Atxn1	0.696569
Cyp4f16	0.69654
Sema6a	0.696517
Nrip1	0.694809
Tceal5	0.691273
Fbxw4	0.691212
Msi2	0.690817
Agbl3	0.690153
Tnfrsf1b	0.689562
Rbms2	0.689516
Creg1	0.687832
Acad11	0.687286
Fam117a	0.686152
Cds1	0.684742
Mbnl1	0.683932
Slc44a5	0.6837
Camk1g	0.682559
Hipk3	0.682244
Tuft1	0.681636
Syn3	0.680904
Pdgfc	0.680049
Tmc6	0.679578
Adck4	0.678959
Pax6	0.678852
Marveld1	0.678557
Atrnl1	0.678063
AA415398	0.677103
A730017C20Rik	0.67649
Kat6b	0.675574
Abhd14b	0.6747
Dapl1	0.674679
Adamts19	0.673846
Zfp839	0.673802
Efna5	0.672655
Dnase1l1	0.6722
St6galnac3	0.672069
Ptprj	0.670562
Cflar	0.670468
Nek8	0.668234
Zrsr1	0.668045
Pnpla2	0.667013
Tmem8	0.666742
Slc38a6	0.666171
Angptl2	0.66603
Acaa2	0.664522
Susd4	0.663715
Arhgap4	0.66326
Nrros	0.66301
Nfkb2	0.658458
Gm10336	0.65815
Dlg1	0.657923
Kif1c	0.65772
Mettl7a1	0.657426
Lrp1	0.655364
Erbb4	0.651587
Tmbim1	0.651292
Snora28	0.65074
Plce1	0.650473
Parp9	0.649988
Ston1	0.649749
Ext1	0.646414
Dock1	0.646239
Prkdc	0.646062
Crtap	0.646019
Il6st	0.64479
Zfp467	0.642071
F420014N23Rik	0.641468
Fyco1	0.641186
Egfl7	0.640799
Chst14	0.640106
Megf6	0.639828
St5	0.637875
Nek6	0.637744
Lpl	0.636638
Copz2	0.635082
Tmem241	0.634433
Ccdc102a	0.634082
Cc2d2a	0.633222
Arap1	0.632994
Rmdn2	0.63256
Celsr1	0.631415
Rad9b	0.631071
Ttc23	0.630672
Chmp2b	0.629799
1700029J07Rik	0.629501
Sypl	0.62941
Khdrbs2	0.628827
Peak1	0.627814
Amotl1	0.627318
Fbxl21	0.627259
Wbp5	0.62708
Eno2	0.62693
Wdr78	0.626661
Gpr179	0.625783
Ctnnal1	0.624963
Invs	0.624203
Dusp5	0.624132
Parp4	0.623736
Gli3	0.623336
Ccne1	0.623005
Tns2	0.623003
Zfp217	0.622897
Ets2	0.620253
Mab21l2	0.619351
Igfbp4	0.619143
Tmem108	0.619023
Skap2	0.61876
Crtc3	0.618533
Ppfibp1	0.61808
Pacsin3	0.61778
P3h4	0.61763
2500004C02Rik	0.617428
Slc50a1	0.616229
Ppm1h	0.615553
Tcf7l1	0.61552
Akr1b10	0.615402
Cachd1	0.614568
Bcat2	0.614224
Pxn	0.613727
Gng8	0.613374
Ticam1	0.612161
Phc3	0.611292
Rtkn	0.610433
Cacnb2	0.609881
Gusb	0.609476
Slc6a15	0.609346
Mzf1	0.609131
Accs	0.607702
Zfr2	0.607198
Slc10a3	0.605908
Igf2	0.605601
Hunk	0.605037
Reln	0.604787
Vill	0.603417
Antxr2	0.602662
Fam122a	0.602177
Trim65	0.602
Rhog	0.60084
Nucb1	0.600452
Igdcc4	0.600418
Nxpe4	0.600372
Furin	0.600176
Eif2ak4	0.599452
Wwtr1	0.598291
Tgif1	0.597233
Dzip1	0.596557
Zkscan7	0.594446
Ctns	0.592164
Plat	0.591952
Tsku	0.591333
Vasn	0.591075
Tbx2	0.589956
Rhbdl1	0.589941
Tmem245	0.589754
Pard3b	0.589641
Pkd2	0.589463
Ppfia4	0.587728
Nos1ap	0.587549
Pnpla7	0.586601
Ubr5	0.585435

## Sheet: Sox2 cKO RNA
Sox2 cKO RNA-seq
no EZH2 (n=2142)				EZH2-bound (n=38)				no H3K27me3 (n=1742)				H3K27me3-bound (n=438)
gene_symbol	log2FoldChange			gene_symbol	log2FoldChange			gene_symbol	log2FoldChange			gene_symbol	log2FoldChange		2
Bco2	6.68935			Mecom	4.6604			Bco2	6.68935			9830166K06Rik	5.69194		3
D030018L15Rik	6.4011			Ocln	3.58089			D030018L15Rik	6.4011			Il20ra	5.10959		4
Vmn2r6	6.14238			Hspa1a	3.55817			Vmn2r6	6.14238			Gm11729	5.0299		5
C030029H02Rik	6.09481			Kcng3	3.17203			C030029H02Rik	6.09481			F2rl1	4.84375		6
Chia1	6.06071			Grid1	2.73302			Chia1	6.06071			Rbm46os	4.79864		7
E030019B13Rik	6.03375			Aqp4	2.62809			E030019B13Rik	6.03375			Mecom	4.6604		8
Vmn2r4	5.99776			Nptx2	2.58318			Vmn2r4	5.99776			Prlr	4.50206		9
2310034O05Rik	5.90696			Shox2	2.50036			2310034O05Rik	5.90696			Tfcp2l1	4.49145		10
Gm4371	5.77375			Psmb8	2.3828			Gm4371	5.77375			Csmd3	4.32194		11
Adamdec1	5.74673			Otx1	2.17417			Adamdec1	5.74673			Slc13a3	4.21331		12
Defb35	5.73486			Bmp2	2.13739			Defb35	5.73486			Chrm2	3.9612		13
Bmp15	5.71135			Pde4a	2.10557			Bmp15	5.71135			Lrrc38	3.92579		14
9830166K06Rik	5.69194			Hspa1b	2.01883			Pifo	5.62485			Nr3c2	3.86301		15
Pifo	5.62485			Kif26a	1.9121			Defb9	5.60113			Wnk4	3.71664		16
Defb9	5.60113			Wnt9a	1.88653			Abcd4	5.48039			Galnt12	3.68489		17
Abcd4	5.48039			Il6ra	1.76865			Pydc3	5.35086			Drc1	3.6684		18
Pydc3	5.35086			Tcf7	1.73088			Pdcd1lg2	5.3432			Ocln	3.58089		19
Pdcd1lg2	5.3432			Adap2	1.7059			4930478P22Rik	5.34002			Hspa1a	3.55817		20
4930478P22Rik	5.34002			Shisa9	1.68732			Cdh7	5.32071			Erbb4	3.52576		21
Cdh7	5.32071			9330179D12Rik	1.65282			Defb15	5.31788			Pcdh7	3.51416		22
Defb15	5.31788			Esrrg	1.58089			Mrap	5.31074			Tnfaip8l3	3.4408		23
Mrap	5.31074			Cd300a	1.53873			9930111J21Rik1	5.2808			Sox2ot	3.33185		24
9930111J21Rik1	5.2808			Cr2	1.44343			Icos	5.2558			Tmem150c	3.32991		25
Icos	5.2558			Ccnd2	1.37522			Mucl1	5.20533			Foxi3	3.31695		26
Mucl1	5.20533			Igf2os	1.3342			1700015G11Rik	5.19449			Tacr1	3.28351		27
1700015G11Rik	5.19449			Cpeb1	1.30731			Cldn19	5.14533			Cckbr	3.24677		28
Cldn19	5.14533			Mafb	1.16461			Mmp13	5.10139			Ryr3	3.20111		Showing 10 to 28 of 28 entries, 1 total columns
Il20ra	5.10959			Bmp7	1.14921			Olfr111	5.02176			Chdh	3.19902
Mmp13	5.10139			Jak3	1.12401			Gm29682	4.93254			Kcng3	3.17203
Gm11729	5.0299			B3gnt2	1.10351			2610037D02Rik	4.87662			Lrp2	3.12426
Olfr111	5.02176			Foxg1	0.992089			Defb10	4.85363			Vstm2a	3.12423
Gm29682	4.93254			Irf5	0.914392			1700001J11Rik	4.84651			Zic4	3.0922
2610037D02Rik	4.87662			Dnah11	0.89693			Cd5l	4.82954			Grin2b	3.07523
Defb10	4.85363			Cux2	0.862634			Gcgr	4.70047			Zap70	3.00516
1700001J11Rik	4.84651			Sfmbt2	0.76341			Ddi1	4.67395			Col9a3	2.98159
F2rl1	4.84375			Prob1	0.759866			Mnda	4.67096			Prkg1	2.94861
Cd5l	4.82954			Shank1	0.673675			Tmem236	4.65389			Abcc3	2.88747
Rbm46os	4.79864			Nsun4	0.652125			Etnppl	4.64026			Cdh6	2.88437
Gcgr	4.70047							Otc	4.5761			Pld5	2.86857
Ddi1	4.67395							Saa1	4.55805			Camk1d	2.86538
Mnda	4.67096							Defb11	4.52397			Tmem117	2.81245
Tmem236	4.65389							Gm10790	4.49065			Ifitm10	2.80239
Etnppl	4.64026							Gm3143	4.47647			Baiap3	2.79467
Otc	4.5761							Catsper3	4.46069			Grid1	2.73302
Saa1	4.55805							Defb2	4.43207			Gas7	2.7324
Defb11	4.52397							BC051628	4.41531			Ryr2	2.73153
Prlr	4.50206							Oasl1	4.38424			Susd3	2.71121
Tfcp2l1	4.49145							Gphb5	4.37268			Caps2	2.67679
Gm10790	4.49065							Vmn2r7	4.36993			Ptx3	2.6709
Gm3143	4.47647							Gm6642	4.3186			Dlgap1	2.65561
Catsper3	4.46069							Glp2r	4.2925			Kcnb1	2.65446
Defb2	4.43207							Bpifb9a	4.28052			Bdnf	2.64572
BC051628	4.41531							Slc13a4	4.25765			Ralyl	2.63707
Oasl1	4.38424							4930539N22Rik	4.25663			Nkd2	2.62197
Gphb5	4.37268							Olfr1417	4.21322			Lgi3	2.61713
Vmn2r7	4.36993							Ssxb5	4.20028			Ggt1	2.61415
Csmd3	4.32194							Ckmt2	4.12845			Crispld2	2.6028
Gm6642	4.3186							Lingo2	4.12179			Tenm1	2.58993
Glp2r	4.2925							Gm4951	4.09624			Nptx2	2.58318
Bpifb9a	4.28052							Gm9839	4.07683			Adamts9	2.58291
Slc13a4	4.25765							Vmn2r-ps11	4.05911			2310002F09Rik	2.5726
4930539N22Rik	4.25663							4833422M21Rik	4.05374			Erich5	2.50725
Slc13a3	4.21331							8430431K14Rik	4.02559			Shox2	2.50036
Olfr1417	4.21322							Slc4a5	3.98402			Loxl1	2.49066
Ssxb5	4.20028							1700123L14Rik	3.97736			Abca1	2.44102
Ckmt2	4.12845							Spef2	3.9528			Gm5089	2.42375
Lingo2	4.12179							Gm10649	3.92563			Cck	2.41615
Gm4951	4.09624							Ifi204	3.9041			Ltbp3	2.39929
Gm9839	4.07683							Dcstamp	3.88857			Kcnq5	2.39868
Vmn2r-ps11	4.05911							Sned1	3.86456			C1qa	2.39791
4833422M21Rik	4.05374							Mir218-1	3.85925			Tmem235	2.38993
8430431K14Rik	4.02559							Gm5415	3.85431			Unc5b	2.38305
Slc4a5	3.98402							Oas1a	3.79557			Psmb8	2.3828
1700123L14Rik	3.97736							Mir876	3.79377			Rasef	2.36711
Chrm2	3.9612							Slc39a12	3.78539			Slc16a12	2.3526
Spef2	3.9528							Cd86	3.73975			Tbx20	2.34396
Lrrc38	3.92579							Mx2	3.71204			Chsy3	2.31569
Gm10649	3.92563							Lair1	3.6911			Kcnn3	2.28894
Ifi204	3.9041							Rcvrn	3.67702			Klhl14	2.2862
Dcstamp	3.88857							Kcnj13	3.65355			Map3k5	2.27992
Sned1	3.86456							Vmn2r5	3.65338			Il10ra	2.27016
Nr3c2	3.86301							Chrm1	3.64355			Sstr1	2.25857
Mir218-1	3.85925							P2rx6	3.62878			Pde1c	2.2328
Gm5415	3.85431							Atp6v1b1	3.61948			Wnt16	2.21619
Oas1a	3.79557							Iyd	3.61407			Aifm3	2.21425
Mir876	3.79377							Klk9	3.59977			Tor4a	2.20283
Slc39a12	3.78539							Cgn	3.59469			Necab2	2.20045
Cd86	3.73975							Rorc	3.58583			Bst2	2.1828
Wnk4	3.71664							Gm15881	3.57819			Otx1	2.17417
Mx2	3.71204							Gm5431	3.57533			Slc7a4	2.1695
Lair1	3.6911							Kcnh5	3.55916			Cpt1a	2.16631
Galnt12	3.68489							Ifi47	3.55488			Foxp2	2.16591
Rcvrn	3.67702							Folr1	3.55351			Ncf1	2.15068
Drc1	3.6684							Cd180	3.54793			Filip1l	2.14191
Kcnj13	3.65355							Ccdc152	3.49603			Bmp2	2.13739
Vmn2r5	3.65338							Dazl	3.47746			Chrdl1	2.12679
Chrm1	3.64355							1700120E14Rik	3.47474			Gsta4	2.11851
P2rx6	3.62878							Oas1g	3.43168			Nfam1	2.11345
Atp6v1b1	3.61948							Ackr3	3.41006			Pde4a	2.10557
Iyd	3.61407							Cacna1d	3.40955			Wdr86	2.10045
Klk9	3.59977							Ptchd4	3.39512			Col2a1	2.05501
Cgn	3.59469							BC021767	3.3949			Gjd3	2.05351
Rorc	3.58583							Crhbp	3.38701			Camk4	2.05026
Gm15881	3.57819							Ifi203	3.38686			St3gal6	2.04944
Gm5431	3.57533							Csf3r	3.36574			Slc8a1	2.03948
Kcnh5	3.55916							Ddx60	3.36046			Fzd6	2.03752
Ifi47	3.55488							Npsr1	3.35671			Ksr2	2.02317
Folr1	3.55351							Klhdc7a	3.35491			Hspa1b	2.01883
Cd180	3.54793							1600027J07Rik	3.34739			Fzd1	2.01051
Erbb4	3.52576							Blnk	3.30029			Rab38	2.00926
Pcdh7	3.51416							Slc6a9	3.28111			Adarb1	1.98976
Ccdc152	3.49603							Slitrk2	3.27885			Gja1	1.98313
Dazl	3.47746							Siglech	3.27744			Cacnb2	1.98113
1700120E14Rik	3.47474							9530026P05Rik	3.27699			Syt12	1.97264
Tnfaip8l3	3.4408							Lrrtm4	3.25593			Car11	1.96738
Oas1g	3.43168							6330407A03Rik	3.25339			Apbb1ip	1.93565
Ackr3	3.41006							Selenbp2	3.25193			Kcnma1	1.93005
Cacna1d	3.40955							Gm7444	3.2423			Kif26a	1.9121
Ptchd4	3.39512							Hsd17b13	3.23795			Prrt1	1.91145
BC021767	3.3949							Gdf5	3.23463			Wnt9a	1.88653
Crhbp	3.38701							Klk12	3.22665			Rasal3	1.88497
Ifi203	3.38686							Zfp648	3.20709			Slc16a10	1.87878
Csf3r	3.36574							Clec18a	3.20372			Cd83	1.85914
Ddx60	3.36046							Gm2516	3.19595			Foxj1	1.85634
Npsr1	3.35671							Trem2	3.19364			Dok1	1.84843
Klhdc7a	3.35491							Ptprk	3.1927			Mtus1	1.84698
1600027J07Rik	3.34739							P2ry12	3.19143			Col5a1	1.84412
Sox2ot	3.33185							Gpr179	3.1676			Nrtn	1.83974
Tmem150c	3.32991							C730002L08Rik	3.16453			Col25a1	1.82925
Foxi3	3.31695							Mir3960	3.13911			Efnb1	1.8188
Blnk	3.30029							Rnf148	3.13732			Vsig8	1.81431
Tacr1	3.28351							BB031773	3.12253			Oplah	1.7993
Slc6a9	3.28111							Tbx3os2	3.1115			Ldlrad4	1.7981
Slitrk2	3.27885							Ccdc148	3.10644			Fbxo32	1.7936
Siglech	3.27744							Lrrc66	3.10122			Adamts16	1.7929
9530026P05Rik	3.27699							AU022751	3.09094			Etl4	1.78922
Lrrtm4	3.25593							4930426D05Rik	3.08795			Mogat2	1.78905
6330407A03Rik	3.25339							Fam179a	3.08568			Irgm1	1.78437
Selenbp2	3.25193							Siglece	3.07975			Gbp7	1.78216
Cckbr	3.24677							Col9a1	3.07939			Tnfrsf11a	1.77489
Gm7444	3.2423							Hsd17b11	3.07864			Frem2	1.77034
Hsd17b13	3.23795							Rab17	3.0733			Il6ra	1.76865
Gdf5	3.23463							Ppbp	3.0715			Cpz	1.76666
Klk12	3.22665							Rhoj	3.05897			Pik3ap1	1.76627
Zfp648	3.20709							Slc22a18	3.05189			Fgfr2	1.75589
Clec18a	3.20372							Pdgfd	3.04572			Jag1	1.7535
Ryr3	3.20111							AW549542	3.03872			Man1a	1.73741
Chdh	3.19902							Cpne8	3.00468			Tcf7	1.73088
Gm2516	3.19595							AI467606	3.00108			P2ry6	1.73064
Trem2	3.19364							Mir1251	2.9984			Cobll1	1.72141
Ptprk	3.1927							4933439K11Rik	2.99618			Tec	1.71481
P2ry12	3.19143							Daw1	2.99297			Dab1	1.71279
Gpr179	3.1676							Ltbp1	2.9844			Tfeb	1.70888
C730002L08Rik	3.16453							Ly86	2.97793			Adap2	1.7059
Mir3960	3.13911							Ccl3	2.97721			Mertk	1.70007
Rnf148	3.13732							4933413L06Rik	2.9513			Nfkbid	1.69805
Lrp2	3.12426							Abcg3	2.95037			Shisa9	1.68732
Vstm2a	3.12423							Tmprss11d	2.94977			Epn3	1.68065
BB031773	3.12253							Cx3cr1	2.94919			P3h2	1.67866
Tbx3os2	3.1115							3830403N18Rik	2.94376			Slc40a1	1.67505
Ccdc148	3.10644							Il18	2.9419			Ccbe1	1.66946
Lrrc66	3.10122							1700085C21Rik	2.93643			Lpar3	1.65285
Zic4	3.0922							Fcgr1	2.93233			9330179D12Rik	1.65282
AU022751	3.09094							Lrrc25	2.92095			Gm4349	1.64704
4930426D05Rik	3.08795							1700024B18Rik	2.92057			Tekt2	1.64553
Fam179a	3.08568							Cd48	2.9103			Fkbp10	1.64099
Siglece	3.07975							Lgals12	2.90595			Klk10	1.63923
Col9a1	3.07939							Dpep2	2.89359			Parp14	1.60959
Hsd17b11	3.07864							Trim12a	2.89183			Hcn1	1.60793
Grin2b	3.07523							Itgam	2.88212			Aph1c	1.60434
Rab17	3.0733							H2-Eb2	2.87882			Amz1	1.59227
Ppbp	3.0715							Ccr5	2.86971			Fzd4	1.59179
Rhoj	3.05897							Slc7a11	2.86695			Fxyd1	1.59142
Slc22a18	3.05189							Cd33	2.8374			Esrrg	1.58089
Pdgfd	3.04572							Csf1r	2.82461			Zic5	1.57797
AW549542	3.03872							4933400A11Rik	2.81856			Pld2	1.57546
Zap70	3.00516							P2ry13	2.81226			Irf8	1.57083
Cpne8	3.00468							Ssc5d	2.80762			Ptgs2	1.5639
AI467606	3.00108							Il1rapl1	2.80243			Ssh3	1.53707
Mir1251	2.9984							Zc3h12d	2.79748			Plcb2	1.53349
4933439K11Rik	2.99618							Ifit1	2.78848			Lama5	1.52984
Daw1	2.99297							Adgre1	2.78635			Jade2	1.5283
Ltbp1	2.9844							Sult6b1	2.77886			Plcg2	1.51515
Col9a3	2.98159							Fcrls	2.77773			Rbm46	1.50958
Ly86	2.97793							Pcdh9	2.76686			Gpr4	1.50511
Ccl3	2.97721							C3ar1	2.7608			Lrrn2	1.49603
4933413L06Rik	2.9513							Cckar	2.75977			Nacc2	1.49525
Abcg3	2.95037							Gm1966	2.75017			Ltc4s	1.47747
Tmprss11d	2.94977							4930587E11Rik	2.74429			Nbeal2	1.47618
Cx3cr1	2.94919							Olfr1420	2.74257			Kcnj11	1.4602
Prkg1	2.94861							Flrt2	2.73589			Nrg2	1.45786
3830403N18Rik	2.94376							Gm11240	2.70947			Efna1	1.4563
Il18	2.9419							Gm5607	2.70793			Zfp385c	1.45456
1700085C21Rik	2.93643							Pld4	2.68914			Dgkk	1.45314
Fcgr1	2.93233							BC035044	2.67658			Nrxn3	1.45174
Lrrc25	2.92095							Cd53	2.6729			Mapk13	1.44785
1700024B18Rik	2.92057							Kcne1	2.66091			Prss8	1.43675
Cd48	2.9103							Gm1968	2.65854			Map3k8	1.43586
Lgals12	2.90595							Pyhin1	2.65842			Kif6	1.42633
Dpep2	2.89359							AF251705	2.64857			Gucy2e	1.42427
Trim12a	2.89183							Mir3058	2.64834			Mansc1	1.42337
Abcc3	2.88747							Gfap	2.64813			Alcam	1.42325
Cdh6	2.88437							Slit2	2.64742			Lyn	1.42267
Itgam	2.88212							Cfap44	2.63824			C1ql1	1.4194
H2-Eb2	2.87882							Chmp4c	2.63532			Zfp36l2	1.41917
Ccr5	2.86971							Tnfrsf11b	2.63012			Six4	1.41473
Pld5	2.86857							Klhl4	2.62967			Tnfrsf1b	1.41113
Slc7a11	2.86695							Aqp4	2.62809			Gabra1	1.40973
Camk1d	2.86538							9430018G01Rik	2.62488			Ikzf1	1.40734
Cd33	2.8374							Bank1	2.62486			Ephx2	1.39883
Csf1r	2.82461							C1qb	2.62305			Zmynd15	1.38974
4933400A11Rik	2.81856							Havcr2	2.622			Lgi2	1.38694
Tmem117	2.81245							Gpr34	2.62084			Stard8	1.3815
P2ry13	2.81226							Gpr171	2.611			Ccnd2	1.37522
Ssc5d	2.80762							Mir344	2.60584			Ephb4	1.3752
Il1rapl1	2.80243							Tmem196	2.60446			Pcdh19	1.37436
Ifitm10	2.80239							Tlr7	2.60078			Cdkn1c	1.36935
Zc3h12d	2.79748							Rhoh	2.58643			Smim1	1.36581
Baiap3	2.79467							Slc38a8	2.58606			Hck	1.35985
Ifit1	2.78848							C1qc	2.57126			Rftn1	1.35814
Adgre1	2.78635							Tmem82	2.5704			Ntn3	1.35157
Sult6b1	2.77886							Kcnj3	2.56677			Klf1	1.34827
Fcrls	2.77773							Abca9	2.56676			Stat6	1.33697
Pcdh9	2.76686							Rtp4	2.54959			Igf2os	1.3342
C3ar1	2.7608							Mir204	2.54757			Pm20d2	1.33309
Cckar	2.75977							4930545L23Rik	2.54712			Gsg1l	1.32893
Gm1966	2.75017							Zfp949	2.5428			Bhlhe41	1.32347
4930587E11Rik	2.74429							Fam19a1	2.53915			Gstt2	1.31664
Olfr1420	2.74257							Rgs1	2.5366			Cpeb1	1.30731
Flrt2	2.73589							9330162B11Rik	2.52593			Sema5b	1.30566
Gas7	2.7324							Cntn3	2.52091			Sgk1	1.2973
Ryr2	2.73153							4932438H23Rik	2.52005			Sez6	1.29574
Susd3	2.71121							Cldn1	2.51109			Nav1	1.29482
Gm11240	2.70947							Mterf4	2.51019			Ell2	1.29242
Gm5607	2.70793							1700015E13Rik	2.5093			Ttc7	1.27789
Pld4	2.68914							Fam105a	2.50441			Tnfrsf22	1.27733
Caps2	2.67679							9030404E10Rik	2.50364			Mitf	1.27725
BC035044	2.67658							Cdon	2.50051			Reln	1.277
Cd53	2.6729							Iigp1	2.48493			Kctd16	1.27561
Ptx3	2.6709							Fam187b	2.48144			Ism2	1.27322
Kcne1	2.66091							Syt3	2.48041			Tnfrsf10b	1.27226
Gm1968	2.65854							Mr1	2.47398			Rapgefl1	1.27211
Pyhin1	2.65842							Ush2a	2.47126			Aff1	1.26531
Dlgap1	2.65561							1810011H11Rik	2.469			Themis2	1.25252
Kcnb1	2.65446							Morn3	2.46823			Vamp1	1.25192
AF251705	2.64857							4930521E06Rik	2.46405			N4bp2l1	1.2514
Mir3058	2.64834							Gm20172	2.46397			Lsr	1.24984
Gfap	2.64813							Slc2a2	2.46159			Eva1b	1.23992
Slit2	2.64742							Mx1	2.45847			Samd4	1.23966
Bdnf	2.64572							Gm15713	2.45691			Trabd2b	1.2342
Cfap44	2.63824							Acss3	2.45475			Syt7	1.23174
Ralyl	2.63707							Wfdc1	2.45217			Nhsl2	1.22966
Chmp4c	2.63532							Gbp8	2.45131			Map3k15	1.22925
Tnfrsf11b	2.63012							Zic1	2.4486			Creg1	1.22858
Klhl4	2.62967							Ly6g6e	2.4468			Rhpn2	1.22838
9430018G01Rik	2.62488							Mir181a-2	2.44449			Cadps2	1.21508
Bank1	2.62486							Mirlet7c-1	2.44169			Slc7a8	1.21302
C1qb	2.62305							Cfap45	2.43773			Dagla	1.2064
Havcr2	2.622							Ptafr	2.43758			Tdrd9	1.20639
Nkd2	2.62197							Ctss	2.42193			Alpl	1.20484
Gpr34	2.62084							Opn4	2.41754			Tmem37	1.20038
Lgi3	2.61713							Ccdc27	2.41668			Slc43a1	1.19407
Ggt1	2.61415							Slco2b1	2.40805			Tmem220	1.19164
Gpr171	2.611							Gbp3	2.40306			Nfatc4	1.19038
Mir344	2.60584							C920009B18Rik	2.40037			Clybl	1.18911
Tmem196	2.60446							Cd247	2.39971			Elovl7	1.18579
Crispld2	2.6028							Vav1	2.39201			Kcnip4	1.18112
Tlr7	2.60078							AA387883	2.38979			Mdfic	1.17865
Tenm1	2.58993							Hnmt	2.38766			Per3	1.16573
Rhoh	2.58643							Cfh	2.38532			Mafb	1.16461
Slc38a8	2.58606							Xlr4a	2.38328			Bmp7	1.14921
Adamts9	2.58291							Mc5r	2.37798			Hsd11b2	1.1488
2310002F09Rik	2.5726							Cyth4	2.35867			Dennd2c	1.14715
C1qc	2.57126							Mir344-2	2.35688			Pcsk9	1.14299
Tmem82	2.5704							E230029C05Rik	2.35581			Itga3	1.14263
Kcnj3	2.56677							Ms4a6c	2.35564			Mei4	1.13082
Abca9	2.56676							Sp110	2.35406			Dock5	1.1307
Rtp4	2.54959							Fyb	2.33837			Marveld2	1.12952
Mir204	2.54757							Mpeg1	2.33495			Jak3	1.12401
4930545L23Rik	2.54712							Arap2	2.33396			Tbc1d4	1.12308
Zfp949	2.5428							Ppargc1a	2.33357			Ccdc106	1.11449
Fam19a1	2.53915							4632428C04Rik	2.33118			B3gnt2	1.10351
Rgs1	2.5366							Fcgr3	2.32503			Bmf	1.10289
9330162B11Rik	2.52593							Mir99ahg	2.32442			Cpxm1	1.09516
Cntn3	2.52091							Pvrl3	2.32067			Tbx2	1.09296
4932438H23Rik	2.52005							P2ry14	2.31268			Dlec1	1.09029
Cldn1	2.51109							Cysltr1	2.31075			Mppe1	1.08932
Mterf4	2.51019							Pkhd1l1	2.30835			Fmnl1	1.08615
1700015E13Rik	2.5093							Trim34a	2.30565			Tle2	1.07945
Erich5	2.50725							Klk8	2.30514			Rbms1	1.06419
Fam105a	2.50441							Baiap2l1	2.29893			Cmklr1	1.06269
9030404E10Rik	2.50364							Slfn8	2.29879			Pard6b	1.05802
Cdon	2.50051							Nat1	2.29446			Zic3	1.05667
Loxl1	2.49066							Nek10	2.29045			Slc12a5	1.05264
Iigp1	2.48493							Fcgbp	2.28888			Smad6	1.05026
Fam187b	2.48144							Cd52	2.28379			Nr3c1	1.04246
Syt3	2.48041							Syt17	2.27886			Foxo1	1.04005
Mr1	2.47398							Bcas3os1	2.27703			Galnt16	1.0353
Ush2a	2.47126							Rmst	2.27429			Il17rd	1.02657
1810011H11Rik	2.469							Dnah6	2.27268			Sdk1	1.02317
Morn3	2.46823							Col9a2	2.26427			Zfpm1	1.0222
4930521E06Rik	2.46405							Tmem150cos	2.256			Cd37	1.01804
Gm20172	2.46397							Sp140	2.25446			Naprt	1.01245
Slc2a2	2.46159							Ccl9	2.25166			Tns2	1.01219
Mx1	2.45847							Sepp1	2.24488			Tmc6	1.01176
Gm15713	2.45691							Gpr87	2.23947			Gpr27	1.00446
Acss3	2.45475							Myo1f	2.23603			Slc44a1	1.00401
Wfdc1	2.45217							Dmrtc1a	2.2318			Rapgef4	0.993408
Gbp8	2.45131							Slamf9	2.23134			Foxg1	0.992089
Zic1	2.4486							Cd84	2.23013			Marveld1	0.991263
Ly6g6e	2.4468							Tifab	2.22956			Trnp1	0.987572
Mir181a-2	2.44449							Gm16063	2.22846			Plekha6	0.986907
Mirlet7c-1	2.44169							Lrrc74b	2.22794			Slc2a13	0.986247
Abca1	2.44102							Unc93b1	2.22542			Agpat2	0.984394
Cfap45	2.43773							Trim30a	2.22253			Zdhhc15	0.976665
Ptafr	2.43758							4932441J04Rik	2.21947			Rps6ka4	0.968699
Gm5089	2.42375							Gas1	2.21563			Chrna5	0.96738
Ctss	2.42193							Tyrobp	2.21191			Mxra8	0.963975
Opn4	2.41754							Fbn1	2.2086			Gcnt2	0.959683
Ccdc27	2.41668							Klhl6	2.20298			Pcdhgc5	0.959318
Cck	2.41615							A930001C03Rik	2.20247			Tmbim1	0.95686
Slco2b1	2.40805							3110079O15Rik	2.19871			Ahdc1	0.954638
Gbp3	2.40306							4933424G06Rik	2.19412			Vsx2	0.950688
C920009B18Rik	2.40037							Nckap1l	2.19366			Rtn4r	0.947986
Cd247	2.39971							Iqgap2	2.18725			Tnip2	0.946606
Ltbp3	2.39929							F2rl2	2.18265			Celsr1	0.939713
Kcnq5	2.39868							Lst1	2.18189			Wfdc2	0.937673
C1qa	2.39791							Dach2	2.17707			Elk3	0.932213
Vav1	2.39201							Naip5	2.16958			Eml2	0.927186
Tmem235	2.38993							F630111L10Rik	2.16469			Dkk1	0.924549
AA387883	2.38979							Utrn	2.1638			Kif9	0.922491
Hnmt	2.38766							Fbn2	2.16333			St8sia3	0.918058
Cfh	2.38532							E330033B04Rik	2.14981			Irf5	0.914392
Xlr4a	2.38328							Efhb	2.14885			Iqsec2	0.914119
Unc5b	2.38305							Epha6	2.14604			Sfrp1	0.908712
Mc5r	2.37798							Flrt3	2.14482			Ace	0.903757
Rasef	2.36711							Olfm3	2.14345			Dnah11	0.89693
Cyth4	2.35867							Csf1	2.14323			Malt1	0.893595
Mir344-2	2.35688							Scn11a	2.1428			Qpct	0.892013
E230029C05Rik	2.35581							S1pr5	2.14125			Npas3	0.891393
Ms4a6c	2.35564							Bin2	2.14113			Susd1	0.889355
Sp110	2.35406							Naip2	2.13739			Uap1l1	0.887068
Slc16a12	2.3526							C030023E24Rik	2.13655			Tnik	0.886831
Tbx20	2.34396							Oprk1	2.13607			Shisa7	0.884096
Fyb	2.33837							Mamdc2	2.13495			Cbx4	0.883301
Mpeg1	2.33495							Sla	2.1285			Chic1	0.87902
Arap2	2.33396							Cyp4f15	2.12694			Rtkn	0.874393
Ppargc1a	2.33357							2700070H01Rik	2.1256			Ppp1r3d	0.871397
4632428C04Rik	2.33118							Casp1	2.11858			Bambi	0.870709
Fcgr3	2.32503							Ugt1a7c	2.1133			Slc22a21	0.868838
Mir99ahg	2.32442							Fam19a4	2.1128			Ezr	0.863045
Pvrl3	2.32067							Txnip	2.10964			Lpcat2	0.862866
Chsy3	2.31569							Lcp2	2.10231			Cux2	0.862634
P2ry14	2.31268							Hgf	2.10167			Smad9	0.859879
Cysltr1	2.31075							Synpr	2.10143			Rreb1	0.855174
Pkhd1l1	2.30835							Mir135a-2	2.09181			Fzd2	0.854296
Trim34a	2.30565							Mroh7	2.08751			Mras	0.851198
Klk8	2.30514							Nxpe2	2.08475			Arhgef17	0.849201
Baiap2l1	2.29893							4833422C13Rik	2.07998			Klhl15	0.846123
Slfn8	2.29879							Fras1	2.07746			Ptk2b	0.844175
Nat1	2.29446							Dusp27	2.0737			Mob3c	0.840273
Nek10	2.29045							Cntn4	2.06288			Fzd7	0.839991
Kcnn3	2.28894							Gm15412	2.06025			Adcy9	0.838518
Fcgbp	2.28888							Laptm5	2.05494			Nrros	0.831566
Klhl14	2.2862							Ccdc64	2.05005			Arhgef28	0.829321
Cd52	2.28379							1700040L02Rik	2.04897			Mmp11	0.828706
Map3k5	2.27992							Atp8b5	2.04569			Arap1	0.828466
Syt17	2.27886							Fat4	2.04537			Vamp8	0.824594
Bcas3os1	2.27703							Lgals3bp	2.04126			Pcdhga1	0.821123
Rmst	2.27429							P2rx7	2.03867			Panx2	0.81813
Dnah6	2.27268							Fam129a	2.03154			Echdc2	0.81563
Il10ra	2.27016							Ikbke	2.02804			Vgll4	0.815628
Col9a2	2.26427							Tmem139	2.02358			Tenm3	0.813249
Sstr1	2.25857							Ntng1	2.02223			Syt9	0.810398
Tmem150cos	2.256							Gm7694	2.01622			Ubash3b	0.810005
Sp140	2.25446							Parvg	2.01351			Slc11a2	0.805358
Ccl9	2.25166							Lrrn3	2.01312			Syk	0.803743
Sepp1	2.24488							Trim12c	2.01049			Slc48a1	0.80022
Gpr87	2.23947							Was	2.0099			Eml6	0.798216
Myo1f	2.23603							Agmo	2.00852			Ntf3	0.794013
Pde1c	2.2328							Tlr9	1.99593			Plcb3	0.792838
Dmrtc1a	2.2318							Samd9l	1.99586			Pcdhgb7	0.780948
Slamf9	2.23134							Clec14a	1.99583			S100a1	0.771992
Cd84	2.23013							Tlr13	1.99567			Azin2	0.769782
Tifab	2.22956							Tceal6	1.99431			Kctd1	0.766599
Gm16063	2.22846							Aldh1a7	1.99278			Klhl21	0.76579
Lrrc74b	2.22794							Slc2a12	1.99136			Speg	0.765117
Unc93b1	2.22542							Slc22a8	1.98879			Cast	0.764906
Trim30a	2.22253							Rec8	1.97474			Sfmbt2	0.76341
4932441J04Rik	2.21947							4930447C04Rik	1.97119			Matk	0.761534
Wnt16	2.21619							Flrt1	1.97036			Ephb3	0.759923
Gas1	2.21563							Helz2	1.96704			Prob1	0.759866
Aifm3	2.21425							Gria1	1.96412			Atxn7l1	0.757558
Tyrobp	2.21191							Slc11a1	1.95887			Cdyl2	0.756801
Fbn1	2.2086							I830077J02Rik	1.95836			Rab11fip1	0.749629
Klhl6	2.20298							Chp2	1.95554			Rapgef2	0.73803
Tor4a	2.20283							Ptprc	1.95466			Cnnm2	0.737016
A930001C03Rik	2.20247							Gm6592	1.94706			Id3	0.732757
Necab2	2.20045							9530051G07Rik	1.94451			Jak1	0.731254
3110079O15Rik	2.19871							Eif2ak2	1.94296			Tmem132b	0.730208
4933424G06Rik	2.19412							Ptgs1	1.941			Myo10	0.729841
Nckap1l	2.19366							Nos1ap	1.93291			Irf2bpl	0.726358
Iqgap2	2.18725							Tslp	1.93227			Cachd1	0.722636
Bst2	2.1828							Gbp9	1.93191			Fstl4	0.721739
F2rl2	2.18265							Spock3	1.9276			Plcb1	0.714059
Lst1	2.18189							Inpp5d	1.92741			D2hgdh	0.712712
Dach2	2.17707							4632428N05Rik	1.92648			Man1c1	0.709158
Naip5	2.16958							4930563M21Rik	1.92493			B3gat2	0.699732
Slc7a4	2.1695							Syne4	1.92069			Slc7a2	0.698116
Cpt1a	2.16631							Gm11186	1.92026			Kansl1l	0.697731
Foxp2	2.16591							Hexb	1.9196			Fhdc1	0.694422
F630111L10Rik	2.16469							Cyp4f13	1.917			Ncf2	0.69431
Utrn	2.1638							Zmynd12	1.9142			Egln3	0.689292
Fbn2	2.16333							Folr2	1.91078			Pcdhgb5	0.688922
Ncf1	2.15068							Ms4a6b	1.90994			Lclat1	0.687841
E330033B04Rik	2.14981							Mir99a	1.90778			Tmtc1	0.686696
Efhb	2.14885							Hif3a	1.9063			Pcdh17	0.683542
Epha6	2.14604							Zkscan16	1.90469			Slc25a42	0.681625
Flrt3	2.14482							Olfml2a	1.90037			Prss36	0.679488
Olfm3	2.14345							Trpm3	1.89369			Etnk1	0.675637
Csf1	2.14323							Fcgr2b	1.89199			Shank1	0.673675
Scn11a	2.1428							Fcer1g	1.88992			Cd302	0.666472
Filip1l	2.14191							Islr	1.88865			Prkcb	0.663045
S1pr5	2.14125							Xlr	1.88785			Gdf6	0.658426
Bin2	2.14113							Ms4a6d	1.88733			Sh3gl2	0.65741
Naip2	2.13739							Svopl	1.88309			Erbb2	0.654534
C030023E24Rik	2.13655							Clrn1	1.87946			Megf8	0.644816
Oprk1	2.13607							Ssc4d	1.87691			Abcc4	0.640012
Mamdc2	2.13495							Sugct	1.87147			Bcl2l11	0.639065
Sla	2.1285							Spi1	1.87093			Plec	0.629796
Cyp4f15	2.12694							Clec5a	1.86939			Grin3a	0.620175
Chrdl1	2.12679							Adhfe1	1.8657			Lhx2	0.612713
2700070H01Rik	2.1256							Rac2	1.86391			4833418N02Rik	0.608328
Casp1	2.11858							Exd1	1.86277			Rgs6	0.598838
Gsta4	2.11851							Igtp	1.86097			Neto2	0.597679
Nfam1	2.11345							Bcl2a1b	1.85642			Ppp1r13b	0.59225
Ugt1a7c	2.1133							Cdh8	1.85561			Adamts19	0.590365
Fam19a4	2.1128							Evi2a	1.8534			Pcdhgc3	0.586568
Txnip	2.10964							Adgrg7	1.85336
Lcp2	2.10231							Pdk2	1.84604
Hgf	2.10167							Dtna	1.84509
Synpr	2.10143							Pik3cg	1.84405
Wdr86	2.10045							Stra6	1.84275
Mir135a-2	2.09181							Ngef	1.84267
Mroh7	2.08751							Erap1	1.84227
Nxpe2	2.08475							Htr1b	1.83686
4833422C13Rik	2.07998							Frrs1	1.83337
Fras1	2.07746							Phyhd1	1.83212
Dusp27	2.0737							Tbxas1	1.83082
Cntn4	2.06288							B430010I23Rik	1.82254
Gm15412	2.06025							Csf2rb2	1.8214
Col2a1	2.05501							5430428K19Rik	1.81722
Laptm5	2.05494							Pf4	1.81493
Gjd3	2.05351							Cecr6	1.81298
Camk4	2.05026							Nr4a2	1.81232
Ccdc64	2.05005							Aif1	1.812
St3gal6	2.04944							Cadm2	1.81169
1700040L02Rik	2.04897							4921511H03Rik	1.8116
Atp8b5	2.04569							Nek5	1.81039
Fat4	2.04537							Oca2	1.80906
Lgals3bp	2.04126							Mfap4	1.80673
Slc8a1	2.03948							1700021F07Rik	1.8048
P2rx7	2.03867							C230004F18Rik	1.80345
Fzd6	2.03752							Nr2f1	1.80217
Fam129a	2.03154							4930405O22Rik	1.8006
Ikbke	2.02804							Spag16	1.80051
Tmem139	2.02358							Loxl3	1.7844
Ksr2	2.02317							Tlr1	1.782
Ntng1	2.02223							Emp3	1.78046
Gm7694	2.01622							Unc5c	1.77523
Parvg	2.01351							Apoe	1.774
Lrrn3	2.01312							Nudt4	1.77387
Fzd1	2.01051							Tlr4	1.77316
Trim12c	2.01049							Hmx1	1.77021
Was	2.0099							Gm13251	1.76622
Rab38	2.00926							Magee2	1.76595
Agmo	2.00852							BC002163	1.76558
Tlr9	1.99593							Klhl3	1.75851
Samd9l	1.99586							Fam13a	1.75775
Clec14a	1.99583							A830082K12Rik	1.75646
Tlr13	1.99567							Manba	1.75246
Tceal6	1.99431							Tsc22d1	1.75061
Aldh1a7	1.99278							Ttr	1.74805
Slc2a12	1.99136							4930523C07Rik	1.74486
Adarb1	1.98976							Adamts6	1.74229
Slc22a8	1.98879							Cfap53	1.74226
Gja1	1.98313							Nfkbiz	1.74043
Cacnb2	1.98113							Lrrc4c	1.7403
Rec8	1.97474							Sh3d21	1.73682
Syt12	1.97264							Fn3k	1.73181
4930447C04Rik	1.97119							Abi3	1.72619
Flrt1	1.97036							Kcna5	1.7255
Car11	1.96738							9530091C08Rik	1.72319
Helz2	1.96704							Ctsd	1.71919
Gria1	1.96412							Chchd10	1.71866
Slc11a1	1.95887							Ccdc114	1.71824
I830077J02Rik	1.95836							Hunk	1.71313
Chp2	1.95554							AI607873	1.71016
Ptprc	1.95466							Tfec	1.7082
Gm6592	1.94706							Luzp2	1.70708
9530051G07Rik	1.94451							Mgat4c	1.7056
Eif2ak2	1.94296							Adam21	1.70388
Ptgs1	1.941							Pcdh11x	1.70362
Apbb1ip	1.93565							2900055J20Rik	1.70091
Nos1ap	1.93291							Mov10	1.69923
Tslp	1.93227							Rslcan18	1.68806
Gbp9	1.93191							4930547E14Rik	1.68315
Kcnma1	1.93005							Zic2	1.68215
Spock3	1.9276							9630013A20Rik	1.68174
Inpp5d	1.92741							4933424G05Rik	1.68146
4632428N05Rik	1.92648							Gmfg	1.67845
4930563M21Rik	1.92493							A330076H08Rik	1.67752
Syne4	1.92069							Lrmp	1.67398
Gm11186	1.92026							Aldh1a1	1.67204
Hexb	1.9196							Ak8	1.66603
Cyp4f13	1.917							Inca1	1.66519
Zmynd12	1.9142							Efcab1	1.66268
Prrt1	1.91145							Nod2	1.66113
Folr2	1.91078							5031426D15Rik	1.66042
Ms4a6b	1.90994							4933417G07Rik	1.6582
Mir99a	1.90778							Ctsc	1.65598
Hif3a	1.9063							Pon3	1.65558
Zkscan16	1.90469							Olfml3	1.65155
Olfml2a	1.90037							Mrc2	1.65043
Trpm3	1.89369							Pdlim5	1.65027
Fcgr2b	1.89199							P3h1	1.64996
Fcer1g	1.88992							Cthrc1	1.64741
Islr	1.88865							Cfap70	1.64734
Xlr	1.88785							Ifi35	1.64358
Ms4a6d	1.88733							Khdrbs2	1.64218
Rasal3	1.88497							Osgin1	1.64202
Svopl	1.88309							Ggact	1.63924
Clrn1	1.87946							Tapbpl	1.63728
Slc16a10	1.87878							Dpy19l2	1.63694
Ssc4d	1.87691							Slc38a3	1.63115
Sugct	1.87147							Ror1	1.62741
Spi1	1.87093							Sash3	1.62611
Clec5a	1.86939							Smim10l2a	1.62432
Adhfe1	1.8657							Nfat5	1.6229
Rac2	1.86391							Bdh2	1.62228
Exd1	1.86277							Slc16a2	1.61879
Igtp	1.86097							Pbxip1	1.61783
Cd83	1.85914							Btk	1.61757
Bcl2a1b	1.85642							Atp10d	1.61686
Foxj1	1.85634							Klhdc8b	1.61281
Cdh8	1.85561							2610305D13Rik	1.60743
Evi2a	1.8534							Gm13483	1.60695
Adgrg7	1.85336							Apobec1	1.6063
Dok1	1.84843							Slitrk4	1.60539
Mtus1	1.84698							1700008O03Rik	1.59939
Pdk2	1.84604							4921511C10Rik	1.5989
Dtna	1.84509							Pde7b	1.59723
Col5a1	1.84412							Uba7	1.59259
Pik3cg	1.84405							Fzd8	1.58851
Stra6	1.84275							Mfsd7a	1.58707
Ngef	1.84267							Frk	1.58542
Erap1	1.84227							Sspn	1.58126
Nrtn	1.83974							Gm6498	1.58126
Htr1b	1.83686							Raver2	1.58003
Frrs1	1.83337							Serpinf1	1.57815
Phyhd1	1.83212							Gm4787	1.57676
Tbxas1	1.83082							Apol7d	1.57652
Col25a1	1.82925							D430036J16Rik	1.57452
B430010I23Rik	1.82254							Rgs8	1.57121
Csf2rb2	1.8214							Spdef	1.57048
Efnb1	1.8188							Boc	1.57042
5430428K19Rik	1.81722							Slc6a17	1.56754
Pf4	1.81493							Hdac7	1.5671
Vsig8	1.81431							Rnaset2b	1.56505
Cecr6	1.81298							Cntnap5a	1.56208
Nr4a2	1.81232							Lgals9	1.56183
Aif1	1.812							Gpc6	1.56095
Cadm2	1.81169							Saxo2	1.55946
4921511H03Rik	1.8116							Ccr1	1.55934
Nek5	1.81039							Diap2	1.55889
Oca2	1.80906							Lpxn	1.55643
Mfap4	1.80673							Rnf135	1.55476
1700021F07Rik	1.8048							Amigo2	1.55382
C230004F18Rik	1.80345							Fat1	1.55236
Nr2f1	1.80217							Nlrp3	1.55042
4930405O22Rik	1.8006							Trim6	1.54775
Spag16	1.80051							A230057D06Rik	1.54713
Oplah	1.7993							Clu	1.54571
Ldlrad4	1.7981							Neurl3	1.54444
Fbxo32	1.7936							Hpgd	1.54378
Adamts16	1.7929							Mir335	1.54182
Etl4	1.78922							Plek	1.54162
Mogat2	1.78905							Galntl6	1.53913
Loxl3	1.7844							Cd300a	1.53873
Irgm1	1.78437							Rph3al	1.53711
Gbp7	1.78216							Vwa5a	1.53711
Tlr1	1.782							Wdfy4	1.53515
Emp3	1.78046							Axl	1.53363
Unc5c	1.77523							Rin2	1.53116
Tnfrsf11a	1.77489							Phxr4	1.53062
Apoe	1.774							Gm16617	1.52261
Nudt4	1.77387							Zfp804b	1.52064
Tlr4	1.77316							Cd27	1.52036
Frem2	1.77034							Slc6a6	1.51723
Hmx1	1.77021							Khk	1.51643
Cpz	1.76666							Dbp	1.51575
Pik3ap1	1.76627							Mgst1	1.51408
Gm13251	1.76622							Siglec1	1.51323
Magee2	1.76595							Lgi1	1.51309
BC002163	1.76558							Wfikkn2	1.5105
Klhl3	1.75851							Mir344i	1.50588
Fam13a	1.75775							Sqrdl	1.50558
A830082K12Rik	1.75646							Frmpd4	1.5039
Fgfr2	1.75589							Dcaf12l2	1.50068
Jag1	1.7535							Mirlet7e	1.50007
Manba	1.75246							Arrdc4	1.49969
Tsc22d1	1.75061							Ptn	1.49843
Ttr	1.74805							Gpr84	1.49834
4930523C07Rik	1.74486							G630025P09Rik	1.49415
Adamts6	1.74229							Arhgap30	1.49223
Cfap53	1.74226							Myo6	1.49216
Nfkbiz	1.74043							Ptchd1	1.49199
Lrrc4c	1.7403							Gm19522	1.48954
Man1a	1.73741							Sema3a	1.48946
Sh3d21	1.73682							Il1rap	1.48735
Fn3k	1.73181							Acot11	1.48701
P2ry6	1.73064							Plod1	1.48513
Abi3	1.72619							Shroom4	1.48236
Kcna5	1.7255							Gm6938	1.48127
9530091C08Rik	1.72319							Gulp1	1.47988
Cobll1	1.72141							Tenm4	1.47985
Ctsd	1.71919							S100a6	1.47956
Chchd10	1.71866							Hyal1	1.47611
Ccdc114	1.71824							Dok2	1.4692
Tec	1.71481							C2	1.46126
Hunk	1.71313							Heph	1.46121
Dab1	1.71279							Clcf1	1.4606
AI607873	1.71016							Ddx26b	1.45871
Tfeb	1.70888							Morf4l1-ps1	1.45537
Tfec	1.7082							Atp1a2	1.45507
Luzp2	1.70708							Dock2	1.45032
Mgat4c	1.7056							Sorcs1	1.44724
Adam21	1.70388							Cr2	1.44343
Pcdh11x	1.70362							Plekhg1	1.44295
2900055J20Rik	1.70091							Med12l	1.43884
Mertk	1.70007							Sft2d2	1.43879
Mov10	1.69923							Pou5f2	1.43577
Nfkbid	1.69805							Pcdhb9	1.43417
Rslcan18	1.68806							Adarb2	1.43301
4930547E14Rik	1.68315							Prrt4	1.42896
Zic2	1.68215							AW046200	1.4285
9630013A20Rik	1.68174							Grip1os2	1.42818
4933424G05Rik	1.68146							Gm15413	1.42673
Epn3	1.68065							Slfn2	1.42129
P3h2	1.67866							Gm16523	1.42126
Gmfg	1.67845							Sardh	1.41915
A330076H08Rik	1.67752							Magi3	1.4165
Slc40a1	1.67505							Ptprm	1.4164
Lrmp	1.67398							Gm6548	1.41616
Aldh1a1	1.67204							Hebp1	1.4161
Ccbe1	1.66946							A330040F15Rik	1.41547
Ak8	1.66603							Gm13152	1.4152
Inca1	1.66519							Spata2l	1.40891
Efcab1	1.66268							Gm10548	1.40884
Nod2	1.66113							Fgd2	1.40819
5031426D15Rik	1.66042							A430105I19Rik	1.40788
4933417G07Rik	1.6582							Csf2rb	1.40688
Ctsc	1.65598							Col4a5	1.40618
Pon3	1.65558							Grn	1.40497
Lpar3	1.65285							Grid2	1.40297
Olfml3	1.65155							2610027K06Rik	1.40241
Mrc2	1.65043							Spata17	1.39721
Pdlim5	1.65027							Pip5k1b	1.39232
P3h1	1.64996							Tapbp	1.39184
Cthrc1	1.64741							Mest	1.39076
Cfap70	1.64734							Cd46	1.38451
Gm4349	1.64704							Kcnq1ot1	1.38337
Tekt2	1.64553							Gyltl1b	1.38294
Ifi35	1.64358							Gulo	1.38128
Khdrbs2	1.64218							Rnf17	1.38065
Osgin1	1.64202							Xk	1.3803
Fkbp10	1.64099							Inadl	1.38024
Ggact	1.63924							Il16	1.38015
Klk10	1.63923							Cyp2j6	1.37948
Tapbpl	1.63728							Adck4	1.37583
Dpy19l2	1.63694							Myo15	1.37477
Slc38a3	1.63115							Pcdhb13	1.37372
Ror1	1.62741							Mab21l2	1.37209
Sash3	1.62611							Pisd-ps1	1.3685
Smim10l2a	1.62432							Ppm1h	1.36702
Nfat5	1.6229							Neo1	1.36589
Bdh2	1.62228							Selplg	1.36509
Slc16a2	1.61879							Col10a1	1.36164
Pbxip1	1.61783							Fam217a	1.36161
Btk	1.61757							F8	1.36155
Atp10d	1.61686							Dok6	1.36015
Klhdc8b	1.61281							Sema3b	1.3561
Parp14	1.60959							Ubxn10	1.3525
Hcn1	1.60793							Rimbp2	1.3471
2610305D13Rik	1.60743							Akr1b10	1.34601
Gm13483	1.60695							Nphp3	1.34362
Apobec1	1.6063							Tcn2	1.34258
Slitrk4	1.60539							Ppp2r5a	1.34182
Aph1c	1.60434							Slc18a1	1.3387
1700008O03Rik	1.59939							Arhgap18	1.33799
4921511C10Rik	1.5989							Trpm1	1.33727
Pde7b	1.59723							Rfx5	1.33587
Uba7	1.59259							Hmga2-ps1	1.33569
Amz1	1.59227							Adck3	1.332
Fzd4	1.59179							Man2b1	1.33028
Fxyd1	1.59142							Lamc1	1.32979
Fzd8	1.58851							Abca2	1.32844
Mfsd7a	1.58707							Firre	1.32805
Frk	1.58542							Tpp1	1.32733
Sspn	1.58126							Ppil6	1.32712
Gm6498	1.58126							Hsd3b7	1.32489
Raver2	1.58003							Tmc4	1.32466
Serpinf1	1.57815							2810032G03Rik	1.32336
Zic5	1.57797							Ubxn11	1.32287
Gm4787	1.57676							Fstl1	1.32029
Apol7d	1.57652							Pax6os1	1.31923
Pld2	1.57546							Gm10677	1.31891
D430036J16Rik	1.57452							Pxdn	1.31527
Rgs8	1.57121							Arsk	1.31524
Irf8	1.57083							Rbm11	1.3115
Spdef	1.57048							Lbp	1.30759
Boc	1.57042							Lrig3	1.3075
Slc6a17	1.56754							Camk1g	1.30704
Hdac7	1.5671							Arhgap4	1.30669
Rnaset2b	1.56505							Adgra1	1.30629
Ptgs2	1.5639							Ifit3	1.30574
Cntnap5a	1.56208							Gramd1c	1.30191
Lgals9	1.56183							Sdsl	1.3005
Gpc6	1.56095							Ociad2	1.2993
Saxo2	1.55946							Stc1	1.29725
Ccr1	1.55934							Pla2g4a	1.29563
Diap2	1.55889							Cntn5	1.29545
Lpxn	1.55643							Cyp4f17	1.29533
Rnf135	1.55476							Rsf1os1	1.29522
Amigo2	1.55382							Dcaf12l1	1.29439
Fat1	1.55236							Gpr85	1.2928
Nlrp3	1.55042							Syn3	1.29238
Trim6	1.54775							Dnah7b	1.29178
A230057D06Rik	1.54713							Rd3	1.2912
Clu	1.54571							Mvp	1.28932
Neurl3	1.54444							A330015K06Rik	1.28673
Hpgd	1.54378							Eno3	1.28567
Mir335	1.54182							Spaca6	1.28438
Plek	1.54162							Iqch	1.28121
Galntl6	1.53913							Abhd15	1.27848
Rph3al	1.53711							Ptprg	1.27718
Vwa5a	1.53711							Nrip1	1.27129
Ssh3	1.53707							Tmem191c	1.26622
Wdfy4	1.53515							Epm2a	1.26477
Axl	1.53363							1700028K03Rik	1.26395
Plcb2	1.53349							Zbtb20	1.26196
Rin2	1.53116							Zfp85os	1.26184
Phxr4	1.53062							Pcsk4	1.26166
Lama5	1.52984							Phkb	1.26062
Jade2	1.5283							Cox6b2	1.25989
Gm16617	1.52261							Lamb2	1.25855
Zfp804b	1.52064							Tnfaip8l2	1.25501
Cd27	1.52036							Galm	1.25478
Slc6a6	1.51723							Slc35d2	1.2533
Khk	1.51643							Crocc	1.25319
Dbp	1.51575							Zfp467	1.25252
Plcg2	1.51515							Ermap	1.2503
Mgst1	1.51408							Colgalt2	1.25002
Siglec1	1.51323							B3gnt7	1.2498
Lgi1	1.51309							Aspdh	1.24877
Wfikkn2	1.5105							Sema6a	1.24859
Rbm46	1.50958							4930412C18Rik	1.24818
Mir344i	1.50588							5031414D18Rik	1.24709
Sqrdl	1.50558							Pabpc4l	1.2459
Gpr4	1.50511							Pnpla6	1.24535
Frmpd4	1.5039							Ccdc65	1.24422
Dcaf12l2	1.50068							Il13ra1	1.24353
Mirlet7e	1.50007							Ctso	1.24276
Arrdc4	1.49969							Plag1	1.24248
Ptn	1.49843							Lrp4	1.24167
Gpr84	1.49834							Renbp	1.23798
Lrrn2	1.49603							Eva1a	1.23504
Nacc2	1.49525							Sntg1	1.23486
G630025P09Rik	1.49415							Smarca1	1.23342
Arhgap30	1.49223							Tspan10	1.23235
Myo6	1.49216							C130060C02Rik	1.23146
Ptchd1	1.49199							Clec11a	1.2286
Gm19522	1.48954							Herc3	1.22741
Sema3a	1.48946							Zfp839	1.22731
Il1rap	1.48735							Adamts7	1.22719
Acot11	1.48701							Car5b	1.2259
Plod1	1.48513							Sirpa	1.22517
Shroom4	1.48236							Plekhg3	1.22231
Gm6938	1.48127							Chrnb1	1.22142
Gulp1	1.47988							Galt	1.22083
Tenm4	1.47985							Lama2	1.21948
S100a6	1.47956							Gm15446	1.21445
Ltc4s	1.47747							Tram2	1.21376
Nbeal2	1.47618							Bzrap1	1.21347
Hyal1	1.47611							Ctsb	1.21122
Dok2	1.4692							Gm7457	1.20874
C2	1.46126							Ano6	1.20816
Heph	1.46121							Efnb3	1.20698
Clcf1	1.4606							Cdh11	1.20394
Kcnj11	1.4602							Pcca	1.20362
Ddx26b	1.45871							Hacd4	1.20198
Nrg2	1.45786							Chrm3	1.2019
Efna1	1.4563							Hspg2	1.2009
Morf4l1-ps1	1.45537							Inpp5j	1.20076
Atp1a2	1.45507							Anks6	1.19773
Zfp385c	1.45456							Zbtb4	1.19728
Dgkk	1.45314							Spag8	1.19619
Nrxn3	1.45174							Pcdhb7	1.19558
Dock2	1.45032							Kctd4	1.19542
Mapk13	1.44785							Gm10516	1.19497
Sorcs1	1.44724							Grk4	1.19455
Plekhg1	1.44295							Ppfibp2	1.19073
Med12l	1.43884							Tmc7	1.19033
Sft2d2	1.43879							Clcn5	1.18924
Prss8	1.43675							9830147E19Rik	1.18763
Map3k8	1.43586							Zfp185	1.18705
Pou5f2	1.43577							Col4a6	1.18696
Pcdhb9	1.43417							Rdh10	1.18636
Adarb2	1.43301							Gbe1	1.18613
Prrt4	1.42896							Chst15	1.18551
AW046200	1.4285							Zfp964	1.18523
Grip1os2	1.42818							Pnpla7	1.18475
Gm15413	1.42673							Fam184a	1.18407
Kif6	1.42633							Galns	1.18366
Gucy2e	1.42427							Thbs3	1.18154
Mansc1	1.42337							Mfap2	1.18022
Alcam	1.42325							Grrp1	1.18011
Lyn	1.42267							Ly96	1.17843
Slfn2	1.42129							Cercam	1.17693
Gm16523	1.42126							Mfsd7c	1.17522
C1ql1	1.4194							C1qtnf6	1.17335
Zfp36l2	1.41917							Tnfaip8	1.17307
Sardh	1.41915							Zfp456	1.17286
Magi3	1.4165							Galnt7	1.17272
Ptprm	1.4164							Gm6225	1.1701
Gm6548	1.41616							Pcdhb6	1.16962
Hebp1	1.4161							Pcdhgb8	1.16846
A330040F15Rik	1.41547							Adam4	1.16837
Gm13152	1.4152							Arsb	1.16784
Six4	1.41473							Parp4	1.16737
Tnfrsf1b	1.41113							Tns3	1.16548
Gabra1	1.40973							4631405J19Rik	1.16491
Spata2l	1.40891							Mir378b	1.16189
Gm10548	1.40884							Mir466i	1.16046
Fgd2	1.40819							Rasgrp3	1.15893
A430105I19Rik	1.40788							Igip	1.15863
Ikzf1	1.40734							Hfm1	1.15721
Csf2rb	1.40688							Lrba	1.15246
Col4a5	1.40618							B930041F14Rik	1.15224
Grn	1.40497							Kif27	1.15188
Grid2	1.40297							Lgmn	1.15011
2610027K06Rik	1.40241							Tmem176a	1.14747
Ephx2	1.39883							Vmac	1.147
Spata17	1.39721							Stab1	1.14699
Pip5k1b	1.39232							Fkbp14	1.14631
Tapbp	1.39184							Adgra3	1.14332
Mest	1.39076							Trf	1.14181
Zmynd15	1.38974							Vill	1.13829
Lgi2	1.38694							Tpbg	1.13701
Cd46	1.38451							Rad9b	1.13688
Kcnq1ot1	1.38337							Gm7173	1.13403
Gyltl1b	1.38294							Apobec3	1.13208
Stard8	1.3815							Znf41-ps	1.1317
Gulo	1.38128							Pln	1.12814
Rnf17	1.38065							Ttc30b	1.12756
Xk	1.3803							Slain1os	1.12455
Inadl	1.38024							Crtap	1.12362
Il16	1.38015							Vav3	1.12336
Cyp2j6	1.37948							Irak4	1.12197
Adck4	1.37583							Slc25a45	1.12145
Ephb4	1.3752							Rab32	1.12091
Myo15	1.37477							Vcl	1.12075
Pcdh19	1.37436							Slc8b1	1.12069
Pcdhb13	1.37372							Mxd4	1.11856
Mab21l2	1.37209							Trps1	1.11808
Cdkn1c	1.36935							Itgal	1.1158
Pisd-ps1	1.3685							Orai1	1.10803
Ppm1h	1.36702							Nbeal1	1.10725
Neo1	1.36589							Myd88	1.10693
Smim1	1.36581							Hykk	1.10628
Selplg	1.36509							A730017C20Rik	1.10615
Col10a1	1.36164							Zc2hc1c	1.10574
Fam217a	1.36161							Nynrin	1.10565
F8	1.36155							Zcchc18	1.105
Dok6	1.36015							Scai	1.10412
Hck	1.35985							Slc37a2	1.1028
Rftn1	1.35814							Slc27a1	1.10189
Sema3b	1.3561							Cyp2j9	1.1018
Ubxn10	1.3525							Il10rb	1.10022
Ntn3	1.35157							Fam109b	1.09964
Klf1	1.34827							4930565N06Rik	1.09892
Rimbp2	1.3471							Phlpp1	1.09843
Akr1b10	1.34601							Tmem144	1.09758
Nphp3	1.34362							5730480H06Rik	1.09424
Tcn2	1.34258							B4galt4	1.09411
Ppp2r5a	1.34182							Eml5	1.09312
Slc18a1	1.3387							Chrnb4	1.0911
Arhgap18	1.33799							Glb1l	1.08983
Trpm1	1.33727							Tuft1	1.08907
Stat6	1.33697							Pgf	1.08869
Rfx5	1.33587							Ctsf	1.08649
Hmga2-ps1	1.33569							Ssbp2	1.0857
Pm20d2	1.33309							Tpra1	1.08533
Adck3	1.332							Mapkapk3	1.08416
Man2b1	1.33028							4921504A21Rik	1.08308
Lamc1	1.32979							Prickle3	1.08037
Gsg1l	1.32893							Agbl3	1.07975
Abca2	1.32844							Serpind1	1.07924
Firre	1.32805							1810011O10Rik	1.0785
Tpp1	1.32733							Hcls1	1.07847
Ppil6	1.32712							Muc6	1.07742
Hsd3b7	1.32489							Cntd1	1.07691
Tmc4	1.32466							Ttc23	1.07665
Bhlhe41	1.32347							Ripk1	1.07552
2810032G03Rik	1.32336							Cpq	1.07297
Ubxn11	1.32287							Hmha1	1.07256
Fstl1	1.32029							Ccdc30	1.0715
Pax6os1	1.31923							Suox	1.0708
Gm10677	1.31891							Tmem25	1.07007
Gstt2	1.31664							Zpbp	1.0699
Pxdn	1.31527							Shisa2	1.06965
Arsk	1.31524							Efhc1	1.06848
Rbm11	1.3115							Tmem86a	1.06772
Lbp	1.30759							1810062O18Rik	1.06692
Lrig3	1.3075							Zfp449	1.06639
Camk1g	1.30704							Cd151	1.06601
Arhgap4	1.30669							Ticam1	1.06485
Adgra1	1.30629							6030443J06Rik	1.06434
Ifit3	1.30574							Slc2a5	1.0633
Sema5b	1.30566							Pcdhb8	1.06214
Gramd1c	1.30191							Nlrx1	1.06211
Sdsl	1.3005							Crb1	1.06118
Ociad2	1.2993							Csrnp1	1.06021
Sgk1	1.2973							Cul9	1.06006
Stc1	1.29725							Tmem8	1.0594
Sez6	1.29574							Irf9	1.05861
Pla2g4a	1.29563							Trim21	1.05834
Cntn5	1.29545							Galnt10	1.05803
Cyp4f17	1.29533							Stx3	1.05626
Rsf1os1	1.29522							Rbms2	1.05581
Nav1	1.29482							Dhrs11	1.05563
Dcaf12l1	1.29439							Gyg	1.05558
Gpr85	1.2928							Ghdc	1.05536
Ell2	1.29242							BC039771	1.05506
Syn3	1.29238							Fam135a	1.05491
Dnah7b	1.29178							Rwdd3	1.05468
Rd3	1.2912							Acacb	1.05464
Mvp	1.28932							Styk1	1.05328
A330015K06Rik	1.28673							Mmp16	1.05295
Eno3	1.28567							Kif16b	1.05289
Spaca6	1.28438							Acad12	1.05287
Iqch	1.28121							Slc27a3	1.05092
Abhd15	1.27848							Nr1h3	1.0508
Ttc7	1.27789							Lpar2	1.04939
Tnfrsf22	1.27733							Has1	1.0491
Mitf	1.27725							Zfp72	1.04739
Ptprg	1.27718							Pnpla2	1.04735
Reln	1.277							Zfp52	1.04665
Kctd16	1.27561							Acer3	1.0466
Ism2	1.27322							Gpr137c	1.04614
Tnfrsf10b	1.27226							Il11ra1	1.04593
Rapgefl1	1.27211							Ptpn13	1.04468
Nrip1	1.27129							Fam195a	1.04245
Tmem191c	1.26622							Prodh	1.04004
Aff1	1.26531							Efcab12	1.03833
Epm2a	1.26477							Col6a1	1.03682
1700028K03Rik	1.26395							Plxdc2	1.03604
Zbtb20	1.26196							Zfr2	1.03589
Zfp85os	1.26184							Meis1	1.03571
Pcsk4	1.26166							Pisd-ps2	1.03519
Phkb	1.26062							Igsf1	1.03312
Cox6b2	1.25989							Dock10	1.03069
Lamb2	1.25855							Slc38a6	1.03024
Tnfaip8l2	1.25501							4933433G19Rik	1.02937
Galm	1.25478							Plin3	1.02837
Slc35d2	1.2533							Pkp4	1.02794
Crocc	1.25319							Inha	1.02569
Zfp467	1.25252							Tsku	1.02427
Themis2	1.25252							Gpx7	1.02162
Vamp1	1.25192							Gpr183	1.02067
N4bp2l1	1.2514							Epha7	1.01918
Ermap	1.2503							4931406C07Rik	1.01898
Colgalt2	1.25002							Gpr146	1.0188
Lsr	1.24984							Zfp945	1.01843
B3gnt7	1.2498							4931403G20Rik	1.01832
Aspdh	1.24877							Rhbdl1	1.01813
Sema6a	1.24859							Pcdhb21	1.01699
4930412C18Rik	1.24818							Ptpn6	1.01612
5031414D18Rik	1.24709							Six5	1.01607
Pabpc4l	1.2459							Zbtb16	1.01549
Pnpla6	1.24535							Zfp119a	1.01536
Ccdc65	1.24422							Gabra2	1.01485
Il13ra1	1.24353							Zmat1	1.0127
Ctso	1.24276							Wdr78	1.01269
Plag1	1.24248							Pcdhga4	1.01223
Lrp4	1.24167							Entpd1	1.0116
Eva1b	1.23992							Gp1ba	1.01107
Samd4	1.23966							Sumf1	1.0103
Renbp	1.23798							Bcas3os2	1.01016
Eva1a	1.23504							1190002N15Rik	1.00983
Sntg1	1.23486							1110007C09Rik	1.00843
Trabd2b	1.2342							Tmem241	1.00796
Smarca1	1.23342							Mab21l1	1.00518
Tspan10	1.23235							Lxn	1.00406
Syt7	1.23174							Itfg3	1.00134
C130060C02Rik	1.23146							Tmem106b	1.00115
Nhsl2	1.22966							AB124611	1.00089
Map3k15	1.22925							Ghr	1.00026
Clec11a	1.2286							2010315B03Rik	0.999271
Creg1	1.22858							Fam214a	0.998372
Rhpn2	1.22838							Gm20199	0.998291
Herc3	1.22741							P3h3	0.997555
Zfp839	1.22731							Cd63	0.997483
Adamts7	1.22719							Prrt2	0.996482
Car5b	1.2259							Peg3	0.996425
Sirpa	1.22517							Sgsh	0.996155
Plekhg3	1.22231							Lrp1	0.995384
Chrnb1	1.22142							Ankrd13d	0.994645
Galt	1.22083							Pabpc5	0.994187
Lama2	1.21948							Tgfb1i1	0.993854
Cadps2	1.21508							Lrrc34	0.993445
Gm15446	1.21445							Lrrc4b	0.993425
Tram2	1.21376							Malat1	0.993322
Bzrap1	1.21347							Slc6a13	0.992901
Slc7a8	1.21302							Fign	0.992188
Ctsb	1.21122							Flna	0.990358
Gm7457	1.20874							Atp1b3	0.989273
Ano6	1.20816							Adgrb3	0.989216
Efnb3	1.20698							Sparc	0.987722
Dagla	1.2064							Slc15a3	0.98517
Tdrd9	1.20639							Asph	0.985059
Alpl	1.20484							Cspg5	0.985047
Cdh11	1.20394							Klhdc1	0.983132
Pcca	1.20362							Trim14	0.982488
Hacd4	1.20198							Nucb1	0.981916
Chrm3	1.2019							Usp53	0.978054
Hspg2	1.2009							Crispld1	0.977888
Inpp5j	1.20076							4930592I03Rik	0.977605
Tmem37	1.20038							Eda	0.976558
Anks6	1.19773							Lrrcc1	0.975615
Zbtb4	1.19728							45354	0.975252
Spag8	1.19619							Ext1	0.974159
Pcdhb7	1.19558							Sgpl1	0.974054
Kctd4	1.19542							Maml2	0.972266
Gm10516	1.19497							Rev3l	0.970257
Grk4	1.19455							Vwa8	0.969214
Slc43a1	1.19407							Lrp10	0.968281
Tmem220	1.19164							Cyp4f16	0.96799
Ppfibp2	1.19073							Aff2	0.967515
Nfatc4	1.19038							Siae	0.966966
Tmc7	1.19033							Shisa5	0.966564
Clcn5	1.18924							AW146154	0.96653
Clybl	1.18911							9930012K11Rik	0.966208
9830147E19Rik	1.18763							Acot2	0.963718
Zfp185	1.18705							Vasn	0.963595
Col4a6	1.18696							P3h4	0.962788
Rdh10	1.18636							Nxpe4	0.962342
Gbe1	1.18613							AA415398	0.96176
Elovl7	1.18579							Kdsr	0.960165
Chst15	1.18551							Pcdhb14	0.958435
Zfp964	1.18523							Fam181b	0.95553
Pnpla7	1.18475							Sesn3	0.955202
Fam184a	1.18407							Tmem88	0.954824
Galns	1.18366							Kcnd1	0.953285
Thbs3	1.18154							Sdc4	0.952852
Kcnip4	1.18112							9230116N13Rik	0.952288
Mfap2	1.18022							Tcirg1	0.951953
Grrp1	1.18011							Fam122a	0.951414
Mdfic	1.17865							Pqlc2	0.951306
Ly96	1.17843							Csf2ra	0.950457
Cercam	1.17693							Gns	0.950122
Mfsd7c	1.17522							Naga	0.94961
C1qtnf6	1.17335							Mbip	0.94918
Tnfaip8	1.17307							Slc9a7	0.948957
Zfp456	1.17286							Klhl29	0.94753
Galnt7	1.17272							BC020402	0.946244
Gm6225	1.1701							Smarcd3	0.946146
Pcdhb6	1.16962							Isyna1	0.944006
Pcdhgb8	1.16846							Stxbp2	0.941238
Adam4	1.16837							C77370	0.940107
Arsb	1.16784							Gpx3	0.939561
Parp4	1.16737							Efcab7	0.939324
Per3	1.16573							A330023F24Rik	0.938952
Tns3	1.16548							Asap3	0.938182
4631405J19Rik	1.16491							Arhgap23	0.935291
Mir378b	1.16189							Sspo	0.934593
Mir466i	1.16046							P2rx4	0.933799
Rasgrp3	1.15893							Pcdhb18	0.933038
Igip	1.15863							Afmid	0.932601
Hfm1	1.15721							Pdcd4	0.932421
Lrba	1.15246							Adnp	0.932309
B930041F14Rik	1.15224							Tert	0.928899
Kif27	1.15188							Pus10	0.928453
Lgmn	1.15011							Cdh12	0.928199
Hsd11b2	1.1488							Cnksr3	0.927732
Tmem176a	1.14747							Slc22a17	0.927475
Dennd2c	1.14715							Pnck	0.925505
Vmac	1.147							Cd38	0.924275
Stab1	1.14699							Dpf3	0.923783
Fkbp14	1.14631							Sertad1	0.922642
Adgra3	1.14332							B2m	0.922413
Pcsk9	1.14299							St6galnac3	0.922189
Itga3	1.14263							Ptk7	0.921153
Trf	1.14181							Hps3	0.920409
Vill	1.13829							Lrrc19	0.920284
Tpbg	1.13701							Glul	0.920259
Rad9b	1.13688							Idua	0.920245
Gm7173	1.13403							5330434G04Rik	0.919519
Apobec3	1.13208							Porcn	0.919352
Znf41-ps	1.1317							Mtcl1	0.919006
Mei4	1.13082							Lrguk	0.917662
Dock5	1.1307							Rnase4	0.917439
Marveld2	1.12952							Csad	0.916031
Pln	1.12814							Mthfs	0.915836
Ttc30b	1.12756							Nipal3	0.915415
Slain1os	1.12455							Eno2	0.914151
Crtap	1.12362							Ccdc8	0.913402
Vav3	1.12336							Ctbs	0.911696
Tbc1d4	1.12308							Gramd3	0.911418
Irak4	1.12197							Dach1	0.911183
Slc25a45	1.12145							Rab43	0.910323
Rab32	1.12091							Igsf6	0.910313
Vcl	1.12075							Dnah1	0.910282
Slc8b1	1.12069							L3mbtl3	0.909846
Mxd4	1.11856							Fez1	0.907643
Trps1	1.11808							Pcmtd2	0.907241
Itgal	1.1158							Phka1	0.90597
Ccdc106	1.11449							Lpgat1	0.905345
Orai1	1.10803							Prdm11	0.904835
Nbeal1	1.10725							Sidt2	0.904823
Myd88	1.10693							Magt1	0.90462
Hykk	1.10628							Mfsd7b	0.904596
A730017C20Rik	1.10615							Rest	0.904575
Zc2hc1c	1.10574							Angptl2	0.903478
Nynrin	1.10565							Slc50a1	0.900855
Zcchc18	1.105							Cflar	0.900219
Scai	1.10412							Ccdc28a	0.899318
Bmf	1.10289							Tle1	0.899247
Slc37a2	1.1028							Pafah2	0.89822
Slc27a1	1.10189							Creb3l4	0.897119
Cyp2j9	1.1018							Zfp108	0.896927
Il10rb	1.10022							Pax6	0.896715
Fam109b	1.09964							Hyal3	0.896631
4930565N06Rik	1.09892							BC022687	0.896114
Phlpp1	1.09843							Zfp827	0.895541
Tmem144	1.09758							Ankrd24	0.895334
Cpxm1	1.09516							Prkdc	0.894657
5730480H06Rik	1.09424							Traf3ip2	0.893332
B4galt4	1.09411							Ninj1	0.891953
Eml5	1.09312							Pkdcc	0.890775
Tbx2	1.09296							Shpk	0.890545
Chrnb4	1.0911							4732471J01Rik	0.88945
Dlec1	1.09029							E130311K13Rik	0.889043
Glb1l	1.08983							Gm17066	0.887144
Mppe1	1.08932							Neurl2	0.887128
Tuft1	1.08907							Mpv17l	0.885961
Pgf	1.08869							Pappa2	0.885636
Ctsf	1.08649							Hpcal1	0.884948
Fmnl1	1.08615							1700003E16Rik	0.884423
Ssbp2	1.0857							Gabre	0.883242
Tpra1	1.08533							Col18a1	0.882567
Mapkapk3	1.08416							Susd2	0.882325
4921504A21Rik	1.08308							Gusb	0.880904
Prickle3	1.08037							Ginm1	0.880078
Agbl3	1.07975							Gnpda1	0.879756
Tle2	1.07945							Nek8	0.879728
Serpind1	1.07924							9230110C19Rik	0.879354
1810011O10Rik	1.0785							Aga	0.878342
Hcls1	1.07847							C630043F03Rik	0.877902
Muc6	1.07742							Far1os	0.877124
Cntd1	1.07691							Scara3	0.876771
Ttc23	1.07665							Tmem141	0.875777
Ripk1	1.07552							Guf1	0.874573
Cpq	1.07297							Plcb4	0.873642
Hmha1	1.07256							Pla2g5	0.873167
Ccdc30	1.0715							Dos	0.871494
Suox	1.0708							BC037704	0.87133
Tmem25	1.07007							Rsph3b	0.871287
Zpbp	1.0699							Gm5595	0.871054
Shisa2	1.06965							Dnase1l1	0.869176
Efhc1	1.06848							Ppp1r9a	0.86913
Tmem86a	1.06772							Gpx8	0.86883
1810062O18Rik	1.06692							Ddb2	0.868667
Zfp449	1.06639							Lmbrd1	0.868651
Cd151	1.06601							Pdzd7	0.867862
Ticam1	1.06485							Omg	0.867191
6030443J06Rik	1.06434							Mad2l2	0.867045
Rbms1	1.06419							Mtmr10	0.865569
Slc2a5	1.0633							Ldb2	0.865278
Cmklr1	1.06269							Acss1	0.864553
Pcdhb8	1.06214							Carf	0.86411
Nlrx1	1.06211							Hexa	0.863845
Crb1	1.06118							4921507P07Rik	0.863657
Csrnp1	1.06021							Arid2	0.863121
Cul9	1.06006							Wars2	0.86263
Tmem8	1.0594							Pign	0.86255
Irf9	1.05861							Fermt3	0.862544
Trim21	1.05834							Crim1	0.86222
Galnt10	1.05803							E030024N20Rik	0.862197
Pard6b	1.05802							Efna5	0.861996
Zic3	1.05667							Zfp879	0.861841
Stx3	1.05626							B230319C09Rik	0.861783
Rbms2	1.05581							Zfp932	0.860019
Dhrs11	1.05563							Ikzf2	0.859391
Gyg	1.05558							Chsy1	0.858815
Ghdc	1.05536							Lnpep	0.857479
BC039771	1.05506							Ager	0.856815
Fam135a	1.05491							Dsel	0.856385
Rwdd3	1.05468							Slc10a3	0.855316
Acacb	1.05464							Snx14	0.854505
Styk1	1.05328							Arhgap42	0.852692
Mmp16	1.05295							Pycard	0.852516
Kif16b	1.05289							Mum1l1	0.852144
Acad12	1.05287							Adgrl2	0.85125
Slc12a5	1.05264							E030030I06Rik	0.85108
Slc27a3	1.05092							Pnma3	0.850081
Nr1h3	1.0508							Pkd2	0.849761
Smad6	1.05026							Efna4	0.848091
Lpar2	1.04939							Iqcd	0.847181
Has1	1.0491							Slc36a1	0.845968
Zfp72	1.04739							Uckl1os	0.843779
Pnpla2	1.04735							Zfhx4	0.843323
Zfp52	1.04665							Fam120c	0.842867
Acer3	1.0466							Ggnbp1	0.842365
Gpr137c	1.04614							Atp7a	0.841692
Il11ra1	1.04593							Echdc3	0.841005
Ptpn13	1.04468							Pcdhb16	0.840476
Nr3c1	1.04246							Pcdhga6	0.838387
Fam195a	1.04245							Tbkbp1	0.837874
Foxo1	1.04005							Kctd11	0.83699
Prodh	1.04004							9430083A17Rik	0.835578
Efcab12	1.03833							Pyroxd2	0.835372
Col6a1	1.03682							Col11a1	0.834014
Plxdc2	1.03604							Ucp2	0.833858
Zfr2	1.03589							Gm10033	0.833571
Meis1	1.03571							Zfp365	0.833331
Galnt16	1.0353							Fbxl7	0.832556
Pisd-ps2	1.03519							Aifm2	0.83243
Igsf1	1.03312							Mtm1	0.832408
Dock10	1.03069							2610507I01Rik	0.832381
Slc38a6	1.03024							Il6st	0.832086
4933433G19Rik	1.02937							Fgfr1	0.830725
Plin3	1.02837							Chrd	0.830563
Pkp4	1.02794							Ddhd2	0.829779
Il17rd	1.02657							Pigb	0.82828
Inha	1.02569							Arrdc3	0.827858
Tsku	1.02427							Ccdc159	0.826856
Sdk1	1.02317							Impact	0.826529
Zfpm1	1.0222							Hgsnat	0.826284
Gpx7	1.02162							Pcdh18	0.825977
Gpr183	1.02067							Zfp607	0.824912
Epha7	1.01918							Fyco1	0.823762
4931406C07Rik	1.01898							Dedd2	0.823067
Gpr146	1.0188							Lrch1	0.821401
Zfp945	1.01843							Rab36	0.820308
4931403G20Rik	1.01832							Lpcat3	0.819073
Rhbdl1	1.01813							Ctns	0.818648
Cd37	1.01804							Syngr2	0.816729
Pcdhb21	1.01699							Stxbp6	0.815985
Ptpn6	1.01612							Syde2	0.8153
Six5	1.01607							Slc27a6	0.814564
Zbtb16	1.01549							Atp8a1	0.814087
Zfp119a	1.01536							Kdelc2	0.81407
Gabra2	1.01485							Akap13	0.813754
Zmat1	1.0127							Dhtkd1	0.812324
Wdr78	1.01269							Cln3	0.811922
Naprt	1.01245							Ttll3	0.811144
Pcdhga4	1.01223							Lamp2	0.81097
Tns2	1.01219							Pcmtd1	0.809223
Tmc6	1.01176							Mboat7	0.806721
Entpd1	1.0116							Snx29	0.8067
Gp1ba	1.01107							Zkscan7	0.806354
Sumf1	1.0103							Gm10560	0.806145
Bcas3os2	1.01016							Pard3b	0.80607
1190002N15Rik	1.00983							Twsg1	0.805829
1110007C09Rik	1.00843							B3gnt8	0.805356
Tmem241	1.00796							Slc25a36	0.805114
Mab21l1	1.00518							Glmp	0.803703
Gpr27	1.00446							9030624G23Rik	0.803592
Lxn	1.00406							Armcx6	0.80339
Slc44a1	1.00401							Cep85l	0.802243
Itfg3	1.00134							Prrt3	0.801875
Tmem106b	1.00115							Mettl7a1	0.801592
AB124611	1.00089							Camk2a	0.801294
Ghr	1.00026							Fbxo4	0.800882
2010315B03Rik	0.999271							Pou2f1	0.800831
Fam214a	0.998372							Zc3h12b	0.800788
Gm20199	0.998291							Man2b2	0.800745
P3h3	0.997555							Pcdh20	0.80045
Cd63	0.997483							Bcorl1	0.800361
Prrt2	0.996482							2410018L13Rik	0.800338
Peg3	0.996425							Prkd1	0.799988
Sgsh	0.996155							Tex264	0.799234
Lrp1	0.995384							Tpcn2	0.799071
Ankrd13d	0.994645							Grm7	0.79907
Pabpc5	0.994187							Cd2ap	0.798792
Tgfb1i1	0.993854							Pacsin3	0.798717
Lrrc34	0.993445							F2r	0.798533
Lrrc4b	0.993425							Ggcx	0.79816
Rapgef4	0.993408							Clip4	0.797971
Malat1	0.993322							Nradd	0.797776
Slc6a13	0.992901							Pcdhga7	0.797759
Fign	0.992188							Eif2ak4	0.79737
Marveld1	0.991263							Orai3	0.796943
Flna	0.990358							4933431E20Rik	0.796784
Atp1b3	0.989273							Phc3	0.796505
Adgrb3	0.989216							Fam117a	0.794683
Sparc	0.987722							Ppp4r1l-ps	0.79354
Trnp1	0.987572							Ino80dos	0.791703
Plekha6	0.986907							Prkcdbp	0.791497
Slc2a13	0.986247							Pcdhb19	0.79143
Slc15a3	0.98517							A730017L22Rik	0.791225
Asph	0.985059							Lrrn1	0.790707
Cspg5	0.985047							Pex26	0.790305
Agpat2	0.984394							Sp3os	0.789526
Klhdc1	0.983132							Lipo1	0.78909
Trim14	0.982488							Ifi30	0.788748
Nucb1	0.981916							Accs	0.78814
Usp53	0.978054							Bmp1	0.787366
Crispld1	0.977888							Bcas3	0.787315
4930592I03Rik	0.977605							Gaa	0.786736
Zdhhc15	0.976665							Zxdb	0.786545
Eda	0.976558							2810029C07Rik	0.786457
Lrrcc1	0.975615							Tctn1	0.786297
45354	0.975252							BC005561	0.786199
Ext1	0.974159							Itpr1	0.786054
Sgpl1	0.974054							Ctdsp1	0.785948
Maml2	0.972266							Hemk1	0.78594
Rev3l	0.970257							Tdrd3	0.784798
Vwa8	0.969214							Tgfbr1	0.784626
Rps6ka4	0.968699							Pcdhga10	0.78459
Lrp10	0.968281							Trim65	0.783891
Cyp4f16	0.96799							Acad11	0.782297
Aff2	0.967515							Prkd2	0.782163
Chrna5	0.96738							Gm10785	0.781829
Siae	0.966966							Hspa12b	0.780634
Shisa5	0.966564							Nudt12	0.780286
AW146154	0.96653							Pald1	0.779127
9930012K11Rik	0.966208							Vegfc	0.778936
Mxra8	0.963975							Insl6	0.77851
Acot2	0.963718							Ankrd23	0.778372
Vasn	0.963595							Sdc2	0.778328
P3h4	0.962788							Psen2	0.778295
Nxpe4	0.962342							Itm2c	0.777067
AA415398	0.96176							Arsg	0.776492
Kdsr	0.960165							Igfbp4	0.776179
Gcnt2	0.959683							Zfp950	0.775931
Pcdhgc5	0.959318							Pigl	0.775427
Pcdhb14	0.958435							Tmem175	0.7751
Tmbim1	0.95686							Timp2	0.774785
Fam181b	0.95553							Flnb	0.773272
Sesn3	0.955202							Wdr60	0.773139
Tmem88	0.954824							Mbnl1	0.772797
Ahdc1	0.954638							Mfge8	0.772007
Kcnd1	0.953285							Trib1	0.771901
Sdc4	0.952852							Adamts10	0.771677
9230116N13Rik	0.952288							Fam149a	0.771401
Tcirg1	0.951953							Parp16	0.771033
Fam122a	0.951414							Casp8	0.769823
Pqlc2	0.951306							Car14	0.769601
Vsx2	0.950688							Tmem176b	0.768827
Csf2ra	0.950457							Zxda	0.768592
Gns	0.950122							Cers4	0.768591
Naga	0.94961							Mocs1	0.767221
Mbip	0.94918							Slc30a4	0.766033
Slc9a7	0.948957							B4galt1	0.765233
Rtn4r	0.947986							St6gal2	0.764089
Klhl29	0.94753							9430091E24Rik	0.763951
Tnip2	0.946606							Tmem198b	0.763924
BC020402	0.946244							Vps13d	0.762747
Smarcd3	0.946146							Grik5	0.762204
Isyna1	0.944006							Inppl1	0.761961
Stxbp2	0.941238							Ranbp17	0.760324
C77370	0.940107							Hdac8	0.760159
Celsr1	0.939713							D1Ertd622e	0.760157
Gpx3	0.939561							Pcdhb5	0.76009
Efcab7	0.939324							Elp4	0.760073
A330023F24Rik	0.938952							Pgpep1	0.759839
Asap3	0.938182							Abhd4	0.75942
Wfdc2	0.937673							Dpy19l4	0.759214
Arhgap23	0.935291							Ppfia4	0.757632
Sspo	0.934593							Tmem150a	0.75727
P2rx4	0.933799							Tmsb4x	0.756935
Pcdhb18	0.933038							Fahd2a	0.756821
Afmid	0.932601							Pcdhga8	0.756684
Pdcd4	0.932421							Acvr1	0.756093
Adnp	0.932309							Fkbp9	0.755977
Elk3	0.932213							Zfp874b	0.755343
Tert	0.928899							St5	0.754781
Pus10	0.928453							Zfp595	0.753651
Cdh12	0.928199							Dnah2	0.751612
Cnksr3	0.927732							Cr1l	0.751502
Slc22a17	0.927475							Mylk	0.750545
Eml2	0.927186							Fhod1	0.750263
Pnck	0.925505							Zfp455	0.749421
Dkk1	0.924549							Dlg1	0.748029
Cd38	0.924275							Phldb2	0.74787
Dpf3	0.923783							2610035F20Rik	0.746749
Sertad1	0.922642							Dnmt3a	0.746496
Kif9	0.922491							Fam134b	0.745539
B2m	0.922413							Igf2r	0.745033
St6galnac3	0.922189							Arxes1	0.744845
Ptk7	0.921153							Erlec1	0.744138
Hps3	0.920409							Plp1	0.743279
Lrrc19	0.920284							Zkscan8	0.743044
Glul	0.920259							Lypd6	0.742066
Idua	0.920245							Eif4a2	0.741349
5330434G04Rik	0.919519							Dse	0.74124
Porcn	0.919352							Ppic	0.741238
Mtcl1	0.919006							Slc19a1	0.740093
St8sia3	0.918058							Zfc3h1	0.739885
Lrguk	0.917662							Dtwd2	0.738454
Rnase4	0.917439							Zfp641	0.737437
Csad	0.916031							Mkl2	0.736623
Mthfs	0.915836							Dnajc1	0.734416
Nipal3	0.915415							Prrg1	0.734361
Eno2	0.914151							D130040H23Rik	0.73408
Iqsec2	0.914119							Yap1	0.733459
Ccdc8	0.913402							Ctsz	0.732766
Ctbs	0.911696							Ogt	0.73063
Gramd3	0.911418							Glis2	0.730322
Dach1	0.911183							Ehbp1	0.729952
Rab43	0.910323							Stat1	0.729794
Igsf6	0.910313							Pttg1ip	0.729591
Dnah1	0.910282							Gstm1	0.729372
L3mbtl3	0.909846							Mga	0.728883
Sfrp1	0.908712							Hbp1	0.728811
Fez1	0.907643							Ppm1f	0.728044
Pcmtd2	0.907241							Acot6	0.727867
Phka1	0.90597							Rragd	0.727766
Lpgat1	0.905345							Zfp738	0.727022
Prdm11	0.904835							Stim1	0.726953
Sidt2	0.904823							Clk1	0.725711
Magt1	0.90462							Fam189b	0.725482
Mfsd7b	0.904596							Mbd5	0.725478
Rest	0.904575							Stx4a	0.725028
Ace	0.903757							Gm15612	0.724017
Angptl2	0.903478							Map3k2	0.723866
Slc50a1	0.900855							Hltf	0.723854
Cflar	0.900219							Sfi1	0.723601
Ccdc28a	0.899318							Zadh2	0.723236
Tle1	0.899247							Gpatch2	0.723002
Pafah2	0.89822							Crem	0.72296
Creb3l4	0.897119							Ccdc17	0.722235
Zfp108	0.896927							Fbxw4	0.721839
Pax6	0.896715							C2cd2	0.720926
Hyal3	0.896631							Lmntd2	0.720921
BC022687	0.896114							Zfp429	0.720772
Zfp827	0.895541							Tgif1	0.719791
Ankrd24	0.895334							Ifitm2	0.719345
Prkdc	0.894657							B3gntl1	0.718386
Malt1	0.893595							Gm16861	0.718065
Traf3ip2	0.893332							Ctsl	0.717895
Qpct	0.892013							Atp6v1g2	0.717878
Ninj1	0.891953							Trp53inp1	0.716213
Npas3	0.891393							Ifngr1	0.715904
Pkdcc	0.890775							Rps6ka1	0.715662
Shpk	0.890545							Kmt2c	0.715041
4732471J01Rik	0.88945							Cdk7	0.714312
Susd1	0.889355							Antxr2	0.714199
E130311K13Rik	0.889043							Tsc22d4	0.713876
Gm17066	0.887144							Gli3	0.713164
Neurl2	0.887128							Tsc22d2	0.712877
Uap1l1	0.887068							Sypl	0.710906
Tnik	0.886831							Pld3	0.710424
Mpv17l	0.885961							Cacna2d1	0.71029
Pappa2	0.885636							Rhof	0.710212
Hpcal1	0.884948							Cc2d2a	0.709522
1700003E16Rik	0.884423							Tmem245	0.709131
Shisa7	0.884096							Lgr4	0.707789
Cbx4	0.883301							AU041133	0.707753
Gabre	0.883242							Pla2g15	0.705994
Col18a1	0.882567							Pcdhb22	0.705751
Susd2	0.882325							Cog5	0.705505
Gusb	0.880904							Bmpr1a	0.705212
Ginm1	0.880078							Fbxl20	0.703336
Gnpda1	0.879756							Pik3ip1	0.702804
Nek8	0.879728							Zfp947	0.702637
9230110C19Rik	0.879354							Bbx	0.70172
Chic1	0.87902							Pikfyve	0.701466
Aga	0.878342							Sgsm2	0.701256
C630043F03Rik	0.877902							4932438A13Rik	0.701028
Far1os	0.877124							Fam110b	0.700668
Scara3	0.876771							Zfp551	0.700518
Tmem141	0.875777							Fam19a5	0.700305
Guf1	0.874573							Acp2	0.700167
Rtkn	0.874393							Clmn	0.698435
Plcb4	0.873642							Slc35f5	0.698092
Pla2g5	0.873167							Kantr	0.696923
Dos	0.871494							Fam185a	0.696423
Ppp1r3d	0.871397							Setdb2	0.696026
BC037704	0.87133							Ngly1	0.695995
Rsph3b	0.871287							BC065397	0.694366
Gm5595	0.871054							Usp49	0.693728
Bambi	0.870709							Mier1	0.693661
Dnase1l1	0.869176							Zrsr1	0.693553
Ppp1r9a	0.86913							Pcdhb20	0.693493
Slc22a21	0.868838							Crtc1	0.69277
Gpx8	0.86883							Ankrd45	0.692197
Ddb2	0.868667							C8g	0.691925
Lmbrd1	0.868651							Rhog	0.691321
Pdzd7	0.867862							Mysm1	0.691277
Omg	0.867191							Zfp54	0.690971
Mad2l2	0.867045							1700029J07Rik	0.690725
Mtmr10	0.865569							4930579G18Rik	0.690632
Ldb2	0.865278							Lactb	0.690306
Acss1	0.864553							Zdhhc20	0.689971
Carf	0.86411							Arhgef25	0.689574
Hexa	0.863845							Fes	0.689182
4921507P07Rik	0.863657							Gprasp1	0.688893
Arid2	0.863121							Cyb561	0.688823
Ezr	0.863045							Rcn3	0.688638
Lpcat2	0.862866							Trpm7	0.686597
Wars2	0.86263							Phf20l1	0.686545
Pign	0.86255							Mtap7d3	0.686387
Fermt3	0.862544							Skap2	0.68634
Crim1	0.86222							Snx33	0.686284
E030024N20Rik	0.862197							Chid1	0.686069
Efna5	0.861996							1700049G17Rik	0.686025
Zfp879	0.861841							Pskh1	0.685301
B230319C09Rik	0.861783							Zfp956	0.684594
Zfp932	0.860019							Cttnbp2	0.684371
Smad9	0.859879							Tmx4	0.684098
Ikzf2	0.859391							Nfkb2	0.683978
Chsy1	0.858815							Acox3	0.683186
Lnpep	0.857479							Izumo4	0.681456
Ager	0.856815							Fuz	0.680675
Dsel	0.856385							Ppt1	0.68032
Slc10a3	0.855316							Cyba	0.680148
Rreb1	0.855174							Ice2	0.679021
Snx14	0.854505							Zfp536	0.678514
Fzd2	0.854296							Ilvbl	0.678203
Arhgap42	0.852692							Ankrd39	0.678059
Pycard	0.852516							Iqce	0.677925
Mum1l1	0.852144							Hrsp12	0.677396
Adgrl2	0.85125							Vps13b	0.67732
Mras	0.851198							Crebrf	0.677029
E030030I06Rik	0.85108							Rcor3	0.676486
Pnma3	0.850081							Sema3f	0.675813
Pkd2	0.849761							Galnt4	0.675635
Arhgef17	0.849201							Rasa4	0.675239
Efna4	0.848091							Pnmal2	0.675
Iqcd	0.847181							Kdm6a	0.6741
Klhl15	0.846123							Podxl2	0.67294
Slc36a1	0.845968							Trip4	0.672563
Ptk2b	0.844175							Notch3	0.672546
Uckl1os	0.843779							Ttc14	0.672388
Zfhx4	0.843323							Stxbp4	0.672311
Fam120c	0.842867							Trim68	0.671003
Ggnbp1	0.842365							Pigk	0.669661
Atp7a	0.841692							Cyp7b1	0.669615
Echdc3	0.841005							Retsat	0.669375
Pcdhb16	0.840476							Slc20a2	0.669291
Mob3c	0.840273							Lmo4	0.667477
Fzd7	0.839991							Atrn	0.666392
Adcy9	0.838518							Zfp759	0.666228
Pcdhga6	0.838387							Rsu1	0.666208
Tbkbp1	0.837874							Evi5	0.665229
Kctd11	0.83699							Aldh6a1	0.665114
9430083A17Rik	0.835578							Dmxl1	0.664761
Pyroxd2	0.835372							Cryz	0.664645
Col11a1	0.834014							Ctsa	0.664177
Ucp2	0.833858							Fbxl12os	0.663985
Gm10033	0.833571							Npc1	0.663524
Zfp365	0.833331							Hacl1	0.663331
Fbxl7	0.832556							Dpp7	0.663171
Aifm2	0.83243							Kat6b	0.662965
Mtm1	0.832408							Sntb2	0.662931
2610507I01Rik	0.832381							Cep162	0.662418
Il6st	0.832086							Spata1	0.662089
Nrros	0.831566							Tmem104	0.661956
Fgfr1	0.830725							Abcg4	0.660601
Chrd	0.830563							Slc35f6	0.658528
Ddhd2	0.829779							Steap2	0.658163
Arhgef28	0.829321							Ophn1	0.658161
Mmp11	0.828706							Mylip	0.657444
Arap1	0.828466							Pogz	0.657358
Pigb	0.82828							Thnsl2	0.656611
Arrdc3	0.827858							Clk4	0.656573
Ccdc159	0.826856							Chd7	0.65643
Impact	0.826529							Tspyl3	0.656192
Hgsnat	0.826284							Ccdc149	0.656094
Pcdh18	0.825977							Fam214b	0.656084
Zfp607	0.824912							Dstyk	0.655941
Vamp8	0.824594							C1galt1	0.655624
Fyco1	0.823762							Zmym6	0.655442
Dedd2	0.823067							Gcdh	0.655195
Lrch1	0.821401							Syngap1	0.65503
Pcdhga1	0.821123							Pcdhga5	0.653645
Rab36	0.820308							Zfp369	0.653644
Lpcat3	0.819073							Slc30a7	0.653277
Ctns	0.818648							Hlcs	0.652791
Panx2	0.81813							Ift57	0.652563
Syngr2	0.816729							Rnf170	0.652416
Stxbp6	0.815985							2900076A07Rik	0.652189
Echdc2	0.81563							Nsun4	0.652125
Vgll4	0.815628							Zfp40	0.652033
Syde2	0.8153							Zfp931	0.651194
Slc27a6	0.814564							Rcn1	0.651154
Atp8a1	0.814087							Wasf2	0.65067
Kdelc2	0.81407							Nmrk1	0.649849
Akap13	0.813754							Scamp2	0.649391
Tenm3	0.813249							Btd	0.648917
Dhtkd1	0.812324							Fbxo30	0.645818
Cln3	0.811922							Dkk3	0.644574
Ttll3	0.811144							Dusp22	0.64438
Lamp2	0.81097							Pik3c2a	0.643829
Syt9	0.810398							Klhl8	0.643696
Ubash3b	0.810005							Itpkb	0.642862
Pcmtd1	0.809223							Zfp953	0.642437
Mboat7	0.806721							Ext2	0.64166
Snx29	0.8067							Fam199x	0.641171
Zkscan7	0.806354							Tldc1	0.64083
Gm10560	0.806145							Mboat2	0.639518
Pard3b	0.80607							Rffl	0.639216
Twsg1	0.805829							Usp51	0.638037
Slc11a2	0.805358							Gm10069	0.637904
B3gnt8	0.805356							Ccnd3	0.637844
Slc25a36	0.805114							Sema4b	0.636516
Syk	0.803743							Usp27x	0.636425
Glmp	0.803703							Irf2bp2	0.636389
9030624G23Rik	0.803592							Gm12942	0.635443
Armcx6	0.80339							Atl3	0.635045
Cep85l	0.802243							Ppapdc1b	0.634634
Prrt3	0.801875							Inafm1	0.634079
Mettl7a1	0.801592							Pla2g16	0.633966
Camk2a	0.801294							Slc41a3	0.632566
Fbxo4	0.800882							Ubr5	0.632264
Pou2f1	0.800831							Hdac11	0.631676
Zc3h12b	0.800788							Fam132a	0.631316
Man2b2	0.800745							Cadm1	0.631172
Pcdh20	0.80045							Zcchc2	0.631063
Bcorl1	0.800361							Tmem87a	0.631062
2410018L13Rik	0.800338							Slc30a1	0.630925
Slc48a1	0.80022							Suclg2	0.630669
Prkd1	0.799988							Msi2	0.630582
Tex264	0.799234							Reck	0.630297
Tpcn2	0.799071							Manea	0.629535
Grm7	0.79907							Lyrm5	0.629457
Cd2ap	0.798792							Mettl20	0.628995
Pacsin3	0.798717							6820431F20Rik	0.627947
F2r	0.798533							Zfp874a	0.627689
Eml6	0.798216							Zfp651	0.627329
Ggcx	0.79816							Galc	0.62721
Clip4	0.797971							Pgap3	0.627094
Nradd	0.797776							Tmtc3	0.627021
Pcdhga7	0.797759							Tmem110	0.626943
Eif2ak4	0.79737							Rsl1	0.625875
Orai3	0.796943							Ppapdc2	0.625819
4933431E20Rik	0.796784							Gck	0.624742
Phc3	0.796505							Neil1	0.624727
Fam117a	0.794683							E530011L22Rik	0.623805
Ntf3	0.794013							Rnpepl1	0.623371
Ppp4r1l-ps	0.79354							Spint2	0.623078
Plcb3	0.792838							Zfp266	0.622241
Ino80dos	0.791703							Magi2	0.622026
Prkcdbp	0.791497							Lipa	0.62149
Pcdhb19	0.79143							Atxn7	0.621376
A730017L22Rik	0.791225							Camk2g	0.621167
Lrrn1	0.790707							Fam208a	0.619737
Pex26	0.790305							Pigc	0.61908
Sp3os	0.789526							Atp6v0a2	0.618142
Lipo1	0.78909							Arhgef40	0.617335
Ifi30	0.788748							Ttc41	0.617216
Accs	0.78814							Ripk2	0.616207
Bmp1	0.787366							Snx15	0.616047
Bcas3	0.787315							Chpt1	0.61591
Gaa	0.786736							Slc25a40	0.615718
Zxdb	0.786545							Tusc1	0.615496
2810029C07Rik	0.786457							Zfp395	0.615415
Tctn1	0.786297							Phyh	0.615327
BC005561	0.786199							Fbxo33	0.614364
Itpr1	0.786054							Dync2h1	0.613942
Ctdsp1	0.785948							D930016D06Rik	0.613635
Hemk1	0.78594							Uggt2	0.613594
Tdrd3	0.784798							Ift172	0.61324
Tgfbr1	0.784626							Purb	0.612347
Pcdhga10	0.78459							Ltbr	0.611818
Trim65	0.783891							Szt2	0.610901
Acad11	0.782297							Helz	0.610381
Prkd2	0.782163							Tmem87b	0.610298
Gm10785	0.781829							1700030J22Rik	0.608565
Pcdhgb7	0.780948							Zfp729b	0.60841
Hspa12b	0.780634							Dyrk2	0.606614
Nudt12	0.780286							Pdpr	0.605781
Pald1	0.779127							Fbxl17	0.605673
Vegfc	0.778936							Nhlrc3	0.605365
Insl6	0.77851							Brwd3	0.605238
Ankrd23	0.778372							Cd164	0.60521
Sdc2	0.778328							Zfp398	0.605177
Psen2	0.778295							Invs	0.603782
Itm2c	0.777067							Numb	0.603417
Arsg	0.776492							Ppcs	0.602789
Igfbp4	0.776179							Crb2	0.602692
Zfp950	0.775931							Pcdhga2	0.602688
Pigl	0.775427							Esyt2	0.602421
Tmem175	0.7751							Ssfa2	0.601226
Timp2	0.774785							Adgrv1	0.600023
Flnb	0.773272							Ganc	0.600011
Wdr60	0.773139							Zbtb7b	0.599871
Mbnl1	0.772797							Suco	0.59883
Mfge8	0.772007							Ints6	0.598274
S100a1	0.771992							Wdr81	0.597335
Trib1	0.771901							Cyb5d2	0.597259
Adamts10	0.771677							Pam	0.595772
Fam149a	0.771401							Flywch2	0.595195
Parp16	0.771033							Setmar	0.595077
Casp8	0.769823							Ctdsp2	0.594696
Azin2	0.769782							Fech	0.594403
Car14	0.769601							Ttc38	0.594197
Tmem176b	0.768827							Wdr19	0.594195
Zxda	0.768592							Tshz3	0.593862
Cers4	0.768591							Zfyve16	0.593725
Mocs1	0.767221							Lrp6	0.593614
Kctd1	0.766599							Spata7	0.593559
Slc30a4	0.766033							Atp11a	0.593432
Klhl21	0.76579							Cecr5	0.593348
B4galt1	0.765233							Tmem42	0.592824
Speg	0.765117							Aldh4a1	0.592756
Cast	0.764906							Slc26a6	0.592728
St6gal2	0.764089							Gm10336	0.592353
9430091E24Rik	0.763951							Atp1b2	0.591864
Tmem198b	0.763924							Kdm5a	0.591009
Vps13d	0.762747							Bcat2	0.590622
Grik5	0.762204							Slc39a10	0.590457
Inppl1	0.761961							Agpat4	0.58887
Matk	0.761534							Slc2a8	0.588789
Ranbp17	0.760324							Maged2	0.58757
Hdac8	0.760159							Fcho2	0.58749
D1Ertd622e	0.760157							Xiap	0.586742
Pcdhb5	0.76009							Nudt22	0.585302
Elp4	0.760073							Slc25a24	0.584418
Ephb3	0.759923							Prrg2	0.584204
Pgpep1	0.759839							Appl2	0.583189
Abhd4	0.75942							Map10	0.582906
Dpy19l4	0.759214							Kdm4c	0.582492
Ppfia4	0.757632							Dlg3	0.581953
Atxn7l1	0.757558							Xrcc4	0.581687
Tmem150a	0.75727							Fbxo16	0.581438
Tmsb4x	0.756935							Zfp784	0.580878
Fahd2a	0.756821							St8sia1	0.580707
Cdyl2	0.756801							Mat2b	0.580676
Pcdhga8	0.756684
Acvr1	0.756093
Fkbp9	0.755977
Zfp874b	0.755343
St5	0.754781
Zfp595	0.753651
Dnah2	0.751612
Cr1l	0.751502
Mylk	0.750545
Fhod1	0.750263
Rab11fip1	0.749629
Zfp455	0.749421
Dlg1	0.748029
Phldb2	0.74787
2610035F20Rik	0.746749
Dnmt3a	0.746496
Fam134b	0.745539
Igf2r	0.745033
Arxes1	0.744845
Erlec1	0.744138
Plp1	0.743279
Zkscan8	0.743044
Lypd6	0.742066
Eif4a2	0.741349
Dse	0.74124
Ppic	0.741238
Slc19a1	0.740093
Zfc3h1	0.739885
Dtwd2	0.738454
Rapgef2	0.73803
Zfp641	0.737437
Cnnm2	0.737016
Mkl2	0.736623
Dnajc1	0.734416
Prrg1	0.734361
D130040H23Rik	0.73408
Yap1	0.733459
Ctsz	0.732766
Id3	0.732757
Jak1	0.731254
Ogt	0.73063
Glis2	0.730322
Tmem132b	0.730208
Ehbp1	0.729952
Myo10	0.729841
Stat1	0.729794
Pttg1ip	0.729591
Gstm1	0.729372
Mga	0.728883
Hbp1	0.728811
Ppm1f	0.728044
Acot6	0.727867
Rragd	0.727766
Zfp738	0.727022
Stim1	0.726953
Irf2bpl	0.726358
Clk1	0.725711
Fam189b	0.725482
Mbd5	0.725478
Stx4a	0.725028
Gm15612	0.724017
Map3k2	0.723866
Hltf	0.723854
Sfi1	0.723601
Zadh2	0.723236
Gpatch2	0.723002
Crem	0.72296
Cachd1	0.722636
Ccdc17	0.722235
Fbxw4	0.721839
Fstl4	0.721739
C2cd2	0.720926
Lmntd2	0.720921
Zfp429	0.720772
Tgif1	0.719791
Ifitm2	0.719345
B3gntl1	0.718386
Gm16861	0.718065
Ctsl	0.717895
Atp6v1g2	0.717878
Trp53inp1	0.716213
Ifngr1	0.715904
Rps6ka1	0.715662
Kmt2c	0.715041
Cdk7	0.714312
Antxr2	0.714199
Plcb1	0.714059
Tsc22d4	0.713876
Gli3	0.713164
Tsc22d2	0.712877
D2hgdh	0.712712
Sypl	0.710906
Pld3	0.710424
Cacna2d1	0.71029
Rhof	0.710212
Cc2d2a	0.709522
Man1c1	0.709158
Tmem245	0.709131
Lgr4	0.707789
AU041133	0.707753
Pla2g15	0.705994
Pcdhb22	0.705751
Cog5	0.705505
Bmpr1a	0.705212
Fbxl20	0.703336
Pik3ip1	0.702804
Zfp947	0.702637
Bbx	0.70172
Pikfyve	0.701466
Sgsm2	0.701256
4932438A13Rik	0.701028
Fam110b	0.700668
Zfp551	0.700518
Fam19a5	0.700305
Acp2	0.700167
B3gat2	0.699732
Clmn	0.698435
Slc7a2	0.698116
Slc35f5	0.698092
Kansl1l	0.697731
Kantr	0.696923
Fam185a	0.696423
Setdb2	0.696026
Ngly1	0.695995
Fhdc1	0.694422
BC065397	0.694366
Ncf2	0.69431
Usp49	0.693728
Mier1	0.693661
Zrsr1	0.693553
Pcdhb20	0.693493
Crtc1	0.69277
Ankrd45	0.692197
C8g	0.691925
Rhog	0.691321
Mysm1	0.691277
Zfp54	0.690971
1700029J07Rik	0.690725
4930579G18Rik	0.690632
Lactb	0.690306
Zdhhc20	0.689971
Arhgef25	0.689574
Egln3	0.689292
Fes	0.689182
Pcdhgb5	0.688922
Gprasp1	0.688893
Cyb561	0.688823
Rcn3	0.688638
Lclat1	0.687841
Tmtc1	0.686696
Trpm7	0.686597
Phf20l1	0.686545
Mtap7d3	0.686387
Skap2	0.68634
Snx33	0.686284
Chid1	0.686069
1700049G17Rik	0.686025
Pskh1	0.685301
Zfp956	0.684594
Cttnbp2	0.684371
Tmx4	0.684098
Nfkb2	0.683978
Pcdh17	0.683542
Acox3	0.683186
Slc25a42	0.681625
Izumo4	0.681456
Fuz	0.680675
Ppt1	0.68032
Cyba	0.680148
Prss36	0.679488
Ice2	0.679021
Zfp536	0.678514
Ilvbl	0.678203
Ankrd39	0.678059
Iqce	0.677925
Hrsp12	0.677396
Vps13b	0.67732
Crebrf	0.677029
Rcor3	0.676486
Sema3f	0.675813
Etnk1	0.675637
Galnt4	0.675635
Rasa4	0.675239
Pnmal2	0.675
Kdm6a	0.6741
Podxl2	0.67294
Trip4	0.672563
Notch3	0.672546
Ttc14	0.672388
Stxbp4	0.672311
Trim68	0.671003
Pigk	0.669661
Cyp7b1	0.669615
Retsat	0.669375
Slc20a2	0.669291
Lmo4	0.667477
Cd302	0.666472
Atrn	0.666392
Zfp759	0.666228
Rsu1	0.666208
Evi5	0.665229
Aldh6a1	0.665114
Dmxl1	0.664761
Cryz	0.664645
Ctsa	0.664177
Fbxl12os	0.663985
Npc1	0.663524
Hacl1	0.663331
Dpp7	0.663171
Prkcb	0.663045
Kat6b	0.662965
Sntb2	0.662931
Cep162	0.662418
Spata1	0.662089
Tmem104	0.661956
Abcg4	0.660601
Slc35f6	0.658528
Gdf6	0.658426
Steap2	0.658163
Ophn1	0.658161
Mylip	0.657444
Sh3gl2	0.65741
Pogz	0.657358
Thnsl2	0.656611
Clk4	0.656573
Chd7	0.65643
Tspyl3	0.656192
Ccdc149	0.656094
Fam214b	0.656084
Dstyk	0.655941
C1galt1	0.655624
Zmym6	0.655442
Gcdh	0.655195
Syngap1	0.65503
Erbb2	0.654534
Pcdhga5	0.653645
Zfp369	0.653644
Slc30a7	0.653277
Hlcs	0.652791
Ift57	0.652563
Rnf170	0.652416
2900076A07Rik	0.652189
Zfp40	0.652033
Zfp931	0.651194
Rcn1	0.651154
Wasf2	0.65067
Nmrk1	0.649849
Scamp2	0.649391
Btd	0.648917
Fbxo30	0.645818
Megf8	0.644816
Dkk3	0.644574
Dusp22	0.64438
Pik3c2a	0.643829
Klhl8	0.643696
[truncated: 145 more rows]
